# Supplementary material for: Transcriptome analysis in a humanized mouse model of familial dysautonomia reveals tissue-specific gene expression disruption in the peripheral nervous system
Source: Sci Rep. 2024 Jan 4;14:570. doi: 10.1038/s41598-023-51137-6 (PMC10766950; doi:10.1038/s41598-023-51137-6)
Supplement: Supplementary file 2 — Supplementary Table S1. [file 41598_2023_51137_MOESM2_ESM.xlsx]

## Sheet: deg_stats
Ensembl_ID	Gene_symbol	drg_baseMean	drg_log2FoldChange	drg_lfcSE	drg_stat	drg_pvalue	drg_padj	tg_baseMean	tg_log2FoldChange	tg_lfcSE	tg_stat	tg_pvalue	tg_padj	med_baseMean	med_log2FoldChange	med_lfcSE	med_stat	med_pvalue	med_padj	cortex_baseMean	cortex_log2FoldChange	cortex_lfcSE	cortex_stat	cortex_pvalue	cortex_padj	sc_baseMean	sc_log2FoldChange	sc_lfcSE	sc_stat	sc_pvalue	sc_padj
ENSMUSG00000000001	Gnai3	3093.91	0.019155	0.0295704	0.647775	0.51713	0.880742	2962.26	0.0276579	0.0314923	0.878241	0.379813	0.705473	1369.12	-0.102269	0.0426019	-2.40057	0.0163696	0.11164	1262.77	0.0463646	0.0442955	1.04671	0.295233	0.692584	1543.11	-0.0368174	0.0336553	-1.09395	0.273975	0.869988
ENSMUSG00000000028	Cdc45	132.625	0.0499004	0.0906449	0.550504	0.581974	0.907316	150.16	-0.00594912	0.0740468	-0.0803427	0.935965	0.979104	80.5274	-0.0837605	0.109355	-0.765954	0.443704	NA	65.4199	0.0346837	0.103314	0.335713	0.737088	NA	86.7363	-0.0258956	0.100587	-0.257444	0.796836	0.98025
ENSMUSG00000000031	H19	306.656	-0.0564369	0.199954	-0.282249	0.777753	0.964981	2051.32	0.0278479	0.169401	0.16439	0.869424	0.958695	7.0986	0.0161519	0.401327	0.0402463	0.967897	NA	6.39608	0.0658119	0.366852	0.179396	0.857626	NA	169.728	-0.0197697	0.224809	-0.08794	0.929924	0.994137
ENSMUSG00000000037	Scml2	31.2375	-0.243968	0.18515	-1.31768	0.187612	0.667254	58.0422	0.101561	0.124266	0.817283	0.413767	0.728946	38.9698	-0.294822	0.17769	-1.6592	0.0970762	NA	67.3096	0.133623	0.101468	1.3169	0.187873	NA	39.1861	-0.457428	0.156233	-2.92786	0.00341298	0.295952
ENSMUSG00000000049	Apoh	110.453	0.0401673	0.0941422	0.426667	0.669622	0.935294	66.8929	0.0829218	0.112628	0.736248	0.46158	0.759834	20.781	-0.0508915	0.21107	-0.241112	0.809469	NA	13.6798	0.0427864	0.215844	0.198228	0.842867	NA	23.664	-0.136323	0.20988	-0.649528	0.515997	0.9361
ENSMUSG00000000056	Narf	1958.66	-0.0311951	0.0368462	-0.84663	0.397202	0.822517	2295.62	-0.0549964	0.0331038	-1.66133	0.0966468	0.393131	1984.48	0.0094183	0.0434309	0.216857	0.82832	0.928549	2057.99	0.00857283	0.0315101	0.272066	0.785572	0.940194	1788.15	-0.0316829	0.0471269	-0.672288	0.5014	0.929786
ENSMUSG00000000058	Cav2	1983.72	0.0747381	0.0423696	1.76396	0.0777393	0.49424	2731.15	0.00450208	0.0428239	0.10513	0.916273	0.974424	1307.97	-0.0726835	0.0649136	-1.1197	0.262844	0.529519	1791.11	0.0325114	0.0350097	0.928641	0.353075	0.738214	1281.71	-0.0595206	0.0521504	-1.14133	0.253734	0.865855
ENSMUSG00000000078	Klf6	2260.88	0.0148208	0.0373649	0.39665	0.691625	0.943224	2942.27	0.0449719	0.0323587	1.38979	0.164593	0.498504	1053.47	-0.0651729	0.0549466	-1.18611	0.235578	0.500665	2224.42	0.0698608	0.0487487	1.43308	0.151835	0.54683	1162.63	-0.0989124	0.0460582	-2.14755	0.0317492	0.556789
ENSMUSG00000000085	Scmh1	1514.39	0.0259207	0.0344436	0.752555	0.451717	0.853074	1532.37	0.108694	0.0317215	3.42651	0.000611392	0.0266856	1187.73	0.123556	0.043885	2.81545	0.00487095	0.0536755	1962.26	0.020674	0.0328863	0.628652	0.529577	0.842429	1268.45	-0.0050639	0.0308032	-0.164396	0.86942	0.986987
ENSMUSG00000000088	Cox5a	7512.34	-0.148533	0.0302944	-4.90299	9.43887e-07	0.000229173	8555.38	-0.0730847	0.0367316	-1.98969	0.0466247	0.278075	7668.91	-0.0506921	0.0343395	-1.4762	0.139889	0.378808	4201.72	0.00260311	0.0363747	0.0715637	0.942949	0.987797	6191.96	0.0380588	0.0321336	1.18439	0.236257	0.856557
ENSMUSG00000000093	Tbx2	1439.48	-0.0661291	0.0528256	-1.25184	0.210629	0.690505	1786.03	0.0149378	0.0518406	0.288148	0.773233	0.920396	207.387	0.130045	0.0968665	1.34252	0.179428	0.433779	112.721	-0.000210313	0.0902018	-0.00233158	0.99814	0.999789	174.05	0.140264	0.105778	1.32602	0.184832	0.823497
ENSMUSG00000000094	Tbx4	NA	NA	NA	NA	NA	NA	NA	NA	NA	NA	NA	NA	13.5526	0.15593	0.297079	0.524877	0.599669	NA	6.00974	-0.308859	0.325927	-0.947631	0.343317	NA	6.00685	0.310844	0.393409	0.790128	0.429453	0.913659
ENSMUSG00000000120	Ngfr	39379.3	0.0360566	0.0297517	1.21192	0.225544	0.703507	25708.6	0.076947	0.0569112	1.35205	0.176358	0.514078	387.808	0.246578	0.0940738	2.62111	0.00876444	0.0764725	49.5877	0.118037	0.127548	0.925438	0.354738	NA	355.343	-0.271102	0.135138	-2.00612	0.0448438	0.611509
ENSMUSG00000000125	Wnt3	39.2821	-0.191524	0.179709	-1.06575	0.286538	0.762275	61.724	-0.0713641	0.152351	-0.468418	0.639486	0.857669	363.305	0.0285581	0.0568992	0.501908	0.615732	0.810004	66.3012	-0.143709	0.124918	-1.15043	0.249969	NA	302.639	-0.0747172	0.0714054	-1.04638	0.295386	0.87655
ENSMUSG00000000126	Wnt9a	737.544	0.00912813	0.0506067	0.180374	0.856859	0.980311	485.329	0.129418	0.0572604	2.26016	0.0238115	0.204406	72.6556	-0.107438	0.131603	-0.81638	0.414283	NA	989.569	-0.0284782	0.0433039	-0.657637	0.510771	0.832574	121.087	-0.113782	0.105736	-1.0761	0.281884	0.872432
ENSMUSG00000000127	Fer	965.018	0.0300231	0.0401611	0.747566	0.454722	0.855483	870.555	-0.0364271	0.0427639	-0.85182	0.394314	0.715847	488.457	-0.122064	0.0528615	-2.30912	0.0209369	0.129715	608.587	0.00094392	0.0454669	0.0207606	0.983437	0.996616	505.333	-0.0285896	0.056546	-0.5056	0.613138	0.95458
ENSMUSG00000000131	Xpo6	4741.48	0.0273602	0.029113	0.939794	0.347323	0.801253	4724.96	0.00989542	0.0270087	0.366379	0.714083	0.894361	4675.56	0.00319809	0.0296329	0.107924	0.914056	0.967049	4397.42	-0.0334157	0.0351677	-0.950182	0.34202	0.730357	4536.01	0.0255883	0.0278232	0.919678	0.357741	0.897919
ENSMUSG00000000134	Tfe3	2379.18	0.0489478	0.0286918	1.70599	0.0880101	0.519067	2188.98	0.0642689	0.0326703	1.9672	0.0491606	0.286424	1603.28	0.0483115	0.0292849	1.6497	0.0990033	0.309195	1837.88	0.0178065	0.029022	0.613551	0.539512	0.848989	1620.27	0.0264431	0.0332017	0.796437	0.425778	0.91285
ENSMUSG00000000142	Axin2	422.851	0.0467955	0.0550812	0.849572	0.395563	0.821505	475.73	0.149289	0.0778648	1.91728	0.055202	0.30248	641.771	0.0390551	0.0483179	0.808294	0.418922	0.673176	1198.01	-0.0680845	0.0431897	-1.57641	0.114932	0.491162	681.128	-0.111432	0.045276	-2.46118	0.013848	0.464445
ENSMUSG00000000148	Brat1	1403.91	0.0386096	0.0358251	1.07772	0.281157	0.75654	1275.98	0.0704946	0.0339167	2.07846	0.0376668	0.250528	842.643	0.0674197	0.0462257	1.45849	0.144706	0.384934	1044.15	0.00446734	0.0387745	0.115213	0.908276	0.978028	888.769	0.0584723	0.0376881	1.55148	0.120787	0.760907
ENSMUSG00000000149	Gna12	5506.2	0.0239223	0.0293248	0.815769	0.414632	0.829413	6581.39	0.0431709	0.0441818	0.97712	0.32851	0.665835	6887.4	0.000643501	0.0341177	0.0188612	0.984952	0.994645	3582.06	-0.098616	0.0373555	-2.63993	0.00829232	0.157875	8026.44	-0.0519275	0.0343365	-1.51231	0.130455	0.773367
ENSMUSG00000000154	Slc22a18	606.444	-0.0423863	0.1149	-0.368897	0.712205	0.948368	419.545	-0.0945937	0.098853	-0.956912	0.338612	0.673228	25.535	0.154006	0.201686	0.763592	0.445111	NA	15.1553	-0.196439	0.226962	-0.865515	0.386756	NA	42.09	-0.00481571	0.148596	-0.032408	0.974147	0.998022
ENSMUSG00000000159	Igsf5	NA	NA	NA	NA	NA	NA	NA	NA	NA	NA	NA	NA	25.5753	-0.197987	0.199159	-0.994115	0.320167	NA	16.5114	0.0464085	0.228243	0.20333	0.838877	NA	22.593	0.267097	0.208615	1.28033	0.200428	0.836886
ENSMUSG00000000167	Pih1d2	59.245	0.0337637	0.114459	0.294984	0.768006	0.963209	63.3558	0.0764929	0.110897	0.689765	0.490342	0.778496	47.3354	0.129684	0.146856	0.883068	0.377199	NA	94.7317	0.10174	0.095099	1.06983	0.284696	0.684468	61.7432	-0.215332	0.126192	-1.70639	0.0879354	0.706093
ENSMUSG00000000168	Dlat	5153.46	-0.0292468	0.0236018	-1.23918	0.21528	0.693308	5251.39	-0.032303	0.0259043	-1.24701	0.212392	0.558786	5142.77	0.0346147	0.0325836	1.06233	0.288084	0.554899	3441.82	0.0454014	0.0263531	1.72281	0.0849228	0.436004	4318.27	0.0615461	0.0294574	2.08933	0.0366783	0.575729
ENSMUSG00000000171	Sdhd	5077.06	-0.0154849	0.0319628	-0.484466	0.628055	0.92371	5639.31	-0.0713451	0.023515	-3.03403	0.00241313	0.0597113	4015.97	-0.0602371	0.0321	-1.87654	0.0605806	0.236312	2682.86	-0.00674276	0.0327761	-0.205722	0.837008	0.95867	3423.73	0.0179759	0.0312873	0.574544	0.5656	0.945365
ENSMUSG00000000182	Fgf23	14.014	-0.0103291	0.231048	-0.0447055	0.964342	NA	14.167	0.157408	0.265387	0.593127	0.553096	NA	19.772	0.0177542	0.228324	0.0777586	0.93802	NA	29.1141	0.0674491	0.169786	0.397259	0.691177	NA	18.3195	-0.100054	0.272038	-0.367793	0.713028	0.970088
ENSMUSG00000000184	Ccnd2	393.619	0.110275	0.0521597	2.11418	0.0345002	0.351975	774.359	0.143198	0.131512	1.08886	0.276216	0.622672	623.459	0.272745	0.0677838	4.02375	5.72794e-05	0.00278717	2345.22	0.080573	0.0691575	1.16506	0.243993	0.649064	1386.05	0.0147184	0.0536081	0.274556	0.783657	0.978985
ENSMUSG00000000194	Gpr107	3860.82	0.0296779	0.0255185	1.16299	0.244832	0.722448	3862.53	0.0195162	0.0266721	0.731706	0.464348	0.761192	2615.6	0.0384816	0.0281035	1.36928	0.170911	0.423313	2342.4	-0.0205791	0.0306503	-0.671415	0.501956	0.828294	2581.92	0.0129059	0.0258113	0.500009	0.617069	0.955227
ENSMUSG00000000197	Nalcn	2894.82	-0.0120169	0.0373996	-0.321311	0.747975	0.956549	2782.1	0.0651249	0.0415291	1.56817	0.11684	0.428036	6160.52	0.0557997	0.0298735	1.86787	0.0617807	0.23786	4669.74	0.0547165	0.0279598	1.95697	0.0503508	0.355256	5344.57	0.0151959	0.0358241	0.424179	0.671435	0.962387
ENSMUSG00000000202	Btbd17	6.66203	-0.273375	0.349106	-0.783071	0.433585	NA	25.364	-0.0054341	0.175474	-0.0309681	0.975295	0.991746	763.131	0.0916708	0.057595	1.59164	0.111465	0.331808	617.683	-0.143201	0.0554874	-2.58078	0.00985786	0.170193	888.744	-0.0355998	0.0595937	-0.597375	0.550257	0.9415
ENSMUSG00000000214	Th	6622.68	0.730797	0.118369	6.1739	6.66243e-10	4.65065e-07	555.526	1.09929	0.215394	5.10361	3.33232e-07	8.56772e-05	391.106	0.304948	0.122396	2.49149	0.0127208	0.0958637	72.9116	-0.025866	0.250114	-0.103417	0.917632	0.980044	302.545	-0.188407	0.0739819	-2.54666	0.0108758	0.426068
ENSMUSG00000000216	Scnn1g	NA	NA	NA	NA	NA	NA	8.98784	-0.576289	0.380671	-1.51388	0.130057	NA	8.19651	-0.0877746	0.372626	-0.235557	0.813776	NA	10.029	-0.353245	0.287308	-1.2295	0.218884	NA	4.32004	0.19421	0.487151	0.398665	0.69014	0.965539
ENSMUSG00000000223	Drp2	9154.6	-0.0511436	0.0662286	-0.772228	0.439979	0.846317	25761.7	0.0733222	0.0710691	1.0317	0.302212	0.645893	2420.17	-0.0084248	0.0323055	-0.260785	0.794258	0.911687	5748.59	-0.046741	0.0409196	-1.14226	0.253344	0.656701	11428.6	-0.141156	0.0916821	-1.53963	0.123651	0.762782
ENSMUSG00000000244	Tspan32	12.2935	0.0609776	0.27589	0.221021	0.825076	NA	26.5208	0.0352076	0.224169	0.157058	0.875199	0.961281	7.82307	-0.149898	0.382324	-0.392069	0.695007	NA	5.37105	0.648883	0.384593	1.6872	0.0915657	NA	24.0741	-0.217939	0.220056	-0.99038	0.321988	0.887545
ENSMUSG00000000247	Lhx2	NA	NA	NA	NA	NA	NA	NA	NA	NA	NA	NA	NA	81.126	0.163988	0.188174	0.871469	0.383498	NA	2216.16	0.0177263	0.035255	0.502804	0.615102	0.879813	26.9058	-0.0813024	0.183196	-0.443799	0.657188	0.959427
ENSMUSG00000000253	Gmpr	2335.65	-0.0399595	0.0369822	-1.08051	0.279917	0.755022	2261.91	-0.153442	0.0371794	-4.12708	3.67396e-05	0.00402864	2036.99	-0.0125376	0.0294862	-0.425203	0.670689	0.8423	1312.33	-0.0316018	0.0326364	-0.968299	0.332895	0.724518	2460.52	-0.0129955	0.0326802	-0.397658	0.690882	0.9656
ENSMUSG00000000263	Glra1	NA	NA	NA	NA	NA	NA	NA	NA	NA	NA	NA	NA	6568.14	-0.0505869	0.0743816	-0.6801	0.496441	0.728047	21.7105	-0.0284995	0.174119	-0.163678	0.869985	NA	6721	0.00709493	0.0881012	0.0805316	0.935814	0.994388
ENSMUSG00000000266	Mid2	1747.91	-0.0830946	0.0368672	-2.25389	0.0242032	0.299922	2040.7	-0.000231915	0.0374927	-0.0061856	0.995065	0.998524	1866.25	-0.0428286	0.0384924	-1.11265	0.265858	0.53229	1249.38	0.021311	0.0324732	0.656265	0.511653	0.833103	1665.82	0.00172146	0.0393887	0.0437043	0.96514	0.998022
ENSMUSG00000000275	Trim25	1654.58	-0.0114083	0.0321573	-0.354766	0.722765	0.949313	1228.73	0.0156691	0.0374201	0.418735	0.67541	0.877123	397.577	-0.0790377	0.0598452	-1.3207	0.1866	0.442007	250.825	-0.154624	0.0598701	-2.58266	0.00980408	0.169688	460.789	-0.0571722	0.059428	-0.962041	0.336029	0.891989
ENSMUSG00000000276	Dgke	2225.16	-0.00671091	0.0290501	-0.231011	0.817306	0.972084	2181.33	-0.043716	0.0385402	-1.1343	0.25667	0.604827	3697.11	0.0293524	0.0281876	1.04132	0.297726	0.564268	4474.6	0.0325195	0.0269051	1.20867	0.226788	0.632741	3479.07	0.0164927	0.0231799	0.711511	0.476768	0.927165
ENSMUSG00000000278	Scpep1	1236.71	0.0047385	0.0449999	0.1053	0.916138	0.989367	1402.88	0.0516203	0.0389227	1.32623	0.184765	0.523709	966.133	-0.00726129	0.0443233	-0.163825	0.869869	0.948258	532.079	0.00653632	0.0513839	0.127206	0.898778	0.975201	993.093	-0.042968	0.0396836	-1.08276	0.278913	0.872432
ENSMUSG00000000282	Mnt	2538.6	0.0521621	0.0402642	1.29549	0.19515	0.672704	2036.06	0.0708839	0.0586467	1.20866	0.226794	0.574105	1557.46	0.112115	0.0417031	2.68841	0.00717934	0.067455	1799.42	0.00404855	0.0471522	0.0858613	0.931577	0.983493	1641.61	-0.0294158	0.0352212	-0.835173	0.40362	0.906875
ENSMUSG00000000290	Itgb2	84.1607	0.236196	0.144331	1.63648	0.101738	0.54601	223.229	-0.0557119	0.109882	-0.507015	0.612145	0.844824	162.927	0.0574744	0.0820231	0.70071	0.483484	0.719187	187.974	-0.0762607	0.0675338	-1.12922	0.258804	0.661186	281.502	0.002739	0.0737097	0.0371593	0.970358	0.998022
ENSMUSG00000000295	Hddc2	651.29	-0.0753551	0.0483291	-1.55921	0.118947	0.574227	618.475	-0.035614	0.055191	-0.645286	0.518742	0.796711	504.223	-0.0431706	0.0483545	-0.892794	0.371967	0.635804	313.245	0.115144	0.060085	1.91635	0.0553205	0.369636	554.31	0.042313	0.0455678	0.928573	0.353111	0.897069
ENSMUSG00000000296	Tpd52l1	150.413	0.105271	0.126612	0.831441	0.405724	0.826025	302.957	0.064918	0.062608	1.0369	0.299784	0.643251	528.283	0.018866	0.0566944	0.332766	0.739311	0.880881	588.054	0.138633	0.0505197	2.74413	0.0060671	0.135798	696.316	0.0475434	0.0535311	0.888146	0.374462	0.902287
ENSMUSG00000000301	Pemt	294.947	-0.138036	0.0557628	-2.47542	0.0133079	0.225819	241.026	0.0444781	0.0678417	0.655616	0.512071	0.792695	103.088	0.0626893	0.102058	0.614252	0.539049	NA	62.2662	0.0889634	0.101762	0.874227	0.381995	NA	103.852	0.0516496	0.0917969	0.562651	0.573673	0.947513
ENSMUSG00000000303	Cdh1	9222.78	0.0869215	0.0329972	2.63421	0.00843342	0.174642	8198.86	0.0163943	0.0342658	0.478445	0.632333	0.855326	54.0514	-0.508489	0.229499	-2.21564	0.0267159	NA	60.854	-0.0780626	0.16337	-0.477825	0.632774	NA	547.944	-0.0255622	0.0836157	-0.305711	0.759825	0.975491
ENSMUSG00000000305	Cdh4	698.375	-0.132883	0.0512198	-2.59436	0.00947669	0.18418	839.864	-0.0817152	0.0513901	-1.5901	0.111813	0.420168	749.631	0.14566	0.053364	2.72956	0.00634183	0.0628235	889.677	0.0706484	0.0578602	1.22102	0.222079	0.629304	926.411	-0.0209456	0.0398039	-0.52622	0.598735	0.952261
ENSMUSG00000000308	Ckmt1	10167	-0.0886832	0.0415602	-2.13385	0.0328553	0.343372	12685.8	-0.166859	0.0381664	-4.37187	1.23187e-05	0.00170339	14989.3	-0.0721103	0.0338032	-2.13324	0.0329051	0.16732	6990.03	0.0109383	0.0337094	0.324488	0.745569	0.927392	11900.3	0.0444892	0.0263208	1.69027	0.0909763	0.709911
ENSMUSG00000000317	Bcl6b	49.2649	0.0429397	0.161421	0.266011	0.790231	0.967593	59.3123	0.184944	0.194539	0.95068	0.341767	0.676553	70.1676	-0.128063	0.145591	-0.879605	0.379073	NA	88.6725	-0.0102832	0.112875	-0.0911027	0.927411	0.982283	66.7184	-0.125659	0.145302	-0.86481	0.387143	0.903758
ENSMUSG00000000318	Clec10a	30.2914	0.112003	0.200065	0.559836	0.575591	0.905659	82.3508	0.293435	0.132011	2.22281	0.0262286	0.212711	15.6151	0.208851	0.256495	0.81425	0.415502	NA	24.2802	0.171451	0.215961	0.793899	0.427254	NA	38.7116	-0.134848	0.177978	-0.757663	0.448653	0.922457
ENSMUSG00000000320	Alox12	109.986	-0.00554997	0.106953	-0.0518918	0.958615	0.996272	104.899	0.325455	0.146578	2.22035	0.0263948	0.213533	40.5549	0.103769	0.19213	0.540097	0.58913	NA	33.9237	0.00878406	0.178099	0.0493212	0.960663	NA	40.0517	0.0048643	0.159831	0.030434	0.975721	0.998022
ENSMUSG00000000325	Arvcf	3608.51	-0.00653501	0.0406069	-0.160933	0.872146	0.98215	3007.89	0.114841	0.0428541	2.67982	0.00736626	0.114151	1405.1	0.124108	0.0448966	2.76431	0.00570427	0.0594034	1630.15	-0.0137146	0.0388416	-0.353092	0.72402	0.919334	1907.68	-0.0232823	0.0395567	-0.58858	0.556143	0.942499
ENSMUSG00000000326	Comt	3396.61	0.0319578	0.0278087	1.1492	0.250472	0.728501	3229.34	0.0520969	0.0227328	2.29171	0.0219224	0.197405	2584.48	0.0520775	0.0292706	1.77917	0.0752115	0.26481	2958.89	-0.00483044	0.0241194	-0.200272	0.841268	0.959344	2581.03	0.0230173	0.0257237	0.894791	0.370899	0.901216
ENSMUSG00000000339	Rtca	3792.35	-0.0611829	0.031453	-1.94521	0.0517493	0.416406	3524.06	-0.117841	0.0311432	-3.78383	0.000154432	0.0106326	2134.35	-0.045079	0.0312433	-1.44284	0.149067	0.391564	1865.97	-0.031177	0.0256271	-1.21657	0.223769	0.629914	1959.6	0.0438787	0.0327213	1.34098	0.179926	0.820975
ENSMUSG00000000340	Dbt	936.223	0.00566263	0.0367878	0.153927	0.877667	0.983279	1347.35	-0.0155033	0.034641	-0.447544	0.654482	0.866837	841.336	-0.0734315	0.0416083	-1.76483	0.0775929	0.26947	747.767	-0.0418879	0.0453896	-0.922853	0.356084	0.740717	803.003	-0.044097	0.0491596	-0.897018	0.369709	0.901175
ENSMUSG00000000346	Dazap2	5215.61	0.0337796	0.0260038	1.29902	0.193935	0.671195	6308.34	0.016925	0.031857	0.531281	0.595224	0.835836	5243.36	-0.062456	0.0253063	-2.468	0.013587	0.0993307	4511.57	-0.0158154	0.0207078	-0.763743	0.445021	0.795089	5553.53	-0.0301228	0.0277115	-1.08702	0.27703	0.872379
ENSMUSG00000000355	Mcts1	1922.62	-0.00870602	0.0383978	-0.226733	0.820632	0.97352	2165.65	-0.0265291	0.0452152	-0.58673	0.557385	0.817958	1510.12	-0.0566165	0.0476614	-1.18789	0.234877	0.499757	1222.64	0.0748471	0.045402	1.64854	0.0992416	0.462715	1255.99	0.0372998	0.035293	1.05686	0.290575	0.874164
ENSMUSG00000000359	Rem1	44.0334	-0.0937012	0.162919	-0.57514	0.565197	0.902646	42.1999	0.144039	0.177667	0.810725	0.417524	0.73095	25.4565	0.119295	0.218022	0.547171	0.584261	NA	19.1512	-0.0594411	0.215049	-0.276407	0.782235	NA	28.8442	-0.103445	0.207801	-0.497809	0.618619	0.955676
ENSMUSG00000000365	Rnf17	40.3234	-0.344459	0.183552	-1.87663	0.0605685	0.450979	102.26	-0.0482788	0.118792	-0.406414	0.684438	0.881255	41.8905	0.039513	0.190048	0.207911	0.835299	NA	42.364	-0.0618997	0.211566	-0.292578	0.769844	NA	21.82	-0.00903822	0.247806	-0.036473	0.970905	0.998022
ENSMUSG00000000374	Trappc10	5419.03	0.00222895	0.0243102	0.0916879	0.926946	0.990935	7850.72	-0.0469316	0.0265248	-1.76935	0.0768363	0.353567	5634.17	0.0106115	0.0260425	0.407468	0.683665	0.850251	4893.57	-0.0324775	0.0330854	-0.981628	0.326283	0.719759	5454.91	0.0385696	0.0218002	1.76923	0.0768548	0.687593
ENSMUSG00000000378	Ccm2	2521.23	0.00463203	0.0238273	0.1944	0.845862	0.978738	2189.56	0.0292124	0.0306931	0.951757	0.34122	0.67591	1616.95	0.0114402	0.0314161	0.364152	0.715745	0.8682	1533.25	-0.0821783	0.0325493	-2.52473	0.0115786	0.182403	1497.15	0.025211	0.0400268	0.629853	0.528791	0.937664
ENSMUSG00000000384	Tbrg4	1551.16	0.0361758	0.0326266	1.10878	0.267524	0.74577	1512.92	0.051977	0.033833	1.53628	0.124469	0.439705	1432.27	0.0725818	0.0351458	2.06516	0.0389075	0.184215	1144.06	-0.00474937	0.0351563	-0.135093	0.892538	0.974186	1325.05	0.0814862	0.0327531	2.4879	0.0128501	0.453464
ENSMUSG00000000386	Mx1	52.3845	-0.0657571	0.27009	-0.243464	0.807646	0.970552	123.112	0.0507748	0.275176	0.184518	0.853607	0.951634	10.6297	-0.107216	0.32182	-0.333155	0.739017	NA	18.539	-0.289446	0.201293	-1.43793	0.150453	NA	19.3317	-0.45659	0.266782	-1.71147	0.0869942	0.704389
ENSMUSG00000000392	Fap	149.32	0.174288	0.0763176	2.28372	0.0223878	0.290852	265.811	0.236817	0.108157	2.18956	0.0285561	0.221856	23.7639	0.0644288	0.23978	0.268699	0.788161	NA	221.154	0.0738759	0.0782574	0.944012	0.345163	0.731535	43.3251	0.131166	0.161065	0.814363	0.415437	0.909444
ENSMUSG00000000399	Ndufa9	5363.53	0.0124711	0.0306894	0.406364	0.684475	0.941849	5704.16	-0.0770279	0.0319246	-2.41281	0.0158303	0.167095	5107.27	-0.00942399	0.0280471	-0.336006	0.736866	0.879339	3431.03	0.0810193	0.0337953	2.39735	0.0165139	0.217884	4327.56	0.0843912	0.0271961	3.10306	0.00191532	0.233388
ENSMUSG00000000402	Egfl6	48.2137	-0.10777	0.163004	-0.661148	0.508517	0.877182	60.1208	-0.247097	0.142207	-1.73758	0.0822843	0.364956	324.568	0.0870838	0.0746981	1.16581	0.243692	0.508763	77.6591	-0.168158	0.0941774	-1.78555	0.0741724	0.41387	504.333	0.0336239	0.0568542	0.591406	0.554248	0.941916
ENSMUSG00000000409	Lck	84.9676	0.272031	0.108536	2.50636	0.012198	0.214849	145.869	0.304173	0.091786	3.31393	0.000919932	0.0344276	39.5689	0.256158	0.170759	1.50011	0.133585	NA	55.7194	0.279151	0.12536	2.2268	0.0259607	NA	42.0314	0.0230239	0.161842	0.142262	0.886873	0.990439
ENSMUSG00000000411	Tssk3	NA	NA	NA	NA	NA	NA	NA	NA	NA	NA	NA	NA	NA	NA	NA	NA	NA	NA	6.74852	0.109258	0.314574	0.347322	0.728349	NA	NA	NA	NA	NA	NA	NA
ENSMUSG00000000416	Cttnbp2	824.988	0.05243	0.0387001	1.35477	0.175489	0.65202	1285.37	0.145549	0.0683688	2.12888	0.0332643	0.236647	2611.75	-0.0216164	0.0406311	-0.532016	0.594715	0.798036	7050.08	-0.0781666	0.0262749	-2.97496	0.00293028	0.0999196	2790.6	-0.0765228	0.0397748	-1.9239	0.0543667	0.64005
ENSMUSG00000000420	Galnt1	2269.98	0.00366817	0.0290338	0.126341	0.899462	0.987528	3030.11	0.0231134	0.0293105	0.78857	0.430363	0.740369	2838.8	-0.0659798	0.0316617	-2.0839	0.0371694	0.179719	1994.5	-0.0425963	0.0257765	-1.65252	0.0984282	0.461173	2796.4	-0.0318466	0.0268244	-1.18722	0.235139	0.855975
ENSMUSG00000000439	Mkrn2	1682.02	-0.0249208	0.0273752	-0.910341	0.362643	0.809591	1876.58	-0.0222327	0.0301199	-0.738142	0.460428	0.75918	1575.06	-0.0319957	0.0336041	-0.952138	0.341027	0.607934	1289.61	-0.0325549	0.0272614	-1.19418	0.232409	0.639179	1520.59	-0.0380821	0.0346879	-1.09785	0.27227	0.869953
ENSMUSG00000000440	Pparg	86.4949	0.0902399	0.097031	0.930011	0.352365	0.803805	72.2616	-0.414208	0.117894	-3.5134	0.00044241	0.021538	48.3963	-0.2987	0.151444	-1.97235	0.04857	NA	288.517	-0.11774	0.0657163	-1.79164	0.0731904	0.412954	46.0952	0.0247526	0.152707	0.162092	0.871233	0.98744
ENSMUSG00000000441	Raf1	5856.96	0.0394513	0.0210076	1.87796	0.0603873	0.450631	6252.02	-0.0189868	0.0220738	-0.860152	0.389705	0.713621	3877.3	-0.011597	0.0295426	-0.392552	0.69465	0.855544	3714.08	-0.0033942	0.0277539	-0.122296	0.902664	0.975908	3716.87	0.041958	0.0221374	1.89534	0.0580469	0.643915
ENSMUSG00000000486	45170	117.902	-0.0274945	0.0900242	-0.305413	0.760052	0.959327	156.528	0.107114	0.0984631	1.08786	0.276659	0.622766	116.175	0.137904	0.0949717	1.45205	0.146487	0.387846	73.8081	0.0541748	0.106508	0.508645	0.611001	0.879531	130.217	0.139409	0.088875	1.5686	0.116741	0.757529
ENSMUSG00000000489	Pdgfb	426.606	0.0277778	0.0583061	0.476413	0.63378	0.924311	520.344	0.0837537	0.0720793	1.16197	0.24525	0.593119	597.845	0.134562	0.0602101	2.23487	0.0254256	0.144438	1028.88	0.0760741	0.0717406	1.06041	0.28896	0.688954	619.124	0.0833286	0.0556055	1.49857	0.133986	0.77626
ENSMUSG00000000530	Acvrl1	502.886	0.059929	0.0613054	0.977549	0.328298	0.791135	607.547	0.0517786	0.0636798	0.813109	0.416156	0.730302	651.242	0.0471675	0.0669241	0.704791	0.480941	0.717957	526.351	-0.032302	0.0576857	-0.559965	0.575503	0.864894	683.756	0.15975	0.0568008	2.81246	0.0049164	0.339315
ENSMUSG00000000531	Grasp	291.102	-0.191167	0.0641352	-2.98068	0.00287606	0.0909106	512.421	0.0278576	0.0482827	0.576968	0.563961	0.820731	252.507	0.108396	0.0903332	1.19996	0.230156	0.494327	1570.24	0.0043509	0.0390466	0.111428	0.911277	0.978319	291.045	0.0895626	0.0858342	1.04344	0.296745	0.877293
ENSMUSG00000000532	Acvr1b	2874.3	0.0147246	0.0258372	0.569899	0.568746	0.904127	3464.46	0.02741	0.04309	0.636111	0.524704	0.80026	3769.14	0.0770705	0.0314477	2.45076	0.0142556	0.102044	6513.06	0.0199132	0.0277376	0.717911	0.472812	0.811154	3609.61	0.0511623	0.0262718	1.94742	0.051484	0.636601
ENSMUSG00000000538	Tom1l2	19095.7	0.00337877	0.0279486	0.120892	0.903777	0.988196	19197.3	-0.00171467	0.034151	-0.0502086	0.959956	0.987157	17126.7	0.0662944	0.0264639	2.50509	0.0122422	0.0939457	14727.8	-0.00509753	0.0302679	-0.168414	0.866258	0.9675	16413.2	0.0293831	0.0186126	1.57867	0.114412	0.756781
ENSMUSG00000000552	Zfp385a	1730.06	-0.204994	0.0459368	-4.46253	8.09967e-06	0.00138562	2133.5	-0.039345	0.0648808	-0.606419	0.544236	0.811444	5105.48	0.0929336	0.0432579	2.14836	0.0316852	0.16381	2622.25	-0.0958682	0.0400852	-2.39161	0.0167746	0.218618	4730.87	0.0172731	0.0267629	0.64541	0.518662	0.93623
ENSMUSG00000000555	Itga5	248.632	0.0315973	0.0708322	0.446086	0.655535	0.931782	236.792	0.149796	0.0684594	2.1881	0.0286625	0.222158	114.473	-0.0083751	0.091417	-0.0916142	0.927005	0.971629	134.899	-0.187928	0.0952109	-1.97381	0.0484032	0.349174	172.369	-0.0886422	0.078677	-1.12666	0.259886	0.866373
ENSMUSG00000000560	Gabra2	2166.41	-0.286782	0.200352	-1.43139	0.152319	0.624064	3346.21	-0.060168	0.181192	-0.332068	0.739838	0.907359	2655.55	0.0275413	0.202799	0.135806	0.891975	0.95773	2761.63	-0.0215274	0.144396	-0.149085	0.881486	0.971698	3885.42	-0.328702	0.176244	-1.86503	0.0621765	0.655389
ENSMUSG00000000561	Wdr77	1648.28	-0.0163883	0.0346682	-0.472719	0.636413	0.924898	1597.08	-0.024112	0.0328005	-0.735111	0.462272	0.759966	1219.2	-0.00285435	0.0382329	-0.0746568	0.940488	0.977127	1155.61	0.131361	0.0433245	3.03204	0.0024291	0.0917816	1112.83	0.0737321	0.0340184	2.16742	0.0302028	0.552913
ENSMUSG00000000562	Adora3	NA	NA	NA	NA	NA	NA	NA	NA	NA	NA	NA	NA	13.6655	-0.0249712	0.303825	-0.0821896	0.934496	NA	20.7886	-0.299934	0.209429	-1.43215	0.152101	NA	11.8431	0.296748	0.282365	1.05094	0.293286	0.876021
ENSMUSG00000000563	Atp5f1	10331.4	-0.0288843	0.0273773	-1.05504	0.291405	0.764589	11631	-0.0661429	0.0276665	-2.39072	0.0168155	0.172721	10968.3	-0.0549257	0.025516	-2.15259	0.0313505	0.162943	7406.48	0.039049	0.0325312	1.20036	0.230001	0.636686	9392.73	0.0345319	0.0263299	1.31151	0.189685	0.829014
ENSMUSG00000000567	Sox9	47.4594	-0.0439154	0.152612	-0.287758	0.773532	0.964019	163.347	-0.149026	0.130866	-1.13877	0.254799	0.603751	748.721	0.051129	0.0737731	0.693057	0.488274	0.722576	825.837	-0.136049	0.0629422	-2.16149	0.0306575	0.28283	1069.36	-0.156574	0.062884	-2.48989	0.0127782	0.453014
ENSMUSG00000000568	Hnrnpd	2645.44	0.0113704	0.0384493	0.295725	0.76744	0.962994	3280.4	0.0778913	0.0333025	2.3389	0.0193405	0.184384	5242.13	0.026618	0.039291	0.677457	0.498116	0.729761	6091.33	0.0621852	0.0303078	2.05179	0.0401904	0.317414	5019.42	0.0169592	0.0256288	0.661724	0.508148	0.932771
ENSMUSG00000000579	Dynlt1c	140.596	0.0887772	0.0831563	1.06759	0.285704	0.761346	129.826	-0.0308995	0.128599	-0.240278	0.810115	0.934093	74.529	0.0210058	0.124767	0.168361	0.8663	NA	48.223	-0.0374903	0.148233	-0.252915	0.800334	NA	85.8517	-0.0825783	0.109587	-0.753544	0.451123	0.922457
ENSMUSG00000000581	C1d	1872.81	0.00210093	0.037805	0.0555728	0.955682	0.996272	1885.96	-0.0513451	0.05175	-0.992175	0.321112	0.65954	1399.07	-0.103886	0.0568973	-1.82585	0.0678729	0.250513	1208.45	0.0878938	0.0501419	1.7529	0.0796189	0.424895	1208.24	-0.0258018	0.041298	-0.624771	0.532121	0.938933
ENSMUSG00000000594	Gm2a	1447.14	0.0201898	0.0308833	0.653745	0.513276	0.878963	2296.5	0.0343888	0.044288	0.77648	0.437466	0.746103	3421.16	0.00239338	0.037897	0.0631549	0.949643	0.980744	1988.33	-0.00153719	0.0298707	-0.0514616	0.958958	0.990949	4582	-0.0108567	0.0264742	-0.410085	0.681743	0.963815
ENSMUSG00000000600	Krit1	1859.87	-0.046836	0.0362776	-1.29105	0.196688	0.673428	2365.97	0.0563163	0.0400802	1.40509	0.159995	0.491718	1999.57	-0.0667078	0.0351825	-1.89605	0.0579533	0.230845	2887.56	-0.0114579	0.034658	-0.330599	0.740948	0.926157	1850.75	-0.0410867	0.0440348	-0.933049	0.350795	0.896886
ENSMUSG00000000605	Clcn4	6886.64	0.0157798	0.0251409	0.627655	0.53023	0.886786	7460.9	-0.00218035	0.0219884	-0.0991589	0.921012	0.974993	8085.32	0.0152851	0.0322952	0.473294	0.636003	0.821843	8522.58	0.0130581	0.0191313	0.682548	0.494892	0.824364	8043.4	0.0137844	0.0237215	0.581095	0.561176	0.944366
ENSMUSG00000000627	Sema4f	5550.63	0.0130825	0.0299465	0.436863	0.662211	0.933054	4837.54	0.00488214	0.0416802	0.117133	0.906754	0.971306	2497.92	0.11695	0.0405515	2.88398	0.00392678	0.0468313	2308.8	0.0366684	0.0272483	1.34572	0.178394	0.579655	1860.92	0.0460602	0.031372	1.4682	0.142051	0.784101
ENSMUSG00000000628	Hk2	195.497	0.302633	0.0909737	3.3266	0.000879131	0.0428142	265.948	0.162787	0.101609	1.60208	0.109137	0.416573	147.076	0.189603	0.0826601	2.29377	0.0218036	0.13268	152.424	0.0256136	0.0831019	0.308219	0.757916	0.931292	175.461	-0.185589	0.0977236	-1.89912	0.0575487	0.643915
ENSMUSG00000000631	Myo18a	9389.85	-0.0164698	0.0379713	-0.433743	0.664475	0.934027	10995.4	-0.0255946	0.0396302	-0.645837	0.518385	0.79659	8169.43	0.116622	0.0355141	3.28381	0.00102414	0.0196829	9427.18	0.0106173	0.0308702	0.343934	0.730896	0.922003	8763.92	0.0465343	0.0284569	1.63526	0.101995	0.73031
ENSMUSG00000000632	Sez6	1561.38	-0.11193	0.0482833	-2.31819	0.0204392	0.278163	2098.11	-0.090928	0.037262	-2.44023	0.0146779	0.160904	3768.17	0.198482	0.0478817	4.14526	3.39425e-05	0.00199539	7152.64	0.0261125	0.0348567	0.749137	0.453774	0.800231	3783.39	-0.0146038	0.0356378	-0.409785	0.681964	0.963815
ENSMUSG00000000673	Haao	7.28576	-0.25253	0.380298	-0.664033	0.506669	NA	15.7273	0.191021	0.258333	0.739438	0.459641	NA	11.1937	0.447542	0.310921	1.4394	0.150036	NA	6.82709	-0.382782	0.324768	-1.17863	0.238545	NA	13.3398	0.0904089	0.245495	0.368272	0.71267	0.970088
ENSMUSG00000000682	Cd52	59.6327	0.0637982	0.131315	0.485842	0.627079	0.923313	239.194	0.0326173	0.119394	0.273191	0.784706	0.925619	36.5479	0.100154	0.179845	0.55689	0.577603	NA	37.8884	0.0336763	0.135394	0.248728	0.803572	NA	83.5052	0.0481997	0.14578	0.330634	0.740921	0.973675
ENSMUSG00000000686	Abhd15	110.655	-0.067842	0.0911247	-0.744496	0.456576	0.855581	111.718	0.00902636	0.0867438	0.104058	0.917124	0.974479	53.0911	0.298523	0.153019	1.95088	0.0510709	NA	28.3442	-0.370556	0.175129	-2.11591	0.0343529	NA	63.159	0.0409588	0.154305	0.26544	0.79067	0.979221
ENSMUSG00000000693	Loxl3	314.714	-0.00284414	0.060095	-0.0473273	0.962252	0.996312	503.824	0.208844	0.0646987	3.22795	0.0012468	0.0410202	155.75	0.164368	0.0844776	1.9457	0.0516909	0.215592	172.274	-0.0247858	0.0642391	-0.385836	0.699618	0.910912	257.359	-0.0561728	0.0674458	-0.832859	0.404924	0.907379
ENSMUSG00000000708	Kat2b	1586.09	0.0143437	0.0399774	0.358795	0.719749	0.949201	2489.1	0.0231209	0.0454034	0.509232	0.61059	0.844591	1928.98	-0.0988276	0.0342806	-2.8829	0.00394033	0.0468313	946.145	-0.0842494	0.0361456	-2.33083	0.0197622	0.236281	2107.31	-0.0189956	0.0344865	-0.550812	0.581762	0.948842
ENSMUSG00000000711	Rab5b	10831.5	-0.00121984	0.0186656	-0.0653522	0.947894	0.994959	10543.6	-0.0237241	0.0293072	-0.809499	0.418228	0.731065	6853.79	-0.0335697	0.0289437	-1.15983	0.246119	0.511694	5476.05	0.0131302	0.0241746	0.543141	0.587033	0.868594	6558.97	0.0165913	0.0185201	0.895852	0.370332	0.901216
ENSMUSG00000000731	Aire	6.78453	0.0525557	0.35403	0.14845	0.881988	NA	6.85637	0.682666	0.405366	1.68407	0.0921677	NA	6.19425	0.12447	0.397146	0.313412	0.753967	NA	8.01412	0.303422	0.308047	0.984987	0.32463	NA	10.9978	-0.246127	0.310049	-0.793834	0.427292	0.913119
ENSMUSG00000000732	Icosl	182.112	-0.127524	0.0889052	-1.43438	0.151463	0.622499	224.029	-0.0228916	0.0716302	-0.319581	0.749286	0.911339	224.8	0.00309821	0.0844694	0.0366785	0.970741	0.988882	130.048	-0.129102	0.0921279	-1.40133	0.161114	0.557152	314.871	-0.0922391	0.0732988	-1.2584	0.208248	0.841756
ENSMUSG00000000738	Spg7	2992.03	0.00346008	0.0287493	0.120354	0.904203	0.988196	2946.53	0.016175	0.0267253	0.605233	0.545024	0.811715	2192.49	0.0285475	0.0346192	0.824614	0.409591	0.664428	2316.03	-0.000430385	0.028999	-0.0148414	0.988159	0.997596	2100.42	0.0448339	0.0283256	1.58281	0.113466	0.756363
ENSMUSG00000000740	Rpl13	8539.22	-0.0340681	0.0448026	-0.760404	0.447013	0.850677	10176.8	0.0183441	0.0352476	0.520435	0.602761	0.839955	7733.41	0.0610446	0.0335424	1.81993	0.0687704	0.251822	7632.39	0.0510123	0.040627	1.25563	0.209251	0.614867	8402.52	0.00228985	0.0385802	0.0593531	0.952671	0.996126
ENSMUSG00000000743	Chmp1a	5556.5	0.0392661	0.0231425	1.69671	0.0897516	0.523903	5361.57	0.0142487	0.0309866	0.459834	0.645636	0.861326	2915.97	0.0633139	0.0253652	2.49609	0.012557	0.0952639	3216.81	0.0431524	0.0278137	1.55148	0.120786	0.500788	2928.18	-0.00758732	0.0267693	-0.283434	0.776844	0.978356
ENSMUSG00000000751	Rpa1	4159.23	0.00244679	0.0297349	0.0822869	0.934419	0.992529	4008.38	-0.0169681	0.0292545	-0.580016	0.561904	0.819853	2493.56	0.0148151	0.0314269	0.471415	0.637345	0.822181	1521.76	0.0441334	0.0304615	1.44883	0.147386	0.541754	2733.16	0.041484	0.0247656	1.67507	0.093921	0.715191
ENSMUSG00000000753	Serpinf1	4067.65	0.112842	0.0327302	3.44765	0.00056548	0.0317902	4448.95	0.168991	0.0430816	3.92257	8.76111e-05	0.0076683	1067.17	0.488584	0.0908539	5.37769	7.5449e-08	2.9704e-05	261.517	0.132953	0.0856167	1.55289	0.120451	0.500788	883.142	0.264441	0.0632034	4.18396	2.8647e-05	0.0254939
ENSMUSG00000000759	Tubgcp3	2121.82	-0.00291825	0.028545	-0.102233	0.918571	0.989526	2346.56	0.0280598	0.040191	0.69816	0.485077	0.77585	2114.15	0.0302715	0.0346092	0.874667	0.381755	0.642	2042.83	-0.0386559	0.0293919	-1.31519	0.188445	0.592947	2005.38	0.00878344	0.0357813	0.245476	0.806088	0.981329
ENSMUSG00000000766	Oprm1	225.545	-0.129862	0.223552	-0.580904	0.561305	0.901438	531.814	0.123757	0.201488	0.614212	0.539075	0.808171	384.484	-0.00507333	0.0825474	-0.0614596	0.950993	0.9817	55.6189	-0.205429	0.179374	-1.14526	0.252103	NA	415.617	0.0191152	0.13559	0.140978	0.887887	0.990439
ENSMUSG00000000776	Polr3d	957.896	-0.0194645	0.0394035	-0.49398	0.62132	0.92072	885.323	0.0164976	0.0344957	0.478252	0.632471	0.855442	720.003	0.0610558	0.0466405	1.30907	0.19051	0.446528	769.777	0.0338351	0.043364	0.78026	0.435238	0.788744	685.421	0.0392009	0.043302	0.90529	0.365312	0.90059
ENSMUSG00000000782	Tcf7	121.098	0.011248	0.0913845	0.123084	0.90204	0.988028	129.273	0.131589	0.0898244	1.46496	0.142931	0.466746	159.306	-0.0605785	0.0870143	-0.69619	0.48631	0.721496	173.884	-0.25475	0.0703526	-3.62105	0.000293414	0.0285748	147.977	0.0515842	0.0786011	0.656278	0.511645	0.934556
ENSMUSG00000000787	Ddx3x	13481.5	-0.0514566	0.0461895	-1.11403	0.265265	0.74459	17682.5	-0.0176572	0.0407352	-0.433462	0.664679	0.872649	14203.8	-0.0431386	0.0414631	-1.04041	0.29815	0.564742	12100.4	0.0222505	0.0272329	0.817044	0.413903	0.779141	12961.5	-0.0186177	0.0351655	-0.529432	0.596506	0.951715
ENSMUSG00000000791	Il12rb1	9.79984	-0.265136	0.304771	-0.869952	0.384327	NA	39.874	0.0696601	0.44943	0.154997	0.876824	0.962067	80.43	-0.102696	0.137609	-0.74629	0.455492	NA	30.9468	-0.131146	0.183186	-0.715915	0.474044	NA	82.1218	-0.180694	0.232972	-0.775605	0.437982	0.917079
ENSMUSG00000000792	Slc5a5	884.46	-0.0385367	0.0396249	-0.972537	0.330783	0.792321	892.372	-0.0338839	0.0540826	-0.626521	0.530974	0.80423	565.779	0.126449	0.0582875	2.16941	0.0300517	0.158776	772.863	0.00847507	0.0525906	0.161152	0.871974	0.969117	448.589	0.115763	0.0553555	2.09127	0.0365041	0.574916
ENSMUSG00000000794	Kcnn3	184.448	-0.204213	0.0903618	-2.25995	0.0238245	0.298404	89.2379	0.116142	0.132001	0.87986	0.378935	0.705424	1183.51	0.0923466	0.0411292	2.24528	0.0247501	0.142608	1029.6	-0.0817782	0.0571855	-1.43005	0.152703	0.547504	1165.35	-0.120298	0.0484951	-2.48061	0.0131157	0.455704
ENSMUSG00000000804	Usp32	7979.99	-0.0456671	0.031475	-1.4509	0.146808	0.617029	8910.57	-0.0945648	0.033563	-2.81753	0.00483952	0.0895774	7235.21	-0.0459202	0.0313523	-1.46465	0.143015	0.382946	9072.41	-0.0280498	0.0246264	-1.13901	0.254698	0.657989	6354.36	-0.0144948	0.0344641	-0.420577	0.674064	0.962898
ENSMUSG00000000805	Car4	103.617	0.169174	0.0943112	1.79378	0.0728483	0.482002	192.84	0.0284114	0.11639	0.244105	0.80715	0.932634	596.827	-0.0484866	0.0645876	-0.750712	0.452826	0.698708	1611.02	-0.106858	0.0537018	-1.98984	0.0466087	0.341575	398.441	0.213222	0.0709146	3.00674	0.00264066	0.26736
ENSMUSG00000000811	Txnrd3	851.335	-0.00207071	0.039395	-0.0525629	0.95808	0.996272	739.402	0.0278405	0.0508568	0.54743	0.584083	0.831553	431.662	-0.000815634	0.0505857	-0.0161238	0.987136	0.995336	190.589	0.0423943	0.0666222	0.63634	0.524555	0.841474	610.226	-0.0184289	0.0500068	-0.368527	0.71248	0.970088
ENSMUSG00000000817	Fasl	NA	NA	NA	NA	NA	NA	7.42903	-0.410746	0.360614	-1.13902	0.254695	NA	9.12297	-0.77479	0.327831	-2.36338	0.018109	NA	5.64801	-0.0377263	0.34716	-0.108671	0.913463	NA	7.83214	0.465816	0.342113	1.36158	0.173329	0.813513
ENSMUSG00000000823	Znf512b	2312.93	0.0752539	0.0487839	1.5426	0.122928	0.583074	2222.17	0.12438	0.0506711	2.45465	0.014102	0.157857	2071.95	0.100798	0.0449737	2.24125	0.0250096	0.143328	4336.28	-0.00114481	0.040668	-0.0281501	0.977542	0.995027	2191.77	0.0428022	0.0485669	0.881304	0.378153	0.903316
ENSMUSG00000000826	Dnajc5	13926.4	0.0439019	0.0225031	1.95092	0.0510661	0.41389	14066.1	0.00222159	0.0274112	0.0810466	0.935405	0.978891	18219.1	0.0391869	0.0215011	1.82255	0.068371	0.250926	16433.7	0.0180767	0.0254818	0.709397	0.478078	0.813003	16511.9	0.0686837	0.0184627	3.72014	0.000199111	0.0762293
ENSMUSG00000000827	Tpd52l2	4347.61	0.0614098	0.0273613	2.2444	0.0248065	0.302026	4198.6	-0.023796	0.0288304	-0.825379	0.409156	0.7271	2956.14	-0.090613	0.0286979	-3.15748	0.0015914	0.0258374	1931.29	0.00381869	0.0290927	0.131259	0.89557	0.975201	2926.58	0.0347169	0.0292228	1.18801	0.23483	0.855004
ENSMUSG00000000838	Fmr1	1933.44	-0.0375916	0.0520097	-0.722781	0.469815	0.86105	2907.87	-0.0118054	0.0456125	-0.25882	0.795774	0.929377	2018.75	-0.11769	0.0571343	-2.05989	0.0394094	0.185558	3524.04	0.026	0.0285981	0.909153	0.363269	0.743329	1800.55	-0.0924441	0.050219	-1.84082	0.0656481	0.663514
ENSMUSG00000000861	Bcl11a	215.733	0.211789	0.0811395	2.61018	0.00904945	0.17836	136.512	0.291796	0.100556	2.90182	0.00371002	0.0765017	672.739	0.132172	0.080866	1.63446	0.102162	0.314748	3943.27	-0.0150477	0.0291376	-0.516436	0.60555	0.877518	703.579	-0.0820341	0.0462809	-1.77252	0.0763076	0.686752
ENSMUSG00000000876	Pxmp4	768.975	-0.00505484	0.0449505	-0.112454	0.910464	0.988478	794.291	0.04723	0.0397828	1.1872	0.23515	0.583177	540.961	-0.0248901	0.0459231	-0.541995	0.587822	0.793856	563.658	0.028907	0.0369814	0.781663	0.434412	0.78799	566.45	-0.0292314	0.0489975	-0.596589	0.550782	0.9415
ENSMUSG00000000881	Dlg3	564.49	0.0194014	0.0457252	0.424305	0.671343	0.93582	890.627	0.077416	0.0470005	1.64713	0.0995314	0.398974	3032.84	0.0688153	0.031639	2.17501	0.029629	0.15744	8662.89	0.0508079	0.0294125	1.72742	0.0840915	0.434347	2701.43	0.00611272	0.0273569	0.223444	0.82319	0.982574
ENSMUSG00000000884	Gnb1l	237.352	0.00255992	0.0713088	0.035899	0.971363	0.996718	218.663	-0.009663	0.0706885	-0.136698	0.891269	0.967021	149.306	-0.116486	0.0822963	-1.41545	0.156936	0.402948	131.729	0.0154551	0.070399	0.219536	0.826233	0.955349	147.284	-0.0701936	0.080346	-0.873642	0.382313	0.903758
ENSMUSG00000000889	Dbh	NA	NA	NA	NA	NA	NA	NA	NA	NA	NA	NA	NA	408.702	0.255832	0.0775507	3.2989	0.000970629	0.0190202	10.7958	0.405854	0.249401	1.62731	0.103671	NA	NA	NA	NA	NA	NA	NA
ENSMUSG00000000901	Mmp11	148.636	-0.125386	0.0871019	-1.43954	0.149999	0.619951	261.141	0.101694	0.0975799	1.04216	0.297337	0.640655	123.105	-0.0208475	0.10039	-0.207665	0.83549	0.931241	60.6306	-0.172875	0.113053	-1.52916	0.126225	NA	138.36	-0.166405	0.106285	-1.56565	0.11743	0.757719
ENSMUSG00000000902	Smarcb1	2381.87	0.0433069	0.0319498	1.35547	0.175268	0.651969	2286.96	0.101069	0.0313742	3.2214	0.00127566	0.0412398	1957.37	0.0964724	0.0362666	2.66009	0.00781206	0.0716422	2262.38	0.0401165	0.0276572	1.45049	0.146922	0.54164	2013.94	0.00346192	0.0286056	0.121022	0.903673	0.991587
ENSMUSG00000000915	Hip1r	3813.06	-0.00497207	0.0315202	-0.157742	0.87466	0.982779	4485.77	0.0330637	0.0373008	0.886408	0.375398	0.703741	3798.87	0.0906934	0.0249705	3.63203	0.000281202	0.00815487	4738.34	-0.015649	0.0310796	-0.503512	0.614604	0.879813	3860.82	0.0267716	0.0295938	0.904634	0.365659	0.90059
ENSMUSG00000000916	Nsun5	673.197	-0.0166378	0.0527968	-0.31513	0.752663	0.95766	662.815	0.0412985	0.0486093	0.8496	0.395547	0.7169	596.358	0.0645328	0.0503068	1.28279	0.199567	0.457522	629.663	0.0154047	0.0459479	0.335263	0.737427	0.924516	580.622	0.0541654	0.0488541	1.10872	0.267552	0.867711
ENSMUSG00000000934	Top1mt	529.257	-0.10163	0.0451167	-2.2526	0.0242843	0.300289	691.518	-0.0916618	0.0370799	-2.47201	0.0134355	0.155036	532.68	0.06974	0.0509566	1.36861	0.17112	0.423559	485.379	0.00575198	0.0450406	0.127707	0.898381	0.975201	503.992	-0.00142454	0.0553862	-0.0257202	0.979481	0.998374
ENSMUSG00000000948	Gm38393	126.003	-0.219214	0.266606	-0.822239	0.410941	0.827839	618.145	-0.0549074	0.104548	-0.525187	0.599454	0.838018	488.392	-0.249453	0.0776019	-3.21452	0.00130661	0.0229709	409.381	0.0483717	0.0889483	0.543818	0.586566	0.868297	488.333	-0.141123	0.0773269	-1.82502	0.0679984	0.670109
ENSMUSG00000000957	Mmp14	1416.05	-0.0447029	0.0632499	-0.706767	0.479711	0.864243	2171.96	0.0450616	0.0602716	0.747642	0.454676	0.755974	733.162	-0.0789314	0.14924	-0.52889	0.596882	0.799535	429.957	-0.0557574	0.0810642	-0.687817	0.491568	0.821259	1178.72	-0.119024	0.136859	-0.869685	0.384472	0.903758
ENSMUSG00000000958	Slc7a7	4069.11	0.0902354	0.035473	2.54378	0.010966	0.202328	2516.36	-0.0235049	0.0471181	-0.498851	0.617884	0.847376	46.6155	-0.137722	0.148884	-0.925033	0.354949	NA	49.461	0.147981	0.134737	1.09829	0.272078	NA	65.1881	-0.025144	0.129544	-0.194097	0.8461	0.98343
ENSMUSG00000000959	Oxa1l	1590.98	-0.04429	0.0325911	-1.35896	0.17416	0.650837	1935.35	-0.00586473	0.029682	-0.197585	0.84337	0.947406	2128.95	0.00172412	0.0290254	0.0594004	0.952633	0.982349	1737.9	-0.0488708	0.0284715	-1.71648	0.0860739	0.437616	2051.67	0.022657	0.0280398	0.808033	0.419072	0.910506
ENSMUSG00000000976	Heatr6	1834.21	0.0224242	0.0280584	0.799198	0.424176	0.835338	1702.89	0.000700893	0.031454	0.0222831	0.982222	0.993207	952.759	0.0960316	0.0434074	2.21233	0.0269438	0.149086	1081.13	-0.00816484	0.0459028	-0.177873	0.858823	0.965824	984.312	-0.0241346	0.0390647	-0.617813	0.536699	0.939569
ENSMUSG00000000982	Ccl3	NA	NA	NA	NA	NA	NA	7.63159	0.186515	0.412108	0.452589	0.650845	NA	5.01059	-0.443091	0.428495	-1.03406	0.301106	NA	5.07767	0.298453	0.375861	0.794052	0.427165	NA	5.98068	0.106559	0.43262	0.246311	0.805441	0.981329
ENSMUSG00000000983	Wfdc18	NA	NA	NA	NA	NA	NA	NA	NA	NA	NA	NA	NA	39.2169	-0.118347	0.16806	-0.704195	0.481312	NA	24.7056	-0.0259602	0.167701	-0.1548	0.876979	NA	42.147	0.0788013	0.163252	0.482699	0.62931	0.957901
ENSMUSG00000001014	Icam4	NA	NA	NA	NA	NA	NA	NA	NA	NA	NA	NA	NA	12.4955	0.69938	0.288239	2.42639	0.0152497	NA	23.9205	0.0893051	0.164556	0.542704	0.587334	NA	14.7614	0.47734	0.257722	1.85215	0.064004	0.659911
ENSMUSG00000001016	Ilf2	2705.72	0.0313954	0.0252167	1.24502	0.213123	0.69168	3057.24	0.0417552	0.0258467	1.6155	0.106203	0.411774	3205.5	0.0237949	0.0306001	0.777607	0.436801	0.687285	3144.61	0.0478344	0.0264759	1.80671	0.0708068	0.405919	2972.88	0.0452804	0.0282175	1.6047	0.108561	0.745816
ENSMUSG00000001017	Chtop	4759.98	0.041836	0.0231806	1.80478	0.0711092	0.478836	5916.23	0.0576553	0.025838	2.23141	0.0256537	0.21075	4920.5	0.0416838	0.0325424	1.28091	0.200227	0.458571	5142.38	0.0353539	0.0361862	0.977	0.328569	0.721235	5055.34	0.0131247	0.0276237	0.475123	0.634699	0.958204
ENSMUSG00000001018	Snapin	3394.86	-0.0812674	0.0291287	-2.78995	0.0052717	0.130261	3671.06	-0.0322909	0.0260984	-1.23727	0.215985	0.562614	2618.83	-0.0887719	0.0341209	-2.60169	0.00927666	0.0796053	1614.83	-0.0702424	0.0361712	-1.94194	0.0521442	0.360551	2656.88	0.00769878	0.0249114	0.309047	0.757286	0.975098
ENSMUSG00000001021	S100a3	28.8991	0.159397	0.176105	0.905124	0.3654	0.810049	34.7458	-0.101241	0.160135	-0.632225	0.52724	0.802027	7.80259	-0.405618	0.360553	-1.12499	0.260594	NA	13.6105	0.253491	0.228802	1.10791	0.267902	NA	9.52511	0.459414	0.302519	1.51863	0.128856	0.771081
ENSMUSG00000001025	S100a6	17550.9	0.0345617	0.0400547	0.862864	0.388212	0.818587	12860	-0.0594318	0.0420415	-1.41365	0.157466	0.48815	290.576	-0.138492	0.0889973	-1.55613	0.119676	0.345272	336.083	0.104374	0.0715168	1.45943	0.144446	0.537996	782.287	-0.0838146	0.0653995	-1.28158	0.19999	0.836673
ENSMUSG00000001029	Icam2	109.559	0.00731797	0.0996054	0.0734697	0.941432	0.994704	108.497	0.287195	0.0913473	3.14399	0.00166663	0.0478612	122.375	-0.174948	0.11619	-1.5057	0.132144	0.365496	77.8363	0.0555991	0.116741	0.47626	0.633889	0.88867	122.705	0.223679	0.0989303	2.26097	0.023761	0.538081
ENSMUSG00000001034	Mapk7	1597.81	0.0421802	0.0476595	0.885032	0.376139	0.813514	1045.48	0.0668506	0.0453042	1.47559	0.140053	0.462807	640.701	0.0698658	0.0485847	1.43802	0.150428	0.393946	982.405	-0.028071	0.0515747	-0.544278	0.58625	0.868114	707.355	0.00164764	0.0475317	0.0346641	0.972348	0.998022
ENSMUSG00000001036	Epn2	4126.02	0.0157287	0.0288349	0.545474	0.585428	0.909581	3824.3	0.0433151	0.0332699	1.30193	0.19294	0.536106	4607.36	-0.000850271	0.031387	-0.0270899	0.978388	0.992391	5365.78	-0.00530519	0.0281129	-0.18871	0.85032	0.963069	4742.98	-0.0235661	0.0277968	-0.8478	0.396549	0.905614
ENSMUSG00000001039	B9d1	276.722	-0.0146755	0.0613508	-0.239206	0.810946	0.970709	345.109	-0.00688068	0.0598941	-0.114881	0.90854	0.971853	340.863	-0.0830345	0.0627884	-1.32245	0.186018	0.441737	501.408	0.000893583	0.0402178	0.0222186	0.982274	0.99639	348.356	-0.0300588	0.0529262	-0.567937	0.570078	0.946988
ENSMUSG00000001052	Sec24b	3074.5	0.0190136	0.0287487	0.661372	0.508374	0.877103	3092.77	0.0110644	0.0279514	0.395845	0.692219	0.885195	3244.36	0.0418321	0.0287776	1.45363	0.146049	0.386846	3204.65	-0.0330037	0.0294805	-1.11951	0.262923	0.665926	3190.86	0.0314541	0.0290032	1.0845	0.278141	0.872432
ENSMUSG00000001053	N4bp3	132.333	-0.0162074	0.0948745	-0.17083	0.864357	0.980963	186.837	-0.140429	0.100263	-1.4006	0.161333	0.493813	502.69	0.0501106	0.0692013	0.724128	0.468987	0.710225	475.218	0.146236	0.0843338	1.73401	0.0829156	0.432205	476.649	-0.0626722	0.0535618	-1.17009	0.241965	0.859879
ENSMUSG00000001054	Rmnd5b	1846.42	0.00810012	0.0291409	0.277964	0.78104	0.96575	1455.7	0.0426904	0.0396949	1.07547	0.282166	0.628118	976.604	0.0484332	0.0393678	1.23027	0.218594	0.481924	1790.86	0.044294	0.0277981	1.59342	0.111067	0.48472	1041.85	0.0156147	0.0360639	0.432972	0.665035	0.961259
ENSMUSG00000001056	Nhp2	989.787	-0.0278839	0.0431292	-0.64652	0.517943	0.881047	1038	-0.0801752	0.03918	-2.04633	0.0407238	0.259104	472.228	0.0527723	0.0493295	1.06979	0.284713	0.551163	788.537	0.0893455	0.0442486	2.01917	0.0434695	0.330069	458.879	0.0510443	0.0581294	0.878115	0.379881	0.903758
ENSMUSG00000001062	Vps9d1	1750.05	0.00942607	0.0391401	0.240829	0.809688	0.970709	1843.26	0.021862	0.0393951	0.554942	0.578934	0.829062	1926.54	0.0919834	0.0376774	2.44134	0.0146329	0.103999	2804.52	-0.0246457	0.0344501	-0.715403	0.47436	0.811397	1824.66	0.0379569	0.0384526	0.987109	0.323589	0.88782
ENSMUSG00000001065	Zfp276	1218.31	0.020634	0.0559641	0.368701	0.71235	0.948368	2137.28	0.179744	0.0676645	2.6564	0.00789806	0.117431	1253.87	0.0724403	0.0599146	1.20906	0.22664	0.490349	1087.03	-0.0468428	0.0364197	-1.28619	0.198375	0.604131	1456.9	0.058933	0.0635028	0.928038	0.353388	0.897069
ENSMUSG00000001082	Mfsd10	1033.69	0.017446	0.0478685	0.364455	0.715518	0.9488	816.523	0.0936325	0.052834	1.7722	0.0763612	0.352454	613.811	0.165035	0.0513553	3.2136	0.00131083	0.0229828	818.961	-0.00916208	0.0505182	-0.181362	0.856084	0.965406	616.904	0.0707643	0.0687075	1.02994	0.30304	0.879748
ENSMUSG00000001089	Luzp1	5409.05	-0.0814456	0.0343643	-2.37006	0.0177851	0.261761	7774.96	-0.108035	0.0267014	-4.04605	5.20895e-05	0.00525848	9749.46	-0.0374472	0.0344697	-1.08638	0.277312	0.543988	5076.74	-0.0903793	0.0485931	-1.85992	0.0628966	0.388823	8815.84	0.0819138	0.0327806	2.49885	0.0124596	0.450977
ENSMUSG00000001098	Kctd10	8544.47	0.0323583	0.0272533	1.18732	0.235103	0.714574	6830.53	0.0334781	0.0332996	1.00536	0.314724	0.654879	2224.34	0.0707995	0.0323323	2.18975	0.0285426	0.154446	2149.76	0.0460667	0.0282313	1.63176	0.102729	0.468784	2562.05	0.019917	0.0294505	0.676286	0.498859	0.929087
ENSMUSG00000001100	Poldip2	2834.45	-0.0124526	0.0233829	-0.532553	0.594343	0.912953	3286.8	-0.0451584	0.0299733	-1.50662	0.131908	0.450694	4162.86	-0.0114612	0.0297279	-0.385536	0.699841	0.857627	3668.06	-0.0367692	0.022075	-1.66565	0.0957828	0.457845	3676.26	-0.0198788	0.0256754	-0.774235	0.438792	0.9177
ENSMUSG00000001103	Sebox	6.4032	0.575652	0.401946	1.43216	0.152098	NA	4.80263	0.242211	0.408665	0.592689	0.553389	NA	46.2771	0.108786	0.152716	0.712341	0.476253	NA	90.2466	0.320016	0.1085	2.94944	0.00318347	0.101438	15.9369	0.19927	0.231502	0.860771	0.389364	0.904993
ENSMUSG00000001105	Ift20	1417.83	-0.0293697	0.035791	-0.82059	0.41188	0.828154	1775.55	-0.0305211	0.040061	-0.761867	0.44614	0.75078	1418.68	-0.0156458	0.0359334	-0.435412	0.663264	0.837997	1611.57	-0.0134706	0.0311255	-0.432784	0.665171	0.898467	1198.47	0.0722386	0.0379749	1.90227	0.0571354	0.643915
ENSMUSG00000001119	Col6a1	1611	-0.00908787	0.0599556	-0.151577	0.879521	0.984061	2338.51	0.0525431	0.0777138	0.676111	0.49897	0.784423	565.258	-0.181452	0.0613598	-2.95719	0.00310458	0.0400409	4541.34	0.0558444	0.0933313	0.598346	0.549609	0.852652	1381.6	-0.151054	0.0654162	-2.30912	0.0209367	0.521139
ENSMUSG00000001120	Pcbp3	16205.5	0.0370682	0.0218413	1.69716	0.0896656	0.523769	12315.5	0.0197183	0.0428718	0.459936	0.645562	0.861326	2465.17	0.112734	0.0330835	3.40755	0.000655478	0.0143367	1917.09	0.0344581	0.0325075	1.06	0.289143	0.688954	2243.38	0.0309244	0.0310375	0.996355	0.319078	0.885129
ENSMUSG00000001123	Lgals9	4149.81	-0.0567066	0.0372789	-1.52114	0.128224	0.590618	2318.4	-0.100626	0.0698333	-1.44095	0.149599	0.476667	296.844	-0.17609	0.0765353	-2.30077	0.0214047	0.131522	213.88	-0.0322387	0.0646387	-0.498753	0.617954	0.881089	542.066	-0.0335763	0.0558496	-0.601192	0.547712	0.9415
ENSMUSG00000001127	Araf	6897.42	0.0565544	0.0245463	2.30399	0.0212231	0.282856	6869.06	-0.000210202	0.0284169	-0.00739708	0.994098	0.998101	8045.11	0.033391	0.0240898	1.38611	0.165715	0.41555	5489.26	0.0384855	0.0236537	1.62704	0.103728	0.47029	6971.8	0.0446657	0.0200239	2.23062	0.0257062	0.545611
ENSMUSG00000001128	Cfp	285.302	-0.0174267	0.0816335	-0.213475	0.830957	0.974802	343.168	0.147544	0.0991803	1.48763	0.136849	0.457963	378.695	0.0383248	0.0846516	0.452736	0.650739	0.829839	604.47	0.00609584	0.0623507	0.097767	0.922117	0.980694	402.954	0.073226	0.062511	1.17141	0.241434	0.859634
ENSMUSG00000001131	Timp1	76.5816	0.227942	0.177544	1.28386	0.19919	0.675924	117.668	-0.231554	0.172509	-1.34227	0.179508	0.517519	10.0254	0.421049	0.366885	1.14763	0.25112	NA	8.08505	0.210787	0.289016	0.729327	0.465802	NA	24.0964	-0.324224	0.223423	-1.45116	0.146734	0.790468
ENSMUSG00000001134	Uxt	329.784	-0.0874586	0.0585824	-1.49292	0.135459	0.601633	380.609	-0.123382	0.0489422	-2.52098	0.0117029	0.144464	183.435	-0.08261	0.0748075	-1.1043	0.269463	0.536037	192.293	0.0452196	0.0622649	0.726245	0.467688	0.809206	178.837	-0.0800194	0.0861758	-0.928561	0.353117	0.897069
ENSMUSG00000001138	Cnnm3	1137.36	0.0664839	0.0404993	1.64161	0.100672	0.54405	1362.1	0.0971058	0.0468239	2.07385	0.0380933	0.252142	1481.56	0.0777611	0.0354917	2.19097	0.028454	0.154178	1394.57	-0.00344778	0.0345265	-0.0998589	0.920456	0.980694	1622.01	-0.0401983	0.0308492	-1.30306	0.192555	0.832262
ENSMUSG00000001143	Lman2l	2714.58	0.041028	0.0330255	1.24231	0.214121	0.692226	3026.09	0.0263035	0.0276297	0.952001	0.341097	0.675825	1740.56	0.0770758	0.0408827	1.88529	0.0593907	0.233793	1537.01	-0.0115173	0.0373196	-0.308613	0.757616	0.931292	1648.58	-0.0317319	0.0343878	-0.922764	0.35613	0.897838
ENSMUSG00000001150	Mcm3ap	2123.96	-0.00462013	0.0312947	-0.147633	0.882632	0.984646	2182.41	0.024396	0.0338771	0.720134	0.471443	0.766647	2116.94	0.0782607	0.0360857	2.16874	0.0301021	0.158914	2800.67	-0.0226811	0.0376697	-0.602105	0.547104	0.851828	2187.96	0.012029	0.0320715	0.375067	0.70761	0.970078
ENSMUSG00000001151	Pcnt	1119.77	0.000214669	0.0470193	0.00456555	0.996357	0.99931	1326.31	0.0315659	0.0429623	0.734736	0.4625	0.759966	1349.18	0.0871064	0.036034	2.41734	0.0156344	0.108332	1987	-0.0460769	0.0352344	-1.30773	0.190966	0.594363	1366.92	-0.0330477	0.0372784	-0.886512	0.375342	0.902558
ENSMUSG00000001156	Mxd1	478.193	0.0994478	0.0530163	1.87579	0.0606835	0.450997	621.096	0.0652701	0.0466975	1.39772	0.162197	0.495018	789.833	-0.0202858	0.0400135	-0.506974	0.612173	0.807939	1239.28	-0.0454572	0.0354349	-1.28284	0.199549	0.604959	903.33	-0.0392238	0.0522488	-0.750712	0.452826	0.922704
ENSMUSG00000001157	Gmcl1	2001.06	0.00720722	0.0336537	0.214158	0.830424	0.974802	1796.76	-0.0321915	0.0294877	-1.09169	0.274969	0.621387	1379.09	-0.0282514	0.0384675	-0.734423	0.462691	0.706305	1505.38	-0.0136723	0.0322045	-0.424546	0.671168	0.900331	1303.43	-0.013241	0.0396794	-0.333699	0.738607	0.973361
ENSMUSG00000001158	Snrnp27	1038.9	0.013099	0.0390968	0.33504	0.737595	0.955037	1170.41	-0.0247923	0.0397395	-0.62387	0.532713	0.804866	847.757	-0.0972066	0.0455351	-2.13476	0.0327803	0.167023	959.785	0.0196509	0.0430817	0.456131	0.648296	0.894889	747.908	-0.0602327	0.044555	-1.35187	0.176416	0.8167
ENSMUSG00000001166	Oas1c	562.939	-0.049417	0.0526381	-0.938807	0.34783	0.80154	453.906	-0.13241	0.0583175	-2.2705	0.0231774	0.202218	123.201	0.029941	0.09036	0.331353	0.740378	0.881397	61.5478	-0.133531	0.120115	-1.11169	0.266272	NA	101.457	0.170392	0.0927624	1.83687	0.0662296	0.663514
ENSMUSG00000001173	Ocrl	4312.47	0.00381341	0.0287029	0.132858	0.894306	0.986262	3605.5	0.00543133	0.0345706	0.157108	0.875159	0.961281	3410.59	0.0149916	0.0308429	0.486064	0.626922	0.816268	3739.92	-0.0282403	0.0381974	-0.739324	0.45971	0.80442	2862.15	-0.0118951	0.0311895	-0.381381	0.70292	0.967916
ENSMUSG00000001175	Calm1	105862	1.59951e-05	0.0205856	0.000777005	0.99938	0.999902	98961.5	-0.0381743	0.0331571	-1.15131	0.249603	0.598197	81126.2	-0.0418553	0.0219403	-1.90769	0.0564318	0.227043	117128	0.00931569	0.0229082	0.406654	0.684262	0.90586	81277.8	0.00934436	0.023724	0.393878	0.693671	0.96594
ENSMUSG00000001211	Agpat3	9697.4	-0.0165076	0.0226605	-0.728473	0.466324	0.859446	13729.8	-0.0091204	0.0343631	-0.265413	0.790692	0.927032	15201.1	0.0282574	0.0255046	1.10793	0.26789	0.534422	12128.7	-0.0500993	0.0284536	-1.76074	0.0782829	0.421673	15921.4	0.0230015	0.0217611	1.057	0.290512	0.874164
ENSMUSG00000001225	Slc26a3	NA	NA	NA	NA	NA	NA	NA	NA	NA	NA	NA	NA	7.87993	0.377153	0.421121	0.895593	0.37047	NA	5.1837	0.564009	0.420437	1.34148	0.179764	NA	54.4453	-0.132799	0.137436	-0.966261	0.333914	0.89045
ENSMUSG00000001227	Sema6b	223.291	0.0489777	0.089396	0.547874	0.583779	0.908731	385.445	0.139374	0.0655635	2.12579	0.0335206	0.236884	3170.18	0.21547	0.0390978	5.51106	3.56686e-08	2.01481e-05	5194.01	0.0493161	0.0239934	2.0554	0.0398404	0.316095	3320.12	0.0421275	0.0387503	1.08715	0.276969	0.872379
ENSMUSG00000001228	Uhrf1	30.6523	0.244533	0.208124	1.17494	0.240019	0.718427	52.36	-0.10051	0.185356	-0.542255	0.587643	0.832587	31.0915	0.126324	0.174104	0.725565	0.468106	NA	46.0113	0.0599962	0.135437	0.442981	0.657779	NA	69.0727	0.00925213	0.12028	0.0769213	0.938686	0.995058
ENSMUSG00000001229	Dpp9	4375.45	0.0203568	0.0256968	0.792192	0.428248	0.838812	4023.36	0.0342355	0.0316521	1.08162	0.279423	0.62514	3485.24	0.126961	0.0356111	3.5652	0.000363579	0.00963361	3195.55	0.0101433	0.0407296	0.249039	0.803331	0.946524	3258.97	0.0590861	0.0323607	1.82586	0.0678716	0.670109
ENSMUSG00000001240	Ramp2	670.533	0.0601781	0.0461725	1.30333	0.192462	0.670613	945.858	0.124459	0.078099	1.59361	0.111024	0.419166	522.278	0.0609496	0.0744331	0.818851	0.412871	0.667665	440.331	0.0358489	0.0772244	0.464218	0.642492	0.89216	713.204	0.149752	0.0738898	2.02669	0.0426944	0.602993
ENSMUSG00000001247	Lsr	150.475	0.0818988	0.101781	0.804659	0.421016	0.833877	281.584	0.141102	0.0849477	1.66104	0.0967046	0.393131	316.339	-0.0189837	0.0697136	-0.272309	0.785384	0.905869	239.841	0.0365585	0.092684	0.394443	0.693254	0.908188	360.812	0.00192246	0.0816751	0.0235379	0.981221	0.998511
ENSMUSG00000001248	Gramd1a	4494.52	0.0369815	0.0259342	1.42598	0.153875	0.625084	4481.67	0.0623383	0.0374849	1.66302	0.0963076	0.392652	4177.86	0.115284	0.0382021	3.01773	0.00254672	0.0349489	5222.22	0.00247493	0.0293335	0.0843721	0.932761	0.983913	3881.89	0.037088	0.032371	1.14572	0.251912	0.864155
ENSMUSG00000001249	Hpn	71.2005	-0.319202	0.131306	-2.43098	0.0150583	0.238017	85.1882	0.0236279	0.113482	0.20821	0.835065	0.944463	115.804	-0.160513	0.117365	-1.36765	0.171423	0.423958	84.2436	-0.247434	0.106397	-2.32557	0.0200417	0.238084	128.71	-0.0484644	0.086371	-0.561119	0.574716	0.947513
ENSMUSG00000001260	Gabrg1	525.454	0.0317897	0.0831528	0.382305	0.702235	0.946569	2387.93	-0.126771	0.0567456	-2.23402	0.025482	0.21039	1894.12	-0.037093	0.0549617	-0.674888	0.499747	0.730521	806.683	0.0309121	0.0573704	0.538815	0.590014	0.87037	1280.65	-0.00616743	0.0355284	-0.173591	0.862187	0.985856
ENSMUSG00000001270	Ckb	28852.6	-0.0638453	0.0336911	-1.89502	0.0580899	0.441152	32591.4	-0.0252518	0.0505079	-0.499959	0.617104	0.846847	64264.5	0.0969582	0.0432742	2.24055	0.025055	0.143399	43908.3	-0.0637638	0.0406165	-1.5699	0.116438	0.492827	73252	0.01532	0.039094	0.391876	0.69515	0.966314
ENSMUSG00000001280	Sp1	1388.54	-0.0146482	0.0390556	-0.37506	0.707616	0.947952	2288.44	0.0621573	0.0419459	1.48184	0.138382	0.460173	1602.98	0.0227787	0.0341212	0.667583	0.5044	0.735071	1492.12	-0.0950248	0.0355721	-2.67133	0.00755508	0.15173	1826.27	-0.0354598	0.0386525	-0.9174	0.358933	0.898352
ENSMUSG00000001281	Itgb7	114.542	0.132904	0.103549	1.28349	0.19932	0.67609	168.908	0.00294457	0.112897	0.026082	0.979192	0.992678	32.1607	-0.04797	0.184715	-0.259697	0.795098	NA	19.4373	0.0582774	0.197905	0.294471	0.768398	NA	115.296	-0.124256	0.116986	-1.06214	0.288171	0.873437
ENSMUSG00000001285	Myg1	1122.32	-0.0215894	0.0374552	-0.576407	0.56434	0.902646	1263.78	-0.0110893	0.0397675	-0.278853	0.780357	0.923731	1065.59	-0.047919	0.0440619	-1.08754	0.276799	0.543722	815.637	-0.0205603	0.0425555	-0.483142	0.628995	0.886327	1027.92	-0.00325643	0.0455118	-0.0715514	0.942959	0.995355
ENSMUSG00000001288	Rarg	2138.77	0.0348712	0.0455252	0.765977	0.44369	0.849113	1852.04	0.184685	0.0644208	2.86685	0.00414583	0.0807441	374.315	0.0664996	0.0712999	0.932674	0.350988	0.616826	424.948	-0.148132	0.0592868	-2.49857	0.0124695	0.189288	629.86	-0.114835	0.053647	-2.14056	0.0323098	0.55699
ENSMUSG00000001289	Pfdn5	3548.52	0.00282496	0.0274571	0.102886	0.918053	0.989526	4628.95	-0.0685133	0.0359711	-1.90467	0.0568225	0.307267	3524.68	-0.000250351	0.0371816	-0.00673319	0.994628	0.998541	3554.73	0.0672669	0.0471015	1.42813	0.153255	0.54764	3460.57	-0.0382939	0.031712	-1.20755	0.22722	0.851218
ENSMUSG00000001300	Efnb2	1646.54	-0.0787746	0.0439236	-1.79345	0.0729015	0.482084	2006.34	-0.0433657	0.0300744	-1.44195	0.149317	0.476279	631.405	3.20083e-06	0.0673189	4.75472e-05	0.999962	0.999983	2044.46	0.0575019	0.0323944	1.77506	0.0758883	0.416783	686.367	-0.0727933	0.0572482	-1.27154	0.203537	0.838878
ENSMUSG00000001305	Rrp15	263.234	0.0171489	0.0667704	0.256833	0.797307	0.968601	278.363	-0.0107469	0.0849367	-0.126528	0.899314	0.969186	297.383	0.045739	0.0754575	0.606155	0.544412	0.764048	389.804	0.141444	0.0479878	2.94749	0.00320364	0.101509	296.646	0.0635928	0.0718649	0.884895	0.376213	0.902644
ENSMUSG00000001313	Rnd2	1128.48	0.0111005	0.0474988	0.2337	0.815218	0.97133	2027.04	-0.0741855	0.0396578	-1.87064	0.0613948	0.318138	9141.88	-0.030759	0.0270653	-1.13647	0.255759	0.522461	2842.34	-0.10158	0.0366563	-2.77114	0.00558601	0.129339	9490.12	-0.00159264	0.0331753	-0.0480068	0.961711	0.997805
ENSMUSG00000001323	Srr	2302.29	-0.0176714	0.0331963	-0.53233	0.594497	0.912953	2760.3	-0.102402	0.0313337	-3.26812	0.00108265	0.0378239	1696.04	-0.0826966	0.0332979	-2.48353	0.0130086	0.0971867	4135.34	0.00247338	0.0392241	0.0630576	0.949721	0.988286	1752.26	-0.0610937	0.0373815	-1.63433	0.102189	0.730884
ENSMUSG00000001333	Sync	1575.33	-0.00949604	0.0362656	-0.261847	0.79344	0.96791	1045.14	-0.00505895	0.0572777	-0.0883233	0.92962	0.977688	204.878	0.066959	0.0798677	0.838375	0.40182	0.658566	67.336	-0.108915	0.11405	-0.954982	0.339587	NA	168.096	0.0578211	0.0798774	0.723872	0.469144	0.927106
ENSMUSG00000001334	Fndc5	1907.43	0.0376698	0.0404688	0.930834	0.351939	0.803322	2186.34	-0.0351666	0.0344757	-1.02004	0.307709	0.649398	6191.22	-0.0631212	0.0378975	-1.66558	0.0957976	0.303625	3026.98	-0.0796587	0.0415694	-1.91628	0.0553291	0.369636	5362.9	0.0573394	0.0324766	1.76556	0.07747	0.689147
ENSMUSG00000001348	Acp5	56.5938	1.03765	0.32858	3.15799	0.00158863	0.0627354	93.6401	0.828143	0.436782	1.89601	0.057959	0.310285	8.8147	0.298312	0.403917	0.738549	0.460181	NA	9.22347	-0.197463	0.288437	-0.684596	0.493599	NA	47.9442	0.0771205	0.222109	0.347218	0.728427	0.972425
ENSMUSG00000001349	Cnn1	70.2596	-0.078905	0.181995	-0.433555	0.664612	0.934027	15.1753	0.717342	0.298749	2.40115	0.0163437	NA	19.7782	-0.85224	0.282613	-3.01557	0.00256495	NA	17.2807	0.308621	0.237616	1.29882	0.194005	NA	19.7572	-0.249058	0.243167	-1.02423	0.305728	0.880568
ENSMUSG00000001366	Fbxo9	6367.32	-0.0490008	0.0310175	-1.57978	0.114157	0.570348	5935.21	-0.0815578	0.0295875	-2.75649	0.00584245	0.0990199	6776.66	-0.0390694	0.0323462	-1.20785	0.227105	0.49074	3391.95	-0.0189371	0.0333682	-0.567519	0.570361	0.862498	6467.42	0.0428431	0.0237912	1.8008	0.0717349	0.676243
ENSMUSG00000001376	Ccdc132	2739.66	-0.014375	0.0340537	-0.422127	0.672932	0.936317	2940.34	-0.0834321	0.0374609	-2.22718	0.0259355	0.211376	2474.63	-0.0493912	0.0304944	-1.61968	0.105301	0.320631	3115.79	0.115265	0.0361068	3.19234	0.00141127	0.0725737	2263.82	0.0782937	0.0305785	2.56041	0.0104547	0.420074
ENSMUSG00000001380	Hars	5735.32	-0.047455	0.0236646	-2.00532	0.0449293	0.393878	5182.79	-0.113632	0.0290373	-3.9133	9.10433e-05	0.00784355	3856.77	-0.0431555	0.0326922	-1.32005	0.186818	0.442021	3199.07	0.00726195	0.0233916	0.310451	0.756218	0.930845	3370.08	0.029629	0.0264396	1.12063	0.262447	0.866631
ENSMUSG00000001383	Zmat2	4184.08	-0.013406	0.0347476	-0.385811	0.699637	0.945769	4187.36	-0.0687094	0.0360434	-1.90629	0.056612	0.306835	4187.56	-0.0803881	0.0323888	-2.48197	0.0130657	0.0974453	5994.02	0.0321994	0.0332981	0.967002	0.333543	0.724588	3729.33	0.0115687	0.0354453	0.326382	0.744135	0.974722
ENSMUSG00000001403	Ube2c	19.9422	0.22738	0.246667	0.92181	0.356628	0.805871	24.9233	-0.116376	0.23161	-0.502465	0.61534	0.845971	6.96467	0.393928	0.382487	1.02991	0.303052	NA	10.9239	0.346663	0.257384	1.34687	0.178021	NA	29.548	-0.0669763	0.211588	-0.316541	0.751592	0.975098
ENSMUSG00000001415	Smg5	5734.83	0.048671	0.0285421	1.70524	0.0881505	0.519446	5399.82	0.036719	0.0280859	1.30738	0.191083	0.533741	4615.88	0.0387175	0.0314345	1.23169	0.218065	0.481248	4637.65	-0.0257816	0.0246852	-1.04441	0.296294	0.693492	4407.68	0.0377702	0.0248832	1.5179	0.129039	0.771081
ENSMUSG00000001416	Cct3	10016.7	0.00877815	0.0208435	0.421145	0.673649	0.936879	9116.58	-0.0752474	0.02765	-2.72143	0.00650008	0.105068	5203.16	-0.0152201	0.0332825	-0.4573	0.647455	0.828081	3443.08	0.0305848	0.0238425	1.28278	0.199568	0.604959	4568.46	0.0252062	0.0315802	0.798163	0.424776	0.91227
ENSMUSG00000001418	Glmp	1957.15	-0.0194812	0.0340461	-0.572201	0.567186	0.903324	2170.22	0.0022417	0.0303092	0.0739612	0.941041	0.980549	1525.28	-0.022728	0.0359884	-0.631536	0.52769	0.752139	1207.67	-0.00746594	0.0345193	-0.216283	0.828767	0.956431	1601.42	0.000544005	0.0297295	0.0182985	0.985401	0.99881
ENSMUSG00000001419	Mef2d	4738.62	0.024697	0.0330721	0.746762	0.455207	0.855502	4035.45	0.0457683	0.0333422	1.37268	0.169851	0.506054	5311.28	0.0928071	0.0343544	2.70146	0.00690351	0.0660696	10832.7	0.00582542	0.0385551	0.151093	0.879902	0.97151	5525.28	-0.0111694	0.0271062	-0.412061	0.680295	0.963815
ENSMUSG00000001420	Tmem79	6032.37	0.0745386	0.0297025	2.5095	0.0120901	0.213432	2636.81	-0.0201419	0.0590632	-0.341023	0.733086	0.90336	50.5032	-0.0193392	0.135158	-0.143086	0.886222	NA	41.1038	-0.0971663	0.152554	-0.636931	0.52417	NA	51.2009	0.0894447	0.132044	0.677384	0.498163	0.928954
ENSMUSG00000001424	Snd1	3743.51	0.0442351	0.0358889	1.23256	0.217741	0.696148	3538.5	0.0095902	0.0314518	0.304917	0.760429	0.916357	2802.45	0.107849	0.0371832	2.90047	0.00372606	0.045442	2747.13	0.0625699	0.0244518	2.55891	0.0105001	0.175675	2938.14	0.00473803	0.0284338	0.166634	0.867658	0.986367
ENSMUSG00000001435	Col18a1	1466.64	0.0845349	0.0452437	1.86843	0.0617016	0.453472	1209.01	0.235508	0.0629867	3.73901	0.000184749	0.0119302	464.09	0.146123	0.125314	1.16605	0.243593	0.508763	170.734	0.134441	0.083997	1.60055	0.109477	0.480519	984.066	-0.100748	0.0546402	-1.84385	0.0652046	0.662896
ENSMUSG00000001436	Slc19a1	1480.35	0.00893724	0.0360714	0.247765	0.804316	0.970386	1428.74	0.0181714	0.0374907	0.48469	0.627896	0.853549	801.378	0.0425494	0.0482634	0.881607	0.377989	0.639521	667.928	0.0370633	0.0355588	1.04231	0.297267	0.69479	874.62	0.024279	0.0390455	0.621813	0.534065	0.9393
ENSMUSG00000001440	Kpnb1	10322.1	-0.00224656	0.0229447	-0.0979117	0.922002	0.989637	10802.7	-0.0290603	0.0193872	-1.49894	0.133888	0.453488	8996.57	-0.0240728	0.0249016	-0.966718	0.333685	0.601185	7989.15	0.015629	0.0226318	0.690578	0.489831	0.819783	8422.47	0.024198	0.022325	1.0839	0.27841	0.872432
ENSMUSG00000001441	Npepps	11366.4	-0.00409628	0.0260766	-0.157087	0.875177	0.982896	10057.4	0.00520479	0.0343606	0.151476	0.879601	0.962861	8185.62	0.0238046	0.0330022	0.721304	0.470722	0.711698	6277.16	0.0238207	0.0198548	1.19975	0.230237	0.636686	7096.69	0.0255194	0.0228129	1.11864	0.263293	0.867206
ENSMUSG00000001444	Tbx21	9.84746	-0.259765	0.298237	-0.871	0.383754	NA	13.7802	0.00768405	0.279863	0.0274565	0.978096	NA	NA	NA	NA	NA	NA	NA	6.65231	-0.075425	0.417402	-0.180701	0.856602	NA	6.49079	0.125564	0.374222	0.335533	0.737223	0.973185
ENSMUSG00000001445	Mrpl10	2166.88	-0.0414481	0.0307605	-1.34745	0.177836	0.655221	2288.12	0.0200267	0.0280338	0.714376	0.474994	0.768841	2012.12	-0.0413171	0.0288169	-1.43378	0.151635	0.395671	1461.74	0.0134732	0.032522	0.414279	0.67867	0.902891	1822.4	0.0487352	0.0356338	1.36767	0.171416	0.812475
ENSMUSG00000001467	Cyp51	5302.21	-0.00931987	0.0407877	-0.228497	0.81926	0.972658	5029.65	-0.0329121	0.0498151	-0.660686	0.508813	0.790418	4910.95	-0.0604998	0.0444163	-1.36211	0.173163	0.426491	2510.91	0.0222105	0.0377773	0.587931	0.556579	0.857224	5069.58	-0.0181553	0.0378929	-0.479122	0.631852	0.95807
ENSMUSG00000001472	Tcf25	29007.1	0.00151731	0.0183734	0.0825817	0.934184	0.992471	30979.1	-0.0132631	0.018624	-0.712151	0.476371	0.769782	30767	0.0270593	0.0215604	1.25504	0.209463	0.470356	27860	-0.0263758	0.0236996	-1.11292	0.265742	0.668921	28243.3	0.0375701	0.0181637	2.06842	0.0386006	0.58688
ENSMUSG00000001473	Tubb6	342.903	-0.0538181	0.0989312	-0.543996	0.586444	0.909826	422.72	-0.0441183	0.0734218	-0.600889	0.547914	0.812993	73.5219	0.0887589	0.130479	0.680256	0.496342	NA	26.2534	-0.0208703	0.169271	-0.123295	0.901873	NA	151.733	-0.262022	0.115416	-2.27023	0.0231936	0.536608
ENSMUSG00000001482	Def8	4390.95	-0.0280289	0.0256002	-1.09487	0.273574	0.749585	4279.67	-0.0113752	0.0317026	-0.358808	0.719739	0.897152	2907.84	0.0655552	0.0314738	2.08285	0.0372646	0.179844	2048.23	-0.0495888	0.0351024	-1.41269	0.157747	0.552554	2732.83	0.0302557	0.0276811	1.09301	0.27439	0.870488
ENSMUSG00000001493	Meox1	81.899	0.36416	0.143649	2.53507	0.0112426	0.204949	174.214	-0.0364576	0.106178	-0.343364	0.731325	0.902476	70.8626	-0.199638	0.125346	-1.5927	0.111228	NA	15.4868	0.261319	0.19769	1.32186	0.186213	NA	78.3796	0.0771611	0.134679	0.572925	0.566695	0.945782
ENSMUSG00000001496	Nkx2-1	NA	NA	NA	NA	NA	NA	NA	NA	NA	NA	NA	NA	NA	NA	NA	NA	NA	NA	6.1639	0.0131033	0.47551	0.0275564	0.978016	NA	NA	NA	NA	NA	NA	NA
ENSMUSG00000001506	Col1a1	3481.89	0.0227026	0.0813021	0.279237	0.780063	0.965455	5127.07	0.207482	0.115848	1.79099	0.0732948	0.346073	465.122	-0.0134079	0.145511	-0.0921438	0.926584	0.971395	248.786	-0.165447	0.10909	-1.51661	0.129366	0.512906	3404.16	-0.160315	0.0853295	-1.87878	0.0602746	0.649096
ENSMUSG00000001507	Itga3	4973.2	0.0609123	0.0332867	1.82993	0.0672606	0.467753	2963.58	-0.0193295	0.0298993	-0.646488	0.517963	0.796474	2320.98	0.105605	0.037686	2.80223	0.00507508	0.0552686	997.726	-0.0826028	0.0475358	-1.7377	0.0822643	0.430864	2341.43	0.0422234	0.0348168	1.21273	0.225233	0.851218
ENSMUSG00000001508	Sgca	NA	NA	NA	NA	NA	NA	NA	NA	NA	NA	NA	NA	15.4244	0.00109161	0.273799	0.0039869	0.996819	NA	13.8441	-0.292797	0.234722	-1.24742	0.212245	NA	18.0281	-0.252903	0.249034	-1.01553	0.309851	0.882182
ENSMUSG00000001517	Foxm1	78.8224	0.199723	0.127515	1.56627	0.117285	0.571335	89.5476	0.0562455	0.11496	0.48926	0.624657	0.851734	77.4014	0.0572238	0.113452	0.504388	0.613989	NA	66.8043	-0.0194705	0.101278	-0.192249	0.847547	NA	90.2888	-0.0703683	0.0962064	-0.731431	0.464516	0.925075
ENSMUSG00000001518	Itfg2	1165.58	0.0844264	0.0374804	2.25255	0.0242877	0.300289	1228.62	0.0152556	0.0324675	0.469872	0.638447	0.857655	1167.81	0.0949395	0.0425324	2.23217	0.0256038	0.145006	779.294	-0.0152648	0.0435352	-0.350631	0.725866	0.92041	1115.52	0.00247779	0.0362014	0.0684446	0.945432	0.995975
ENSMUSG00000001520	Nrip2	597.774	0.0230222	0.0488133	0.471639	0.637185	0.924983	983.403	0.0096152	0.038283	0.251161	0.801689	0.930536	1407.35	0.023036	0.0338447	0.680639	0.4961	0.72771	348.08	0.0737178	0.0555076	1.32807	0.184156	0.588269	1257.63	0.0493106	0.0341052	1.44584	0.148222	0.791257
ENSMUSG00000001521	Tulp3	1719.55	0.0539449	0.0304299	1.77276	0.0762686	0.49238	1640.47	0.0536922	0.0446544	1.20239	0.229211	0.576564	1021.48	0.00577261	0.0384375	0.150182	0.880621	0.952387	896.397	-0.0887546	0.0335744	-2.64352	0.00820483	0.156943	1126.65	-0.067895	0.0304913	-2.2267	0.0259675	0.545702
ENSMUSG00000001524	Gtf2h4	640.928	0.0350039	0.0463617	0.755019	0.450238	0.852888	680.248	-0.00795915	0.0397968	-0.199995	0.841485	0.946663	495.062	0.111052	0.052128	2.13038	0.0331405	0.167664	501.926	0.076896	0.0422727	1.81904	0.0689047	0.40213	467.658	0.035294	0.0504031	0.700235	0.483781	0.92785
ENSMUSG00000001525	Tubb5	58739	0.0268612	0.0248453	1.08113	0.279637	0.755022	45023.2	-0.00179	0.0321623	-0.0556554	0.955616	0.985816	17196.9	0.0887266	0.0246644	3.59736	0.000321468	0.00893099	16935.2	0.0785684	0.0293495	2.677	0.00742856	0.150722	14644	0.0765101	0.0241319	3.1705	0.00152179	0.220732
ENSMUSG00000001542	Ell2	938.846	-0.0771657	0.04606	-1.67533	0.093869	0.532218	1058.29	-0.0332124	0.0328232	-1.01186	0.311605	0.652433	964.534	-0.116506	0.0430346	-2.70726	0.00678412	0.0652586	1441.39	-0.0857755	0.0391701	-2.18982	0.0285371	0.275106	856.084	-0.00100522	0.0471767	-0.0213076	0.983	0.998609
ENSMUSG00000001552	Jup	11122.1	0.00612424	0.0333228	0.183785	0.854182	0.979844	8522.48	0.0552393	0.0372239	1.48397	0.137816	0.459333	2183.33	0.0742291	0.0483491	1.53527	0.124717	0.353319	1724.65	-0.0624541	0.0585331	-1.06699	0.285977	0.686354	2093.77	-0.0534805	0.0420069	-1.27314	0.20297	0.838207
ENSMUSG00000001555	Fkbp10	459.681	0.0888855	0.0508984	1.74633	0.0807532	0.503108	602.064	0.211279	0.0568489	3.71651	0.000201996	0.012735	202.917	0.0320105	0.0720415	0.444333	0.656801	0.834539	209.604	0.0863547	0.0696226	1.24033	0.214855	0.622637	367.446	-0.0216887	0.0556375	-0.389821	0.696669	0.966584
ENSMUSG00000001558	Klhl10	12.0937	0.107259	0.267189	0.401435	0.6881	NA	11.9512	-0.140933	0.265758	-0.530304	0.595901	NA	10.76	-0.31074	0.307422	-1.01079	0.312116	NA	12.7919	0.504837	0.233998	2.15745	0.030971	NA	14.6846	-0.370926	0.254686	-1.4564	0.145281	0.788233
ENSMUSG00000001569	Nom1	1657.58	0.0196216	0.0263605	0.744359	0.45666	0.855581	1577.76	-0.0323817	0.032614	-0.992878	0.320769	0.659459	1184.25	-0.0506648	0.0368569	-1.37463	0.169245	0.420972	1272.53	0.0137053	0.0294954	0.46466	0.642175	0.89216	1076.54	-0.0282007	0.0320153	-0.880851	0.378399	0.903389
ENSMUSG00000001576	Ergic1	3403.05	-0.0483823	0.0275531	-1.75596	0.0790949	0.497588	3317.24	-0.0320831	0.0411903	-0.778901	0.436038	0.745378	3642.11	0.0294007	0.0237358	1.23866	0.21547	0.4782	5026.19	-0.0368788	0.0280336	-1.31552	0.188334	0.592868	3362.83	-0.0136906	0.0259343	-0.527895	0.597572	0.951815
ENSMUSG00000001583	Tnk1	6.84753	-0.0989364	0.370533	-0.267011	0.789461	NA	15.6702	0.420528	0.361957	1.16182	0.24531	NA	4.30478	-0.216718	0.455899	-0.475363	0.634528	NA	5.35439	0.38587	0.423829	0.910436	0.362592	NA	3.70988	0.302735	0.612009	0.494658	0.620842	0.95595
ENSMUSG00000001604	Tcea3	41.8943	-0.465645	0.169219	-2.75172	0.00592827	0.138295	135.553	-0.649049	0.141913	-4.57357	4.79475e-06	0.000796945	27.9997	-0.33366	0.258389	-1.29131	0.196596	NA	12.633	0.0586932	0.240137	0.244415	0.806909	NA	50.3675	-0.144835	0.181038	-0.800024	0.423697	0.911497
ENSMUSG00000001627	Ifrd1	757.92	0.00700755	0.0454472	0.154191	0.877459	0.983217	936.444	0.0268346	0.0459328	0.584214	0.559076	0.818582	975.857	-0.121995	0.0472075	-2.58422	0.00975998	0.0817779	1456.22	-0.00646244	0.0417245	-0.154883	0.876913	0.970535	950.374	0.00965126	0.043257	0.223114	0.823446	0.982574
ENSMUSG00000001630	Stk38l	2115.63	-0.0157542	0.0325401	-0.484147	0.628282	0.92371	2546.3	-0.0907681	0.0324229	-2.7995	0.00511814	0.0927395	1593.42	-0.02828	0.0394829	-0.71626	0.473831	0.713624	1375.83	0.0318747	0.033108	0.962747	0.335675	0.725504	1406.99	0.033724	0.0315856	1.0677	0.285655	0.872864
ENSMUSG00000001632	Brpf1	1043.62	0.0824102	0.0403524	2.04226	0.0411255	0.378949	1223.09	0.0418172	0.0378392	1.10513	0.269104	0.616487	1237.1	0.0701279	0.0357899	1.95943	0.0500622	0.210826	1626.9	0.00371237	0.0285367	0.130091	0.896494	0.975201	1264.05	-0.0135042	0.0362535	-0.372493	0.709526	0.970088
ENSMUSG00000001642	Akr1b3	1814.19	0.00216063	0.0435231	0.0496433	0.960407	0.996312	2053.56	-0.107552	0.0323353	-3.32615	0.000880547	0.0336963	1524.21	0.0123315	0.0343752	0.358733	0.719795	0.869591	1291.37	0.000643815	0.0317565	0.0202735	0.983825	0.996616	1888.27	-0.049289	0.0475599	-1.03636	0.300036	0.877783
ENSMUSG00000001663	Gstt1	727.777	0.0991044	0.0532657	1.86057	0.0628051	0.455253	1031.5	0.12978	0.0471844	2.75049	0.00595071	0.0998349	419.279	-0.0160512	0.0617581	-0.259904	0.794938	0.912192	371.577	-0.0559606	0.0501453	-1.11597	0.264436	0.667314	593.252	-0.0942688	0.0521592	-1.80733	0.0707112	0.672416
ENSMUSG00000001665	Gstt3	86.9868	-0.04279	0.112271	-0.381132	0.703105	0.946849	143.036	0.171258	0.086825	1.97246	0.0485576	0.284651	154.136	-0.166938	0.0899834	-1.85521	0.0635669	0.241759	43.8079	0.0733713	0.153266	0.47872	0.632138	NA	239.439	0.107264	0.085185	1.25919	0.207961	0.841756
ENSMUSG00000001666	Ddt	313.598	0.00366017	0.0738731	0.0495467	0.960484	0.996312	311.584	0.0807046	0.058428	1.38127	0.167197	0.501773	243.846	-0.00699489	0.089573	-0.0780915	0.937755	0.975565	128.294	0.0633618	0.0874694	0.724388	0.468827	0.809366	200.037	0.0865136	0.0969591	0.892269	0.372249	0.901261
ENSMUSG00000001672	Marveld3	110.629	0.111623	0.0942904	1.18382	0.236485	0.715908	84.459	-0.0740322	0.112476	-0.658205	0.510406	0.791736	28.2296	-0.273411	0.189857	-1.44008	0.149844	NA	9.25036	-0.277239	0.287787	-0.963347	0.335373	NA	19.6537	-0.236201	0.224349	-1.05283	0.292421	0.875962
ENSMUSG00000001674	Ddx18	923.2	-0.00173699	0.0360642	-0.0481637	0.961586	0.996312	960.594	0.0140788	0.0373877	0.376563	0.706498	0.890721	730.872	0.00109273	0.0494883	0.0220805	0.982384	0.993774	649.134	0.0712033	0.0438799	1.62269	0.104657	0.472047	674.655	0.072886	0.0467355	1.55954	0.118868	0.759718
ENSMUSG00000001687	Ubl3	5489.61	-0.0021764	0.0242029	-0.0899233	0.928348	0.991354	6221.44	0.0205068	0.0276663	0.74122	0.45856	0.758353	6932.93	-0.0019264	0.0286569	-0.067223	0.946404	0.979239	5019.86	-0.009047	0.0287243	-0.31496	0.752792	0.928833	6946.02	-0.015884	0.0227783	-0.69733	0.485596	0.92785
ENSMUSG00000001700	Gramd3	118.181	0.0113801	0.0881314	0.129126	0.897258	0.987048	261.753	0.0224311	0.072888	0.307748	0.758274	0.915738	789.118	-0.142817	0.0523735	-2.72689	0.00639347	0.0631185	677.267	-0.120172	0.0439039	-2.73716	0.00619713	0.135913	810.905	-0.101214	0.0617713	-1.63853	0.101311	0.728974
ENSMUSG00000001707	Eef1e1	975.012	0.0327571	0.0482035	0.67956	0.496783	0.871134	884.741	-0.105388	0.0531047	-1.98453	0.0471965	0.279608	694.275	-0.0349276	0.0626725	-0.557303	0.57732	0.787526	603.863	0.0662912	0.040444	1.63909	0.101195	0.466407	556.45	0.0634034	0.050785	1.24847	0.21186	0.841756
ENSMUSG00000001729	Akt1	11574.5	0.0235697	0.0218188	1.08025	0.280032	0.755115	9836.53	0.0368018	0.025849	1.42372	0.154528	0.483874	8025.04	0.0448517	0.0285316	1.572	0.11595	0.339515	6536.19	0.000653108	0.0262066	0.0249215	0.980118	0.995816	7828.15	0.0401322	0.0246614	1.62733	0.103668	0.734331
ENSMUSG00000001739	Cldn15	24.8413	0.126223	0.174708	0.722481	0.469999	0.86105	23.1272	0.0836642	0.205016	0.408086	0.683211	0.880851	11.9529	-0.0673513	0.301203	-0.223607	0.823063	NA	5.60381	-0.416343	0.352385	-1.1815	0.237404	NA	19.8222	0.169157	0.20644	0.819402	0.412557	0.908016
ENSMUSG00000001741	Il16	1046.9	0.00902585	0.0589817	0.153028	0.878376	0.983473	3132.95	0.194883	0.0766031	2.54406	0.0109571	0.14053	87.4966	-0.140758	0.289742	-0.485806	0.627105	NA	104.218	0.131479	0.11014	1.19375	0.232576	0.639179	695.168	-0.0638139	0.128704	-0.495818	0.620023	0.955676
ENSMUSG00000001750	Tcirg1	754.702	0.0141191	0.0627737	0.224921	0.822041	0.973875	1097.33	0.141036	0.0784606	1.79754	0.0722492	0.343868	1024.86	0.0745506	0.0453777	1.64289	0.100406	0.311621	602.266	-0.128597	0.0494598	-2.60003	0.00932158	0.166708	914.524	-0.025007	0.0515281	-0.485309	0.627457	0.957437
ENSMUSG00000001751	Naglu	708.908	-0.0339799	0.039589	-0.858317	0.390717	0.81878	732.37	0.0862493	0.0450032	1.91652	0.0552994	0.302712	364.861	0.0638368	0.0582766	1.09541	0.273337	0.54049	343.59	0.0582661	0.0471006	1.23706	0.216066	0.624213	443.097	-0.0300944	0.0548142	-0.549025	0.582988	0.949002
ENSMUSG00000001755	Coasy	1898.79	-0.00542713	0.0371327	-0.146155	0.883799	0.984646	2109.12	-0.00819115	0.0252508	-0.324392	0.745642	0.909326	1134.91	0.0628445	0.0421708	1.49024	0.136162	0.372424	879.601	0.0179024	0.0431489	0.414899	0.678216	0.902873	1062.99	0.036588	0.0375838	0.973503	0.330303	0.889773
ENSMUSG00000001761	Smo	869.525	0.00830621	0.0391292	0.212277	0.831891	0.974934	1758.92	0.122482	0.0466347	2.62642	0.00862894	0.122194	1085.69	0.0463409	0.0417255	1.11061	0.266735	0.533142	442.376	-0.0879166	0.0517279	-1.6996	0.0892066	0.445517	1593.32	-0.107848	0.0421727	-2.5573	0.0105489	0.421689
ENSMUSG00000001763	Tspan33	92.7049	0.0686037	0.106786	0.64244	0.520588	0.882066	147.667	0.112109	0.0892226	1.25651	0.208931	0.55591	801.32	0.0686543	0.0523618	1.31115	0.189807	0.446006	938.131	-0.0407876	0.0416776	-0.978645	0.327755	0.721064	1059.85	-0.00075454	0.0371374	-0.0203175	0.98379	0.998707
ENSMUSG00000001767	Crnkl1	750.18	-0.0249554	0.0526316	-0.474153	0.635391	0.924421	899.295	-0.00196085	0.0465376	-0.0421348	0.966391	0.988621	616.185	-0.0536706	0.0419994	-1.27789	0.201288	0.459773	633.79	0.0971023	0.0474751	2.04533	0.040822	0.32039	578.516	0.0744099	0.0492127	1.51201	0.130532	0.773367
ENSMUSG00000001768	Rin2	1345.09	0.0286629	0.0311196	0.921056	0.357021	0.805871	1778.83	0.0331015	0.0354749	0.933097	0.35077	0.685136	1183.6	-0.0775478	0.0562331	-1.37904	0.167881	0.419203	1227.44	0.0385691	0.0690374	0.558669	0.576387	0.864894	1362.21	0.00858215	0.0417596	0.205513	0.837171	0.982574
ENSMUSG00000001773	Folh1	686.904	-0.0349753	0.0539091	-0.648783	0.516479	0.880742	1874.82	0.0483476	0.0554423	0.872035	0.383189	0.708066	896.399	-0.123828	0.0533047	-2.32302	0.020178	0.126766	216.341	-0.11173	0.0780587	-1.43136	0.152328	0.546956	835.412	-0.0728594	0.0454722	-1.60229	0.109092	0.745901
ENSMUSG00000001774	Chordc1	2317.36	-0.0127958	0.0414629	-0.308608	0.757619	0.958652	2751.99	-0.0842172	0.0524298	-1.60629	0.108211	0.414771	2491.74	-0.08253	0.0787657	-1.04779	0.294735	0.561465	1888.88	0.0591669	0.0393467	1.50373	0.132651	0.518201	1793.27	0.00363346	0.0526751	0.0689787	0.945007	0.995918
ENSMUSG00000001783	Rtcb	5604.96	0.0189706	0.0245256	0.773502	0.439226	0.845884	6086.55	-0.0695745	0.0220531	-3.15486	0.00160574	0.0472673	5245.5	-0.0420009	0.0247425	-1.69752	0.0895985	0.292474	3916.76	0.0513269	0.024704	2.07767	0.0377396	0.31084	4796.03	0.0179721	0.0241339	0.744684	0.456463	0.923439
ENSMUSG00000001785	Pwp1	1271.28	0.0066914	0.0327944	0.204041	0.838322	0.978141	1109.58	-0.0394402	0.0313377	-1.25855	0.208192	0.555662	793.599	-0.0235478	0.0464294	-0.507173	0.612033	0.807919	770.187	0.0375238	0.0348055	1.0781	0.280989	0.682362	729.098	0.0432127	0.0437819	0.986999	0.323643	0.88782
ENSMUSG00000001786	Fbxo7	1510.03	-0.00860487	0.0287666	-0.299127	0.764843	0.962355	2000.05	0.0436897	0.0471894	0.925837	0.354531	0.687618	1808.54	-0.0848205	0.0359624	-2.35858	0.0183448	0.120008	1007.99	-0.0591056	0.0308541	-1.91565	0.0554101	0.369687	1807.69	0.0378889	0.0315317	1.20161	0.229513	0.851218
ENSMUSG00000001794	Capns1	29951.3	-0.00737764	0.0301054	-0.24506	0.80641	0.970386	26175.7	-0.0315834	0.0234917	-1.34445	0.178804	0.516722	8895.45	-0.00830283	0.028149	-0.29496	0.768024	0.896995	4262.97	0.0037704	0.0245894	0.153334	0.878135	0.97079	8754.96	0.0195087	0.0262875	0.742129	0.458009	0.923684
ENSMUSG00000001802	Lrp3	4674.38	-0.0401537	0.0319709	-1.25594	0.209136	0.689018	4932.39	-0.0393196	0.0406403	-0.967503	0.333293	0.670129	3759.01	0.119074	0.0396164	3.00567	0.00264994	0.0359374	3859.86	-0.0269746	0.0273966	-0.984599	0.324821	0.718827	3720.49	0.00701732	0.0281738	0.249073	0.803304	0.9809
ENSMUSG00000001827	Folr1	5.21523	-0.0565599	0.462023	-0.122418	0.902568	NA	13.9526	0.183871	0.353422	0.520258	0.602883	NA	59.8502	1.02972	0.651703	1.58005	0.114095	NA	67.3096	0.960133	0.296691	3.23614	0.00121159	NA	17.5776	-0.116696	0.23315	-0.500519	0.61671	0.955227
ENSMUSG00000001829	Clpb	2313.51	0.011878	0.0239966	0.494987	0.620609	0.92042	2176.59	-0.0713207	0.0265716	-2.68409	0.00727266	0.113325	2098.39	0.0761644	0.0264172	2.88314	0.00393734	0.0468313	1933.6	-0.0361936	0.0362841	-0.997505	0.318519	0.71399	1858.92	-0.0429952	0.0296666	-1.44928	0.147259	0.790538
ENSMUSG00000001833	45176	9686.36	-0.0238005	0.0313676	-0.758762	0.447995	0.850797	10367.6	-0.0702985	0.0309992	-2.26775	0.0233444	0.20296	12956.9	-0.109283	0.0360827	-3.02867	0.00245631	0.0343513	16765.9	0.0175339	0.0317525	0.552205	0.580808	0.86657	10842.5	-0.0184423	0.0335477	-0.549736	0.582501	0.949002
ENSMUSG00000001844	Zdhhc4	1243.64	0.034411	0.0356032	0.966513	0.333788	0.793229	1394.72	0.0539307	0.0413349	1.30473	0.191986	0.53474	889.898	-0.0549858	0.0405754	-1.35515	0.17537	0.427708	851.345	-0.0749212	0.0337723	-2.21842	0.0265261	0.266783	1039.04	0.0247349	0.038833	0.636956	0.524153	0.937117
ENSMUSG00000001847	Rac1	11784.7	0.0241906	0.0224757	1.0763	0.281794	0.757231	12496.3	0.0490824	0.0230108	2.13301	0.0329236	0.235686	10476.8	-0.0323394	0.0263353	-1.22799	0.219453	0.482568	10177	0.0544753	0.0269589	2.02068	0.0433129	0.330013	11162.3	-0.010172	0.0232273	-0.437934	0.661434	0.960071
ENSMUSG00000001855	Nup214	1856.5	0.0442852	0.0371717	1.19137	0.233509	0.712477	1940.17	-0.0134779	0.0338762	-0.397856	0.690736	0.884244	1839.55	0.065719	0.03319	1.98008	0.0476941	0.205588	1874.74	-0.0399678	0.0468919	-0.852338	0.394026	0.765002	1879.75	-0.0111128	0.0290239	-0.382883	0.701806	0.967916
ENSMUSG00000001864	Aif1l	1103.27	0.0270276	0.0561403	0.481429	0.630211	0.923711	2959.93	0.0530533	0.0652602	0.81295	0.416247	0.730302	667.5	-0.0982285	0.0630842	-1.5571	0.119446	0.345085	320.917	-0.119355	0.0665372	-1.79381	0.0728443	0.412216	1167.09	-0.0840236	0.0539014	-1.55884	0.119035	0.759718
ENSMUSG00000001870	Ltbp1	325.213	0.0402119	0.0771643	0.52112	0.602283	0.915529	410.182	0.0213134	0.0726094	0.293535	0.769113	0.919977	250.793	-0.210852	0.102058	-2.06601	0.0388274	0.183959	372.308	-0.00837686	0.0539512	-0.155267	0.876611	0.970325	554.382	0.0676046	0.0615271	1.09878	0.271865	0.869953
ENSMUSG00000001891	Ugp2	5450.26	-0.00944547	0.0302027	-0.312736	0.754481	0.95766	5000.79	0.00458161	0.0348498	0.131468	0.895405	0.968347	3815.88	-0.0681514	0.0402773	-1.69206	0.090635	0.294309	2753.03	4.60332e-05	0.041583	0.00110702	0.999117	0.999869	3456.96	-0.0182648	0.0340844	-0.535871	0.592048	0.951252
ENSMUSG00000001901	Kcnh6	2957.34	0.0414595	0.052977	0.782593	0.433866	0.842713	1469.73	-0.0292772	0.0656645	-0.44586	0.655698	0.867294	283.803	0.10075	0.0697624	1.44418	0.148688	0.390962	166.274	-0.0261519	0.0703271	-0.371861	0.709996	0.913692	190.409	-0.00237574	0.0761971	-0.0311789	0.975127	0.998022
ENSMUSG00000001909	Trmt1	2389.92	0.00124524	0.0327502	0.0380224	0.96967	0.996718	2467.59	0.0108361	0.0368848	0.293782	0.768925	0.919977	2479.55	0.101459	0.0335142	3.02736	0.00246704	0.0344272	3428.48	0.0319645	0.0296249	1.07897	0.280599	0.682088	2308.23	0.0160479	0.0384852	0.416989	0.676686	0.963226
ENSMUSG00000001910	Nacc1	5558.93	0.00881001	0.0221003	0.398638	0.69016	0.943018	5353.41	0.0408356	0.0432632	0.943889	0.345226	0.680704	5220.19	0.022171	0.0265974	0.833579	0.404518	0.660488	5551.83	-0.00495102	0.0311	-0.159197	0.873514	0.969177	5146.9	0.0110656	0.0258415	0.428211	0.668497	0.961816
ENSMUSG00000001911	Nfix	747.213	-0.0415236	0.0583746	-0.71133	0.47688	0.863794	1476.82	0.134251	0.0756562	1.77449	0.0759828	0.351776	4303.19	0.0807002	0.040434	1.99585	0.0459504	0.202026	9832.53	-0.0384601	0.0430041	-0.894336	0.371142	0.748471	5901.75	-0.0616097	0.0316197	-1.94846	0.0513603	0.635458
ENSMUSG00000001918	Slc1a5	1943.28	0.111776	0.0449915	2.48439	0.0129773	0.222527	2260.58	0.149024	0.0787431	1.89253	0.05842	0.311193	118.906	0.0617351	0.097823	0.631089	0.527982	0.752242	92.5334	-0.0115092	0.131568	-0.0874768	0.930293	0.983254	368.453	0.148625	0.0948354	1.56719	0.117071	0.757529
ENSMUSG00000001924	Uba1	29203.1	0.0185839	0.0304741	0.609827	0.541977	0.89179	23918.4	-0.0234052	0.0273644	-0.855314	0.392377	0.714603	14332.8	0.095637	0.0306647	3.11879	0.00181592	0.0280529	12419.9	0.0415083	0.022252	1.86537	0.0621293	0.38772	13467.5	0.0480391	0.0185884	2.58435	0.00975615	0.414591
ENSMUSG00000001930	Vwf	1386.93	0.043172	0.0968358	0.445827	0.655722	0.931782	1675.58	0.268931	0.0798726	3.367	0.000759909	0.0309512	849.175	0.14663	0.159531	0.919133	0.358026	0.62369	728.798	0.112234	0.120952	0.927925	0.353447	0.738214	2676.46	-0.0189991	0.114864	-0.165406	0.868625	0.986791
ENSMUSG00000001942	Siae	1490.64	0.00375034	0.0416011	0.0901502	0.928168	0.991277	1652.66	-0.0519795	0.0269605	-1.92799	0.0538569	0.2971	1394	-0.0603259	0.0381038	-1.5832	0.113376	0.335226	1147.24	-0.039931	0.0430246	-0.928097	0.353357	0.738214	1147.04	-0.0112605	0.032377	-0.347792	0.727996	0.972425
ENSMUSG00000001943	Vsig2	74.7094	0.194861	0.110773	1.75909	0.0785615	0.496095	83.442	0.415839	0.149422	2.78299	0.005386	0.0941834	92.3523	0.10271	0.0971445	1.05729	0.290379	NA	117.131	-0.073819	0.102626	-0.719299	0.471957	0.81093	75.8408	0.246081	0.121172	2.03084	0.042271	0.602993
ENSMUSG00000001946	Esam	886.06	0.100217	0.0537198	1.86556	0.0621035	0.454134	876.323	0.140036	0.0635443	2.20375	0.0275419	0.218813	787.176	0.0172792	0.055811	0.309602	0.756864	0.88996	637.116	-0.107218	0.0458175	-2.34011	0.019278	0.233504	790.447	0.139093	0.0700481	1.98567	0.0470698	0.620594
ENSMUSG00000001948	Spa17	154.569	-0.095763	0.0862259	-1.11061	0.266738	0.745603	148.57	-0.146899	0.101178	-1.45189	0.146532	0.471831	101.229	-0.20075	0.100339	-2.00072	0.0454223	NA	52.4518	0.166732	0.130369	1.27892	0.200925	NA	84.9882	0.0351852	0.113888	0.308944	0.757364	0.975098
ENSMUSG00000001962	Fam50a	1142.9	-0.0397331	0.0408793	-0.971961	0.33107	0.792321	1218.78	-0.050075	0.0415189	-1.20608	0.227787	0.574802	853.288	-0.109782	0.0402093	-2.73027	0.00632824	0.0628235	1022.04	0.0460378	0.037698	1.22123	0.222	0.629304	834.675	0.0245372	0.0389538	0.629905	0.528757	0.937664
ENSMUSG00000001964	Emd	1457.51	0.00514203	0.0425005	0.120988	0.903701	0.988196	1474.98	0.00328903	0.0323621	0.101632	0.919049	0.974479	973.267	0.0247351	0.0355944	0.694915	0.487108	0.721939	993.522	-0.00649957	0.0342243	-0.189911	0.849379	0.962318	983.886	0.0225657	0.0473787	0.476283	0.633872	0.958204
ENSMUSG00000001983	Taco1	752.711	0.0533771	0.0399447	1.33628	0.181459	0.658717	770.698	0.0466248	0.0467731	0.996829	0.318847	0.658391	590.548	0.0154307	0.0486189	0.31738	0.750955	0.887269	407.134	0.0249262	0.0452161	0.551269	0.581449	0.866924	510.178	0.0992858	0.0453196	2.19079	0.0284671	0.552913
ENSMUSG00000001985	Grik3	1503.09	0.175536	0.0532712	3.29513	0.000983764	0.0457806	2044.61	0.0480952	0.0755058	0.636974	0.524142	0.799986	2652.44	0.0977895	0.0438669	2.22923	0.0257983	0.145391	5848.44	-0.0106651	0.0538418	-0.198082	0.842981	0.959513	2491.31	-0.0242721	0.0370245	-0.655567	0.512103	0.934785
ENSMUSG00000001986	Gria3	1142.03	0.00890013	0.0354848	0.250815	0.801957	0.969893	1792.69	0.0638729	0.0392492	1.62737	0.103659	0.40651	5234.87	-0.0484974	0.0275348	-1.76132	0.0781851	0.270701	12304.1	0.0411119	0.0248259	1.65601	0.09772	0.460119	4951.24	0.0445288	0.0358144	1.24332	0.213749	0.841785
ENSMUSG00000001988	Npas1	30.7924	0.0942632	0.171678	0.549069	0.582958	0.907986	12.4244	0.546664	0.282249	1.93681	0.0527683	NA	592.68	0.391287	0.0756793	5.17033	2.3368e-07	6.4595e-05	503.866	0.110812	0.0528096	2.09834	0.0358754	0.304722	255.087	0.261085	0.0877628	2.97489	0.00293091	0.276856
ENSMUSG00000001995	Sipa1l2	1404.91	0.0070924	0.0463421	0.153045	0.878363	0.983473	2459.5	0.0665406	0.0587256	1.13308	0.257183	0.605313	4816.43	0.0337483	0.0339271	0.994729	0.319868	0.586222	2514.98	-0.0842408	0.0397586	-2.11881	0.0341069	0.297658	4213.63	-0.0345348	0.0219615	-1.57252	0.115831	0.757399
ENSMUSG00000001998	Ap4e1	828.23	-0.0629025	0.050964	-1.23425	0.217109	0.695417	1079.76	0.0214247	0.0317962	0.673811	0.500431	0.785531	726.227	0.0597833	0.0528963	1.1302	0.258393	0.524843	865.007	-0.0422325	0.041112	-1.02725	0.304301	0.702546	724.579	-0.0367572	0.0493118	-0.745404	0.456028	0.923242
ENSMUSG00000001999	Blvra	1034.51	-0.0287537	0.0408285	-0.704257	0.481273	0.865	1300.06	-0.064976	0.0392128	-1.65701	0.0975177	0.394652	934.022	-0.0805249	0.0364067	-2.21182	0.0269792	0.149091	521.256	0.0138318	0.0509861	0.271285	0.786172	0.940238	884.526	0.0110432	0.0365264	0.302336	0.762396	0.976116
ENSMUSG00000002006	Pdzd4	4488.11	0.102221	0.0270249	3.78249	0.000155267	0.0122698	2847.2	0.0396464	0.0471234	0.84133	0.400163	0.720204	3070.09	0.106089	0.0355638	2.98307	0.00285376	0.0377556	5824.6	0.0246186	0.0285437	0.86249	0.388418	0.761689	3148.25	-0.0231031	0.0304189	-0.759498	0.447555	0.922457
ENSMUSG00000002007	Srpk3	245.79	0.0798897	0.0698717	1.14338	0.252882	0.730941	441.979	0.22323	0.11916	1.87337	0.061017	0.317632	486.507	0.0503697	0.0672021	0.749526	0.45354	0.699643	356.108	-0.0999572	0.0789979	-1.26531	0.205759	0.611922	423.876	0.0874148	0.0662898	1.31868	0.187278	0.825559
ENSMUSG00000002010	Idh3g	4525.07	0.00438893	0.0276755	0.158586	0.873995	0.982652	5384.17	-0.0224672	0.0242931	-0.924837	0.355051	0.687822	5746.43	0.00211671	0.024198	0.0874745	0.930294	0.973099	5159.54	-0.00113371	0.0241091	-0.0470243	0.962494	0.99191	5101.16	0.0227443	0.02251	1.01041	0.312299	0.882292
ENSMUSG00000002012	Pnck	665.923	-0.122597	0.0502078	-2.4418	0.0146143	0.235391	588.257	-0.150772	0.0437897	-3.44308	0.000575123	0.0255085	3187.21	0.166954	0.0432579	3.85951	0.000113617	0.00447306	1953.22	0.103881	0.0559884	1.8554	0.0635386	0.390696	3370	0.0428857	0.0326774	1.3124	0.189387	0.828986
ENSMUSG00000002014	Ssr4	1695.89	-0.0402265	0.0367525	-1.09452	0.273726	0.749585	2001.74	-0.0241104	0.0462737	-0.521039	0.60234	0.839531	1395.94	0.0518104	0.0351642	1.47339	0.140647	0.379734	1226.12	0.00816758	0.0348247	0.234534	0.814571	0.950848	1333	-0.0117452	0.0396801	-0.295998	0.767232	0.976705
ENSMUSG00000002015	Bcap31	5269.01	-0.00904241	0.0288815	-0.313087	0.754215	0.95766	5654.04	-0.0400483	0.0323069	-1.23962	0.215116	0.561683	3147.2	-0.0378255	0.0324114	-1.16704	0.243193	0.508476	1688.54	0.0235747	0.0326059	0.72302	0.469668	0.809882	2884.25	0.0156409	0.033331	0.46926	0.638884	0.958389
ENSMUSG00000002017	Fam98a	3371.1	0.0225291	0.0285667	0.788649	0.430317	0.840516	3365.05	-0.0267649	0.0280355	-0.954681	0.339739	0.674112	2551.14	-0.0800555	0.0334861	-2.39071	0.0168159	0.113374	1753.11	-0.0371505	0.0256771	-1.44683	0.147944	0.542254	2159.8	0.0347546	0.0317075	1.0961	0.273035	0.869953
ENSMUSG00000002020	Ltbp2	380.025	0.202666	0.116242	1.74349	0.0812485	0.503659	817.637	0.255753	0.10536	2.42743	0.015206	0.163968	19.942	0.126538	0.322713	0.392105	0.69498	NA	44.6548	-0.238018	0.137296	-1.73361	0.0829878	NA	14.3386	0.22448	0.253085	0.886971	0.375094	0.90236
ENSMUSG00000002028	Kmt2a	5093.14	0.0589201	0.0430209	1.36957	0.170821	0.645491	6482.86	0.0776152	0.0374605	2.07192	0.0382727	0.252389	8468.62	0.102786	0.040405	2.54388	0.0109628	0.0879193	10996.5	-0.058096	0.0466743	-1.24471	0.213239	0.620425	8239.26	-0.0455864	0.0446734	-1.02044	0.307521	0.881222
ENSMUSG00000002031	Ift46	2452.12	0.026765	0.0323316	0.827828	0.407768	0.826291	2083.97	-0.000539653	0.0332753	-0.0162179	0.987061	0.994851	1589.63	0.0882858	0.0478444	1.84527	0.0649987	0.24479	1340.13	0.0409543	0.0397009	1.03157	0.302273	0.699869	1574.95	0.012045	0.0386885	0.311332	0.755549	0.975098
ENSMUSG00000002032	Tmem25	6154.04	-0.027837	0.0356928	-0.779905	0.435447	0.844334	6472.17	-0.0508187	0.0405551	-1.25308	0.210177	0.556234	4308.33	-0.011036	0.041739	-0.264406	0.791467	0.909735	2941.81	-0.0841518	0.0465408	-1.80813	0.0705865	0.405919	3689.24	0.0636866	0.0560311	1.13663	0.255693	0.865944
ENSMUSG00000002043	Trappc6a	661.868	-0.0569577	0.065934	-0.863859	0.387665	0.818256	579.545	0.0142414	0.0513663	0.277252	0.781587	0.924721	246.731	0.0324702	0.0719596	0.451228	0.651825	0.830442	165.813	0.0407193	0.0807618	0.50419	0.614128	0.879813	297.329	0.00757099	0.0735091	0.102994	0.917968	0.992816
ENSMUSG00000002052	Supt6	7174.1	0.0348705	0.0262531	1.32824	0.184098	0.661845	7301.97	0.0501581	0.033235	1.5092	0.131248	0.450222	6874.29	0.0679712	0.0258414	2.63033	0.00853032	0.0755975	8140.25	0.0254097	0.030367	0.836756	0.40273	0.772342	7063.4	0.0294897	0.0198472	1.48583	0.137323	0.779723
ENSMUSG00000002055	Spag5	83.2523	-0.113269	0.0958225	-1.18207	0.237177	0.716449	106.7	-0.00901135	0.0990739	-0.0909558	0.927528	0.977096	793.618	-0.00738872	0.0544607	-0.135671	0.892082	0.957766	1385.99	-0.0596073	0.0577595	-1.03199	0.302076	0.699734	841.402	-0.0694388	0.0469087	-1.4803	0.138794	0.781253
ENSMUSG00000002058	Unc119	2756.92	0.0382389	0.0316592	1.20783	0.227114	0.705086	1771.09	-0.0391971	0.0479641	-0.817217	0.413805	0.728946	1319.99	0.0440164	0.0314347	1.40025	0.161439	0.409331	825.128	-0.0558342	0.0432903	-1.28976	0.197133	0.602786	1182.56	0.0418751	0.0337848	1.23947	0.215172	0.841873
ENSMUSG00000002059	Rab34	660.24	0.0445908	0.0416426	1.0708	0.28426	0.759523	1012.12	0.167281	0.0679735	2.46098	0.0138559	0.156966	649.192	0.128238	0.0543917	2.35768	0.0183895	0.120179	623.251	0.0139089	0.0560769	0.248033	0.804109	0.946626	768.195	0.0143904	0.0518908	0.277321	0.781534	0.978848
ENSMUSG00000002064	Sdf2	3134.97	0.0204992	0.0285846	0.717144	0.473285	0.862548	3203.71	-0.0302823	0.0224178	-1.35081	0.176756	0.51469	1969.55	0.0210599	0.0321209	0.655645	0.512052	0.740245	1333.81	0.00580136	0.0290313	0.199832	0.841612	0.95937	1875.68	-0.00363393	0.0332886	-0.109164	0.913072	0.991947
ENSMUSG00000002068	Ccne1	546.127	-0.0656264	0.0473233	-1.38677	0.165513	0.636701	613.865	-0.0949121	0.0502885	-1.88735	0.059113	0.313069	779.662	0.000840511	0.0442438	0.0189973	0.984843	0.994645	595.182	0.0314134	0.0381055	0.82438	0.409724	0.777666	624.057	0.0840777	0.0462391	1.81832	0.0690146	0.670865
ENSMUSG00000002076	Hsf2bp	16.2215	0.714731	0.299585	2.38574	0.017045	0.257416	26.7187	-0.440771	0.265363	-1.66101	0.0967118	0.393131	22.0529	0.249702	0.246692	1.0122	0.31144	NA	9.59327	-0.135985	0.313225	-0.434146	0.664182	NA	15.1536	-0.186717	0.267573	-0.697817	0.485292	0.92785
ENSMUSG00000002083	Bbc3	351.795	-0.034633	0.0641204	-0.540125	0.589111	0.911009	222.903	0.153396	0.0811319	1.8907	0.0586641	0.311629	114.837	0.138048	0.0970158	1.42294	0.154753	0.399932	235.636	-0.0349119	0.0985928	-0.354102	0.723262	0.918848	160.05	-0.0864605	0.080368	-1.07581	0.282014	0.872432
ENSMUSG00000002100	Mybpc3	NA	NA	NA	NA	NA	NA	NA	NA	NA	NA	NA	NA	22.4955	-0.609785	0.294051	-2.07374	0.0381033	NA	45.3998	0.0816483	0.167791	0.486608	0.626536	NA	54.0896	-0.29678	0.196659	-1.50911	0.131271	0.773406
ENSMUSG00000002102	Psmc3	9818.5	-0.0215164	0.0203238	-1.05868	0.289746	0.764409	10816.8	-0.0506814	0.0239544	-2.11574	0.0343669	0.240335	5111.88	0.0139385	0.0248692	0.560472	0.575158	0.785664	4987.66	0.0405998	0.0255505	1.589	0.11206	0.486299	4983.29	0.0179768	0.0277162	0.648603	0.516595	0.9361
ENSMUSG00000002103	Acp2	4384.61	0.0237462	0.0235913	1.00656	0.314144	0.782477	4580.67	0.00155452	0.0241122	0.0644703	0.948596	0.983093	3520.74	-0.00517525	0.0267849	-0.193215	0.846791	0.937235	3477.69	0.0169978	0.0244107	0.696324	0.486226	0.817041	3371.98	0.0196769	0.0264404	0.744197	0.456757	0.923518
ENSMUSG00000002104	Rapsn	181.533	-0.218957	0.0863634	-2.5353	0.0112351	0.204949	362.853	0.0486647	0.0748028	0.650573	0.515322	0.794493	23.8063	-0.216048	0.198722	-1.08719	0.276954	NA	13.0941	-0.283564	0.249429	-1.13685	0.2556	NA	84.8622	-0.212571	0.122236	-1.73902	0.0820304	0.699187
ENSMUSG00000002105	Slc39a13	1713.06	-0.0198597	0.0473306	-0.419594	0.674782	0.937182	2081.55	0.0405538	0.0393674	1.03014	0.302946	0.646813	1677.34	0.0303647	0.0384967	0.788762	0.430251	0.682019	1055.8	-0.0984711	0.0390174	-2.52378	0.0116102	0.182403	1728.37	0.00679383	0.0332299	0.204449	0.838003	0.982574
ENSMUSG00000002107	Celf2	1873.58	-0.0232673	0.0341592	-0.681143	0.495781	0.871134	3274.69	0.105936	0.0436	2.42973	0.0151102	0.163363	3299.02	0.06017	0.0554455	1.08521	0.277828	0.544374	19360.4	0.00879347	0.0199091	0.441681	0.65872	0.896884	4069.3	-0.0659353	0.0338383	-1.94854	0.0513506	0.635458
ENSMUSG00000002108	Nr1h3	240.162	0.0398901	0.0780519	0.511071	0.609301	0.917224	458.423	-0.0286438	0.0545581	-0.525015	0.599572	0.838018	230.625	-0.0352094	0.0703865	-0.50023	0.616913	0.810511	114.198	-0.0151172	0.0865918	-0.17458	0.86141	0.966135	272.898	-0.0358792	0.0636206	-0.563955	0.572785	0.947513
ENSMUSG00000002109	Ddb2	362.999	-0.0107513	0.0572646	-0.187747	0.851075	0.979073	524.862	0.0830756	0.0683326	1.21575	0.224079	0.571396	480.809	0.0205972	0.0525792	0.391736	0.695253	0.855859	777.83	-0.00679483	0.048612	-0.139777	0.888836	0.973266	485.891	0.0531335	0.0528336	1.00568	0.314571	0.88314
ENSMUSG00000002111	Spi1	62.4813	0.196986	0.135921	1.44926	0.147264	0.61783	163.414	0.0916295	0.0972461	0.942244	0.346068	0.681573	81.9451	0.00289542	0.119557	0.0242178	0.980679	NA	114.218	-0.0891757	0.0890756	-1.00112	0.316767	0.712532	151.79	-0.0273	0.0829904	-0.328954	0.742191	0.97405
ENSMUSG00000002129	Sf3a1	2616.07	-0.0194046	0.0339327	-0.571854	0.567421	0.903526	2719.27	0.0307334	0.0328715	0.934956	0.349811	0.684359	2543.02	0.0377917	0.0335411	1.12673	0.259856	0.526298	2783.01	0.00396603	0.0288819	0.137319	0.890779	0.973657	2611.51	0.00794222	0.025823	0.307564	0.758414	0.975098
ENSMUSG00000002147	Stat6	6520.84	0.0547189	0.0245848	2.22572	0.0260328	0.308872	5435.96	0.0203643	0.024412	0.834192	0.404173	0.723539	475.273	-0.0101146	0.0599817	-0.168628	0.866089	0.946272	688.863	-0.0797485	0.0405677	-1.96581	0.0493202	0.352281	612.948	0.0125427	0.0528886	0.237152	0.812538	0.982326
ENSMUSG00000002190	Clgn	8464.33	-0.00108763	0.0283401	-0.038378	0.969386	0.996718	5881.68	-0.0889472	0.043811	-2.03025	0.0423311	0.264348	1927.03	-0.140877	0.039997	-3.5222	0.000427976	0.0107341	718.555	-0.146144	0.0512214	-2.85318	0.00432838	0.115733	1982.49	-0.0676564	0.0308932	-2.19001	0.0285235	0.552913
ENSMUSG00000002205	Vrk3	1182.88	0.00632304	0.0365721	0.172892	0.862736	0.980963	1352.69	0.0681231	0.0337048	2.02117	0.0432623	0.267224	910.305	-0.021983	0.0395767	-0.555452	0.578585	0.787673	801.613	-0.00945849	0.0333364	-0.283728	0.776619	0.937979	988.902	-0.00979821	0.0372812	-0.262819	0.79269	0.979632
ENSMUSG00000002210	Smg9	1462.21	-0.0179374	0.037246	-0.481593	0.630095	0.923711	1445.94	0.0308879	0.0504705	0.611998	0.540539	0.809259	1111.98	0.0501241	0.0437408	1.14593	0.251822	0.518012	1633	0.0081693	0.0330623	0.247088	0.80484	0.946873	1195.47	0.0382099	0.031897	1.19792	0.230949	0.851218
ENSMUSG00000002221	Paxip1	1462.78	-0.00139065	0.0351188	-0.0395985	0.968413	0.996718	1438.48	0.0526146	0.0376802	1.39634	0.162611	0.49542	1532.23	0.044547	0.0390006	1.14221	0.253366	0.51961	2062.07	-0.0226848	0.027827	-0.815209	0.414953	0.779519	1458.23	-0.00536927	0.0436716	-0.122947	0.902149	0.991546
ENSMUSG00000002222	Rmnd5a	3984.14	-0.0464553	0.0295537	-1.57189	0.115976	0.571052	6249.74	0.0116703	0.0286598	0.407203	0.683859	0.880974	6065.36	-0.0448401	0.0266048	-1.68541	0.0919089	0.29658	6743.53	-0.0417931	0.0284876	-1.46707	0.142358	0.533871	6478.38	-0.0166762	0.0278952	-0.597818	0.549961	0.9415
ENSMUSG00000002227	Mov10	298.898	0.000535849	0.0717458	0.00746872	0.994041	0.99893	311.946	0.125564	0.0800565	1.56844	0.116778	0.428036	182.505	0.122173	0.0894419	1.36595	0.171954	0.424882	591.476	-0.0363231	0.0463013	-0.784494	0.43275	0.787915	281.889	-0.163556	0.0675157	-2.42249	0.0154144	0.475341
ENSMUSG00000002228	Ppm1j	7416.24	0.111707	0.0304267	3.67133	0.000241288	0.0169198	5742	0.048074	0.0379045	1.26829	0.204693	0.551715	135.418	-0.0342109	0.104464	-0.327489	0.743298	0.883283	23.5532	-0.281391	0.19529	-1.44089	0.149617	NA	78.3898	0.0774704	0.113598	0.681968	0.495259	0.928916
ENSMUSG00000002233	Rhoc	1918.22	0.0351145	0.045111	0.778403	0.436331	0.844738	1980.88	0.0377957	0.0392833	0.96213	0.335984	0.671193	429.842	0.0357705	0.0582156	0.614449	0.538919	0.759317	342.192	0.0298167	0.0450303	0.662148	0.507876	0.830537	530.715	0.0136632	0.0603381	0.226444	0.820856	0.982574
ENSMUSG00000002249	Tead3	245.167	0.0581021	0.0643109	0.903455	0.366284	0.81009	476.976	0.291182	0.110922	2.62511	0.00866219	0.122454	209.489	0.0399674	0.084794	0.471347	0.637393	0.822181	102.121	-0.0881813	0.0851168	-1.036	0.3002	0.69796	288.311	0.0725978	0.0866583	0.837749	0.402172	0.906272
ENSMUSG00000002250	Ppard	678.449	-0.0328084	0.042631	-0.76959	0.441543	0.84791	854.942	0.0505782	0.062303	0.811809	0.416901	0.730576	1078.38	0.0600382	0.0461115	1.30202	0.192908	0.449474	983.739	-0.0870964	0.0389727	-2.2348	0.0254303	0.262337	1173.19	-0.0408512	0.0380046	-1.0749	0.282419	0.872432
ENSMUSG00000002257	Def6	1419.71	-0.00628332	0.0353398	-0.177797	0.858882	0.980575	1069.58	-0.0168574	0.0389899	-0.432354	0.665484	0.872971	194.083	-0.0404906	0.0856469	-0.472762	0.636383	0.821857	78.1211	-0.0146489	0.111997	-0.130797	0.895936	0.975201	181.958	0.0839691	0.0723757	1.16018	0.245974	0.860825
ENSMUSG00000002265	Peg3	13922.5	-0.0430607	0.033977	-1.26735	0.205031	0.684996	16514.6	-0.00280488	0.0388579	-0.0721829	0.942456	0.980998	38996.8	0.0727814	0.0300768	2.41986	0.0155267	0.1077	22967.3	-0.092646	0.0418863	-2.21185	0.0269772	0.268201	30489.8	0.00803595	0.0366568	0.219222	0.826477	0.982574
ENSMUSG00000002266	Zim1	251.815	-0.196872	0.0745092	-2.64225	0.00823567	0.171394	428.117	0.0117941	0.11915	0.0989851	0.92115	0.974993	841.847	-0.0974712	0.0542534	-1.79659	0.0724005	0.259059	185.672	0.0067213	0.085939	0.0782101	0.937661	0.986431	487.836	-0.0787414	0.0570942	-1.37915	0.167849	0.807449
ENSMUSG00000002274	Metrn	1110.64	0.0459639	0.0639668	0.718558	0.472413	0.862335	1820.99	0.105928	0.0574734	1.84309	0.0653163	0.328014	3780.56	0.0510775	0.0483059	1.05738	0.29034	0.556848	1329.82	-0.0740785	0.0443728	-1.66946	0.0950266	0.456768	4310.63	-0.00976741	0.0415012	-0.235352	0.813935	0.982369
ENSMUSG00000002279	Lmf1	1017.88	-0.0349461	0.038424	-0.909485	0.363094	0.80983	1110.39	-0.0585747	0.0398999	-1.46804	0.142092	0.46559	774.339	0.0588708	0.0454621	1.29494	0.19534	0.452461	706.698	-0.0161118	0.0429994	-0.374698	0.707885	0.912899	806.252	0.0267326	0.0440302	0.607142	0.543756	0.94142
ENSMUSG00000002280	Narfl	1113.43	0.0356455	0.0332173	1.0731	0.283225	0.758412	1196.96	-0.014816	0.0292699	-0.506186	0.612726	0.84498	1017.88	0.0610943	0.037134	1.64524	0.0999208	0.310716	986.195	-0.0226708	0.0327899	-0.691397	0.489316	0.81945	918.533	0.0806887	0.0416768	1.93606	0.0528608	0.64005
ENSMUSG00000002289	Angptl4	659.237	-0.0212768	0.0800006	-0.265958	0.790271	0.967593	1074.03	0.0500751	0.0864116	0.579495	0.562255	0.819853	74.5431	-0.0300166	0.125137	-0.23987	0.810431	NA	68.3195	0.0748908	0.137949	0.542887	0.587207	0.868687	121.906	0.0633189	0.133481	0.474367	0.635238	0.958204
ENSMUSG00000002297	Dbf4	73.9097	0.0426441	0.108403	0.393384	0.694036	0.944229	67.0614	0.0124225	0.120851	0.102791	0.918129	0.974479	55.2992	0.204244	0.168937	1.20899	0.226665	NA	89.3817	-0.059467	0.0857937	-0.693139	0.488222	0.818979	64.3093	-0.0430051	0.123413	-0.348465	0.727491	0.97224
ENSMUSG00000002307	Daxx	989.505	0.0526616	0.0388816	1.35441	0.175605	0.65202	978.465	0.0140517	0.0406769	0.345445	0.72976	0.901584	772.843	0.04008	0.0431665	0.928497	0.35315	0.618596	819.54	0.0505255	0.0348741	1.4488	0.147394	0.541754	751.594	-0.06885	0.0381948	-1.8026	0.0714507	0.675428
ENSMUSG00000002308	Cd320	577.62	-0.0309984	0.0420402	-0.737352	0.460909	0.85788	671.924	0.0113307	0.0365763	0.309783	0.756726	0.915247	541.12	-0.00841337	0.0582502	-0.144435	0.885157	0.95475	442.237	0.052991	0.0487567	1.08684	0.277106	0.67935	560.785	0.0296566	0.0530048	0.559508	0.575815	0.947513
ENSMUSG00000002319	Ipo4	4503.03	-0.0416494	0.0314375	-1.32483	0.185226	0.663906	4434.23	-0.0280821	0.0257959	-1.08863	0.276319	0.622672	4398.92	0.0840525	0.0338808	2.48083	0.0131076	0.0976068	3583.1	0.000599008	0.0333269	0.0179737	0.98566	0.99676	4244.73	0.0511454	0.0343107	1.49066	0.136052	0.778419
ENSMUSG00000002320	Tm9sf1	1369.28	0.0746061	0.0331666	2.24943	0.0244849	0.300729	1519.5	0.0468198	0.0322075	1.45369	0.146031	0.471602	1071.29	0.0682803	0.036219	1.88521	0.059402	0.233793	941.383	-0.0108967	0.0336244	-0.32407	0.745885	0.927392	1068.06	-0.0236529	0.0367358	-0.643865	0.519663	0.936419
ENSMUSG00000002324	Rec8	40.1145	-0.213076	0.160441	-1.32806	0.184158	0.661918	105.251	-0.487293	0.19262	-2.52981	0.0114125	0.142716	692.774	0.0419095	0.065716	0.637737	0.523645	0.749381	137.447	-0.270475	0.105751	-2.55765	0.0105383	0.175675	642.318	-0.0654383	0.104919	-0.623704	0.532822	0.938986
ENSMUSG00000002325	Irf9	919.193	0.0118219	0.0441791	0.267589	0.789015	0.967593	1124.04	-0.00462513	0.116429	-0.039725	0.968312	0.989537	462.639	-0.0751085	0.0697543	-1.07676	0.281589	0.548463	467.648	0.0648862	0.0602894	1.07625	0.281817	0.68289	495.686	-0.0277724	0.0697942	-0.397918	0.690691	0.9656
ENSMUSG00000002326	Gmpr2	1571.39	-0.00799458	0.0294898	-0.271096	0.786317	0.967477	1481.72	-0.0869075	0.0327253	-2.65567	0.00791517	0.117431	695.896	-0.0322322	0.0422403	-0.763067	0.445423	0.693137	633.893	-0.0509933	0.0371053	-1.37429	0.169353	0.568441	602.818	0.0642884	0.0540597	1.18921	0.234357	0.85374
ENSMUSG00000002329	Mdp1	1576.76	0.00752255	0.0329152	0.228543	0.819224	0.972658	1821.01	0.0162514	0.027823	0.5841	0.559153	0.818582	1330.22	-0.0147022	0.0391039	-0.375978	0.706933	0.862716	1265.14	0.111192	0.0363222	3.06128	0.00220395	0.0891182	1240.75	0.0469986	0.0384391	1.22268	0.221452	0.848047
ENSMUSG00000002332	Dhrs1	6410.57	0.0411905	0.0268498	1.53411	0.125004	0.586896	5552.32	0.00933974	0.021792	0.428585	0.668225	0.874541	2723	0.00733262	0.0249072	0.294398	0.768454	0.897203	2090.15	-0.020722	0.0265111	-0.781636	0.434428	0.78799	2663.51	0.0525935	0.032514	1.61757	0.105756	0.738969
ENSMUSG00000002341	Ncan	590.612	-0.127347	0.0516022	-2.46787	0.013592	0.226221	728.899	-0.176622	0.0501763	-3.52003	0.000431504	0.0211952	3320.06	0.0671474	0.0477566	1.40604	0.159714	0.406804	9228.43	-0.00365017	0.0374501	-0.0974675	0.922355	0.98071	3291.08	0.0740916	0.0423609	1.74905	0.0802818	0.695855
ENSMUSG00000002342	Tmem161a	1519.6	0.0232781	0.0344129	0.676436	0.498764	0.871782	1559.87	0.0594502	0.0277707	2.14076	0.0322938	0.233991	1061.87	0.0566765	0.0366154	1.54789	0.121649	0.348166	1024.56	0.0187323	0.032117	0.583251	0.559725	0.858966	1035.08	0.0229045	0.0369853	0.619286	0.535728	0.939315
ENSMUSG00000002343	Armc6	2316.14	0.0259942	0.0300116	0.866138	0.386415	0.818005	1858.22	0.000944754	0.0346698	0.0272501	0.97826	0.992192	1146.49	0.12444	0.0351367	3.54159	0.000397724	0.0102312	1005.45	0.0468585	0.0428352	1.09393	0.273987	0.676481	966.481	0.0191501	0.0405992	0.471687	0.63715	0.958331
ENSMUSG00000002345	Borcs8	1257.44	-0.0420983	0.0419287	-1.00405	0.315357	0.783834	1381.27	-0.0109209	0.0301439	-0.362292	0.717134	0.895706	984.911	0.0718701	0.0399342	1.79971	0.071906	0.258353	993.266	0.0181312	0.0331179	0.547473	0.584054	0.868024	936.208	0.00115363	0.0423376	0.0272483	0.978262	0.998235
ENSMUSG00000002346	Slc25a42	893.797	-0.0227276	0.0437014	-0.520065	0.603018	0.915635	1048.12	0.167048	0.0594975	2.80765	0.00499042	0.0911403	1372.13	0.0704428	0.0430901	1.63478	0.102095	0.31469	1970.05	-0.0162769	0.0346333	-0.469977	0.638371	0.890282	1397.42	0.00530258	0.0385546	0.137534	0.890608	0.990806
ENSMUSG00000002365	Snx9	1694.88	0.0730892	0.0387083	1.8882	0.0589987	0.445027	1362.83	0.0593667	0.0400385	1.48274	0.138144	0.459756	595.62	-0.00916147	0.0494257	-0.185359	0.852948	0.940185	414.502	-0.0293589	0.0459059	-0.639545	0.522469	0.839653	699.76	-0.00967575	0.0445319	-0.217277	0.827993	0.982574
ENSMUSG00000002372	Ranbp3	2552.52	0.0512432	0.0335187	1.52879	0.126315	0.588313	2680.25	0.0662467	0.0281215	2.35573	0.0184864	0.179784	2759.25	0.125459	0.0290056	4.32534	1.52294e-05	0.00120646	3089.46	0.0311545	0.0263187	1.18374	0.236517	0.641899	2913.41	0.0238552	0.031475	0.757909	0.448506	0.922457
ENSMUSG00000002379	Ndufa11	4276.85	-0.0209067	0.045223	-0.462303	0.643864	0.927008	4663.05	0.00411866	0.0347651	0.118471	0.905695	0.97083	3356.61	0.0503233	0.0344085	1.46253	0.143597	0.383555	1926.37	0.0043921	0.0390706	0.112415	0.910495	0.978319	3226.55	0.0364743	0.0323882	1.12616	0.260098	0.866373
ENSMUSG00000002384	Bmp8b	NA	NA	NA	NA	NA	NA	NA	NA	NA	NA	NA	NA	11.3029	0.51677	0.296578	1.74245	0.0814305	NA	10.988	-0.0519235	0.253528	-0.204804	0.837725	NA	13.7395	-0.0606231	0.256065	-0.236749	0.812852	0.982326
ENSMUSG00000002393	Nr2f6	941.546	-0.106495	0.0610026	-1.74575	0.0808548	0.503376	1045.13	0.103671	0.0745824	1.39002	0.164522	0.498382	1014	0.0179734	0.0647958	0.277386	0.781484	0.90334	947.27	-0.0152415	0.0419832	-0.363039	0.716576	0.916671	1137.11	-0.00419132	0.049906	-0.0839842	0.933069	0.994388
ENSMUSG00000002395	Use1	2922.67	-0.0117491	0.0368216	-0.319081	0.749665	0.956829	3514.16	-0.0216727	0.029464	-0.735566	0.461995	0.759966	2162.83	0.0667021	0.0302042	2.20837	0.0272182	0.149902	1784.02	0.0272398	0.0321569	0.847092	0.396944	0.767608	2150.39	-0.048141	0.0336926	-1.42883	0.153053	0.796023
ENSMUSG00000002396	Ocel1	737.665	0.024847	0.0437499	0.567933	0.57008	0.904326	672.701	-0.0240074	0.0451159	-0.532126	0.594638	0.835836	356.727	0.0450465	0.0558146	0.807075	0.419623	0.673804	786.211	-0.0729312	0.0490145	-1.48795	0.136764	0.525572	341.586	-0.0799852	0.0554817	-1.44165	0.149401	0.792548
ENSMUSG00000002409	Dyrk1b	1183.29	0.0185806	0.0386574	0.480647	0.630768	0.923711	1001.49	0.107392	0.0449127	2.39114	0.0167962	0.172631	927.494	0.134158	0.0505601	2.65344	0.00796755	0.0722866	1267.8	-0.0894542	0.0351772	-2.54296	0.0109918	0.1782	996.361	-0.0944194	0.0375231	-2.5163	0.0118595	0.443423
ENSMUSG00000002413	Braf	2557.24	0.0110205	0.0335184	0.328791	0.742314	0.956025	3069.43	-0.0189726	0.0327954	-0.578516	0.562916	0.820104	5364.37	-0.00585462	0.0264928	-0.22099	0.825101	0.926922	6888.02	-0.0151441	0.0277547	-0.54564	0.585313	0.868114	5275.53	-0.00658542	0.040326	-0.163305	0.870279	0.987186
ENSMUSG00000002416	Ndufb2	848.434	-0.0317595	0.0374909	-0.847124	0.396926	0.822321	923.003	-0.0396627	0.0391293	-1.01363	0.310758	0.651746	1161.91	-0.019777	0.0398016	-0.49689	0.619266	0.81191	606.121	-0.0406144	0.0522838	-0.776808	0.437272	0.789843	923.953	0.0394747	0.0408987	0.965183	0.334453	0.890719
ENSMUSG00000002428	Hltf	1011.93	-0.0234625	0.0417767	-0.561617	0.574377	0.905512	1381.24	-0.00774275	0.0414242	-0.186914	0.851728	0.951085	1313.82	-0.0660319	0.0424283	-1.55632	0.119633	0.345272	1163.19	-0.011475	0.035673	-0.321673	0.7477	0.927392	1131.66	-0.0385067	0.0426632	-0.902573	0.366752	0.90059
ENSMUSG00000002455	Prpf6	2999.21	0.0162988	0.0246837	0.660309	0.509055	0.877487	3239.17	0.0331836	0.0205245	1.61678	0.105926	0.411355	2788.64	0.0411717	0.029738	1.38448	0.166211	0.416312	2484.41	0.0548554	0.0287063	1.91092	0.0560153	0.372106	2627.12	0.0270427	0.0300456	0.900054	0.368092	0.901068
ENSMUSG00000002458	Rgs19	555.694	0.0456294	0.0501016	0.910737	0.362434	0.809591	402.722	-0.00660175	0.052879	-0.124846	0.900645	0.96942	428.909	0.0900452	0.0500156	1.80034	0.0718066	0.258281	537.175	0.0293002	0.0442118	0.662724	0.507508	0.830375	367.576	-0.0300114	0.066426	-0.451803	0.651411	0.959057
ENSMUSG00000002459	Rgs20	107.004	-0.139966	0.121879	-1.1484	0.250804	0.728518	129.975	-0.199101	0.0767025	-2.59575	0.00943839	0.128199	382.434	-0.0489078	0.0630261	-0.775992	0.437754	0.687785	1097.22	-0.030242	0.0423327	-0.71439	0.474986	0.811397	337.315	-0.0369936	0.05956	-0.621115	0.534524	0.939315
ENSMUSG00000002475	Abhd3	966.93	-0.0156896	0.0366668	-0.427896	0.668727	0.935121	1226.11	-0.103893	0.0379915	-2.73463	0.0062451	0.10266	3197.42	-0.126997	0.036881	-3.44343	0.000574393	0.0131382	1868.38	-0.093313	0.03434	-2.71732	0.00658122	0.140449	2649.7	-0.0487944	0.0292261	-1.66955	0.0950091	0.718097
ENSMUSG00000002477	Snrpd1	1109.35	-0.00527376	0.0485045	-0.108727	0.913419	0.988709	1212.03	-0.00178695	0.0440318	-0.0405832	0.967628	0.989111	907.044	-0.0380597	0.0563003	-0.676013	0.499033	0.730363	874.623	0.128382	0.0707066	1.8157	0.0694168	0.402332	741.02	0.170974	0.051599	3.31351	0.000921343	0.169954
ENSMUSG00000002486	Tchp	497.327	0.0565961	0.0534056	1.05974	0.289262	0.764071	603.021	-0.0201544	0.0532737	-0.378317	0.705195	0.890721	547.432	0.00325413	0.0466852	0.0697037	0.94443	0.978411	516.618	-0.0408855	0.0447252	-0.914148	0.360639	0.743329	533.554	0.0476642	0.0525082	0.907746	0.364012	0.90059
ENSMUSG00000002489	Tiam1	492.776	-0.0506318	0.0538201	-0.940759	0.346828	0.800953	953.986	0.0733659	0.0529527	1.3855	0.1659	0.49998	1690.93	0.0674463	0.0458543	1.47088	0.141322	0.380531	3897.74	-0.0898719	0.0395462	-2.27258	0.0230515	0.251902	1822.21	0.0399168	0.0309576	1.2894	0.197258	0.835081
ENSMUSG00000002496	Tsc2	4321.43	0.0218691	0.0338623	0.645824	0.518393	0.881064	4151.01	0.00663799	0.0317819	0.208861	0.834557	0.94429	4654.78	0.0957669	0.0348064	2.75142	0.00593381	0.0607503	5547.83	-0.0144996	0.0414143	-0.350111	0.726255	0.920499	4672.93	0.00741048	0.0287115	0.258101	0.796329	0.979969
ENSMUSG00000002500	Rpl3l	9.87343	0.134821	0.325254	0.414508	0.678502	NA	10.3606	-0.0820182	0.274917	-0.298338	0.765445	NA	30.497	-0.0185595	0.192299	-0.0965139	0.923112	NA	15.8174	-0.0317745	0.234102	-0.135729	0.892035	NA	20.1446	-0.188652	0.214128	-0.881027	0.378303	0.903389
ENSMUSG00000002504	Slc9a3r2	6337.3	0.0349586	0.0321497	1.08737	0.276874	0.752754	4533.67	0.0556248	0.0442476	1.25712	0.208709	0.55591	2977.05	0.073669	0.0439467	1.67633	0.0936741	0.300127	1505.63	0.0307128	0.0504289	0.609033	0.542503	0.850193	3104.65	0.119779	0.0372019	3.21969	0.00128329	0.203099
ENSMUSG00000002524	Puf60	6224.58	0.00466206	0.0251946	0.185042	0.853196	0.979844	6985.53	0.0287136	0.0287488	0.998776	0.317903	0.657425	5136.76	0.0499742	0.0272823	1.83174	0.0669896	0.248981	4342.27	0.0359486	0.0186056	1.93214	0.0533426	0.365272	5106.65	0.0266337	0.0239312	1.11293	0.26574	0.867711
ENSMUSG00000002546	Golga2	5952.9	0.0323827	0.0249685	1.29694	0.194652	0.672243	5953.86	0.02285	0.02596	0.880202	0.37875	0.705424	4608.22	0.0525844	0.0217007	2.42317	0.0153857	0.107058	4725.91	0.0135547	0.0207452	0.653389	0.513506	0.833189	4422.58	0.0547266	0.0225471	2.42722	0.0152151	0.474652
ENSMUSG00000002550	Uck1	1913.49	-0.00646187	0.030565	-0.211414	0.832565	0.975381	1739.5	-0.0157444	0.0272667	-0.577421	0.563655	0.820501	1355.16	0.0497056	0.0355985	1.39629	0.162628	0.410674	1322.11	-0.0189853	0.032197	-0.58966	0.555419	0.856381	1347.3	-0.010875	0.0342606	-0.31742	0.750925	0.975098
ENSMUSG00000002565	Scin	781.62	-0.0662926	0.0690376	-0.960239	0.336935	0.794912	397.281	-0.105295	0.0965467	-1.09061	0.275446	0.621916	NA	NA	NA	NA	NA	NA	4.61927	-0.25476	0.447094	-0.569813	0.568804	NA	3.42331	-0.418955	0.629992	-0.665016	0.50604	0.931936
ENSMUSG00000002578	Ikzf4	79.1731	-0.0556855	0.115604	-0.481691	0.630025	0.923711	134.291	0.09463	0.104966	0.901528	0.367308	0.69825	419.027	0.134011	0.0619018	2.1649	0.030395	0.159875	792.895	0.000716252	0.0368892	0.0194163	0.984509	0.996636	464.978	-0.0538094	0.0491665	-1.09443	0.273766	0.869953
ENSMUSG00000002580	Mien1	3353.56	-0.0396205	0.029681	-1.33488	0.181915	0.659514	3067.6	-0.0190111	0.0335695	-0.566319	0.571177	0.824521	1769.07	-0.0265975	0.0343946	-0.773304	0.439343	0.688632	1463.74	0.0231667	0.0380987	0.608071	0.54314	0.850193	1483.68	0.0374933	0.0417586	0.897859	0.369261	0.901175
ENSMUSG00000002602	Axl	1756.48	0.0597926	0.0315262	1.8966	0.0578809	0.439963	2456.57	0.121742	0.0546343	2.2283	0.0258604	0.211186	2392.21	0.0249536	0.0324837	0.768187	0.442376	0.69105	1967.48	-0.0451009	0.0387133	-1.165	0.244019	0.649064	3439.08	-0.0302066	0.0354719	-0.851563	0.394457	0.905614
ENSMUSG00000002603	Tgfb1	202.865	-0.0787033	0.0686257	-1.14685	0.251444	0.728518	240.303	0.148503	0.0793212	1.87218	0.0611817	0.317868	195.063	0.128279	0.0804191	1.59513	0.110683	0.330278	181.197	0.00695613	0.0713492	0.0974941	0.922334	0.98071	271.442	0.0819592	0.073063	1.12176	0.261965	0.86641
ENSMUSG00000002608	Ccdc97	2167.85	0.00777091	0.0370782	0.209582	0.833994	0.975974	2313.71	0.0476171	0.0401241	1.18675	0.235328	0.583177	2125.06	0.084617	0.0356623	2.37273	0.0176573	0.117402	1959.52	-0.011437	0.0372163	-0.30731	0.758607	0.931603	2111.78	0.0266281	0.0363913	0.731717	0.464341	0.925075
ENSMUSG00000002617	Zfp40	1321.9	-0.131671	0.0449798	-2.92734	0.00341877	0.100482	1188.4	-0.0189153	0.053275	-0.355051	0.722552	0.898267	561.186	-0.0962692	0.0689107	-1.39701	0.16241	0.410351	1174.29	0.0292956	0.0545128	0.537408	0.590986	0.87083	518.563	-0.00225883	0.0525387	-0.0429936	0.965707	0.998022
ENSMUSG00000002625	Akap8l	2642.11	0.0600195	0.0350046	1.71461	0.0864158	0.514775	2996.55	0.0263635	0.0698159	0.377614	0.705717	0.890721	3361.53	0.0668538	0.0392294	1.70418	0.088348	0.29044	7162.79	-0.0258927	0.0522878	-0.495195	0.620463	0.882	2769	0.0484289	0.0500062	0.968457	0.332816	0.890127
ENSMUSG00000002633	Shh	818.805	-0.062287	0.0527425	-1.18097	0.237616	0.716773	599.489	-0.00606961	0.0594859	-0.102034	0.918729	0.974479	243.544	0.0638933	0.0713505	0.895485	0.370528	0.634792	103.246	-0.107186	0.0909819	-1.1781	0.238757	0.64399	221.068	0.0780571	0.0771127	1.01225	0.31142	0.882292
ENSMUSG00000002635	Pdcd2l	592.33	0.0418102	0.0426481	0.980354	0.326911	0.789839	570.634	0.00585347	0.0412072	0.14205	0.887041	0.965868	505.045	0.106668	0.0500103	2.13293	0.0329304	0.167384	454.141	0.0853531	0.0485843	1.7568	0.0789514	0.423843	497.248	-0.00853089	0.0482962	-0.176637	0.859794	0.985856
ENSMUSG00000002658	Gtf2f1	3022.91	0.0233299	0.0264485	0.882087	0.37773	0.814138	2873.32	0.0141575	0.0280187	0.505289	0.613356	0.845111	2226.5	0.0149363	0.0377749	0.395404	0.692545	0.855029	2603.79	-0.00226447	0.0259562	-0.0872417	0.930479	0.983254	2064.06	0.0270129	0.0324991	0.831187	0.405868	0.907804
ENSMUSG00000002660	Clpp	1323	-0.021143	0.0351435	-0.601617	0.547429	0.895875	1414.7	0.0583511	0.0391265	1.49135	0.135871	0.456883	1542.75	0.0169723	0.0379124	0.447672	0.65439	0.832371	1364.36	-0.0310843	0.0405209	-0.767117	0.443012	0.793474	1444.28	0.0141669	0.0357123	0.396695	0.691593	0.965665
ENSMUSG00000002661	Alkbh7	494.12	-0.0102318	0.0508321	-0.201285	0.840475	0.978347	570.907	0.107821	0.047815	2.25495	0.0241363	0.205577	511.879	0.174491	0.0481566	3.62341	0.000290743	0.00825973	325.657	0.0134521	0.0498649	0.269771	0.787337	0.94069	473.39	0.0433517	0.0586976	0.73856	0.460174	0.923853
ENSMUSG00000002668	Dennd1c	33.1058	0.131189	0.195321	0.67166	0.5018	0.873691	83.4239	0.0277305	0.112167	0.247226	0.804733	0.931543	62.7732	0.0608432	0.131243	0.463591	0.642941	NA	71.1385	-0.145424	0.112089	-1.29739	0.194496	0.599306	87.988	0.180122	0.110525	1.6297	0.103166	0.733988
ENSMUSG00000002679	Med6	666.871	-0.00802242	0.0438618	-0.182902	0.854875	0.979868	696.106	-0.0737537	0.0567367	-1.29993	0.193625	0.536671	456.567	-0.0665916	0.0552912	-1.20438	0.228443	0.492521	497.045	0.077032	0.0499305	1.54278	0.122883	0.503758	411.236	0.000452447	0.0506721	0.00892891	0.992876	0.999173
ENSMUSG00000002688	Prkd1	1493.46	0.0552532	0.0294642	1.87527	0.0607558	0.450997	887.001	0.047084	0.0418876	1.12405	0.26099	0.608314	373.588	-0.0611151	0.0598394	-1.02132	0.307104	0.573755	395.066	-0.0272652	0.0461094	-0.591314	0.55431	0.8561	435.029	-0.142242	0.046368	-3.06767	0.00215732	0.244404
ENSMUSG00000002699	Lcp2	126.457	-0.0142899	0.109321	-0.130715	0.896001	0.986716	248.155	0.0810548	0.0915572	0.885291	0.376	0.703957	71.9269	-0.144292	0.10893	-1.32464	0.185291	NA	103.833	0.00894836	0.102696	0.0871347	0.930564	0.983254	95.5511	-0.0578532	0.10405	-0.556011	0.578203	0.94776
ENSMUSG00000002718	Cse1l	2693.39	-0.0437442	0.0318507	-1.37341	0.169625	0.644377	3099.23	-0.0368804	0.0393379	-0.93753	0.348486	0.68331	2997.98	-0.0214658	0.0248067	-0.865325	0.38686	0.646043	2970.95	0.0051513	0.0263699	0.195348	0.845121	0.96009	2772.68	0.0123643	0.0343165	0.360302	0.718621	0.970088
ENSMUSG00000002728	Naa20	1738.99	-0.0261943	0.037932	-0.69056	0.489842	0.868987	2122.37	-0.109509	0.034857	-3.14167	0.00167987	0.0480785	1767.86	-0.0796296	0.0346172	-2.30029	0.0214316	0.131524	1467.56	0.0469815	0.0343162	1.36908	0.170975	0.569875	1438.71	0.048284	0.0314987	1.53289	0.125304	0.766247
ENSMUSG00000002731	Prkra	1192.36	0.0324058	0.0346398	0.935506	0.349527	0.802023	1216.36	-0.0285035	0.0350199	-0.813922	0.41569	0.730086	1060.11	-0.0274697	0.0360115	-0.762804	0.44558	0.693169	499.488	-0.0172078	0.0447023	-0.384942	0.70028	0.910912	887.996	0.0745886	0.0443072	1.68344	0.0922895	0.712604
ENSMUSG00000002732	Fkbp7	248.516	-0.0068329	0.0679939	-0.100493	0.919953	0.989637	373.794	0.0203645	0.0763122	0.266858	0.789578	0.926546	109.629	-0.137893	0.109572	-1.25847	0.208221	NA	94.0893	0.0133435	0.0898025	0.148587	0.88188	0.971698	159.797	-0.0490478	0.0903199	-0.543045	0.587099	0.949983
ENSMUSG00000002733	Plekha3	1561.74	0.0454485	0.0318085	1.42881	0.153058	0.625084	1383.96	0.0394694	0.0361333	1.09233	0.274688	0.621049	1638.64	0.00291855	0.0347448	0.0839996	0.933057	0.974012	1365.19	0.0144191	0.0390514	0.369235	0.711953	0.914238	1545.95	-0.0190354	0.0310291	-0.613468	0.539567	0.940205
ENSMUSG00000002741	Ykt6	4720.22	0.0104484	0.0211821	0.493265	0.621826	0.920838	4675.95	0.013245	0.0256434	0.516507	0.6055	0.841005	2827.2	-0.00972792	0.0277844	-0.350122	0.726247	0.872932	3695.79	0.0550419	0.0269606	2.04157	0.0411943	0.320864	2852.22	0.0566566	0.0298733	1.89657	0.0578853	0.643915
ENSMUSG00000002748	Baz1b	3217.14	0.00565204	0.0284674	0.198545	0.842619	0.978738	4105.83	0.066651	0.0377762	1.76437	0.0776702	0.355511	5127.47	0.0336152	0.033324	1.00874	0.3131	0.579788	7272.13	0.00959871	0.0257699	0.372478	0.709537	0.913356	4993.94	0.00459391	0.0328616	0.139796	0.888821	0.990439
ENSMUSG00000002763	Pex6	2208.98	-0.0162144	0.045628	-0.355361	0.722319	0.949313	2208.6	0.0824796	0.0379309	2.17447	0.0296698	0.224778	1919.01	0.160315	0.0410009	3.91004	9.22815e-05	0.00388	2053.65	0.0314468	0.0459936	0.683722	0.49415	0.823822	1896.48	0.0368717	0.0494668	0.745384	0.45604	0.923242
ENSMUSG00000002767	Mrpl2	1207.93	-0.0479294	0.0332611	-1.441	0.149584	0.619644	1180.58	0.00485042	0.0358001	0.135486	0.892227	0.967167	957.113	0.0439236	0.0433208	1.01391	0.310624	0.577012	861.451	0.0160002	0.0367157	0.435786	0.662992	0.89768	936.446	0.0348906	0.0460793	0.757186	0.448938	0.922457
ENSMUSG00000002768	Mea1	3137.25	-0.0477229	0.037146	-1.28474	0.198884	0.675922	2838.45	-0.0641453	0.0273629	-2.34424	0.0190657	0.182399	2323.91	0.0154712	0.0385391	0.401441	0.688095	0.852459	2089.38	0.00631931	0.0296889	0.212851	0.831443	0.957077	2022.25	-0.0360645	0.0348707	-1.03423	0.301027	0.877783
ENSMUSG00000002769	Gnmt	31.6955	-0.277722	0.161073	-1.72419	0.0846727	0.511091	68.0092	-0.0805814	0.136788	-0.589097	0.555797	0.817114	61.3901	0.208647	0.151817	1.37433	0.169338	NA	31.072	-0.0120048	0.165757	-0.0724242	0.942264	NA	46.7385	0.00306251	0.135836	0.0225456	0.982013	0.998511
ENSMUSG00000002771	Grin2d	178.8	-0.0762734	0.0755587	-1.00946	0.312754	0.782336	142.009	0.0651517	0.0972973	0.669615	0.503103	0.786936	2160.45	0.155258	0.0425077	3.65248	0.000259723	0.00786555	856.244	-0.0841802	0.0627669	-1.34116	0.17987	0.582944	2240.05	0.0136161	0.0537139	0.253492	0.799888	0.980544
ENSMUSG00000002778	Kdelr1	1927.67	0.042897	0.0339053	1.2652	0.2058	0.685577	2080.23	0.105119	0.0406893	2.58347	0.00978129	0.130979	1696.46	0.0309263	0.0364135	0.849309	0.395709	0.65342	1707.73	0.00418765	0.0266044	0.157405	0.874926	0.96981	1743.39	0.0153488	0.034429	0.44581	0.655735	0.959103
ENSMUSG00000002781	Tmem143	1370.51	-0.0279923	0.0334178	-0.837647	0.402229	0.824044	1403.01	-0.023169	0.0416812	-0.555863	0.578304	0.828775	983.6	-0.00199173	0.0484934	-0.0410722	0.967238	0.988543	795.249	-0.0366173	0.045301	-0.808312	0.418911	0.781024	1012.91	0.0581716	0.0324999	1.7899	0.0734699	0.67956
ENSMUSG00000002797	Ggct	445.214	-0.0223271	0.0519651	-0.429656	0.667446	0.935121	666.718	-0.0604324	0.0451106	-1.33965	0.180359	0.518864	654.653	-0.0651067	0.0608689	-1.06962	0.284789	0.551163	450.537	0.0607142	0.0444176	1.36689	0.171658	0.57064	631.794	0.0611015	0.0521424	1.17182	0.24127	0.859634
ENSMUSG00000002799	Jag2	2995.26	0.0462077	0.0423504	1.09108	0.275237	0.751064	2810.78	0.0726599	0.041072	1.76908	0.0768798	0.353567	1654.92	0.216138	0.0402395	5.37129	7.81742e-08	2.98717e-05	1898.83	0.0114401	0.0363636	0.314604	0.753062	0.928838	1521	0.0702902	0.0507113	1.38608	0.165721	0.806651
ENSMUSG00000002803	Btbd6	1181.82	0.00680218	0.0331015	0.205494	0.837186	0.977514	1261.85	-0.0848175	0.039891	-2.12623	0.0334838	0.236884	1321.42	0.0161724	0.0416551	0.388245	0.697835	0.856897	2031.19	0.0278187	0.034903	0.797026	0.425436	0.78468	1157.56	-0.0479832	0.039145	-1.22578	0.220281	0.846717
ENSMUSG00000002804	Nudt14	418.367	-0.00990891	0.0529617	-0.187096	0.851586	0.9793	506.982	0.0516921	0.0539645	0.95789	0.338118	0.672843	270.721	0.0294916	0.0748445	0.394039	0.693552	0.855304	168.936	0.0679552	0.0682879	0.995128	0.319674	0.714757	277.293	-0.0705591	0.0630063	-1.11987	0.262767	0.866924
ENSMUSG00000002808	Epdr1	15460.4	-0.0134182	0.0143868	-0.932676	0.350987	0.80287	14351.5	-0.0260234	0.0243822	-1.06731	0.285831	0.632156	7120.59	-0.00270631	0.0274099	-0.0987348	0.921349	0.970182	4529.7	0.0277614	0.031237	0.888732	0.374147	0.751357	6215.27	0.0414545	0.0233967	1.77181	0.0764261	0.68708
ENSMUSG00000002812	Flii	7671.15	0.043803	0.024151	1.81371	0.0697221	0.475383	6473.84	0.00952844	0.0269982	0.352929	0.724142	0.898806	4508.72	0.0543474	0.0283107	1.91968	0.0548984	0.223285	2713	-0.0502721	0.039238	-1.28121	0.20012	0.605602	4189.16	0.0308762	0.0239571	1.28881	0.197464	0.835081
ENSMUSG00000002814	Top3a	349.828	0.0884066	0.0557273	1.58642	0.112645	0.568806	385.473	0.0223685	0.0537122	0.416452	0.67708	0.877898	361.898	0.0184817	0.0565927	0.326575	0.74399	0.883781	297.064	-0.100033	0.0677655	-1.47617	0.139899	0.529318	356.828	0.0392599	0.0542445	0.723759	0.469214	0.927106
ENSMUSG00000002820	Atg4d	1922.81	0.0516649	0.0396226	1.30393	0.192258	0.670333	1865.93	-0.0257343	0.0346903	-0.74183	0.45819	0.758353	1391.08	0.0419205	0.0362983	1.15489	0.248136	0.513914	973.16	-0.0594169	0.0348171	-1.70655	0.0879066	0.442737	1227.94	-0.0029174	0.0352002	-0.0828803	0.933947	0.994388
ENSMUSG00000002825	Qtrt1	347.44	0.049899	0.0571418	0.873249	0.382528	0.816471	327.761	0.0213416	0.0634147	0.336541	0.736463	0.905439	321.604	0.0505761	0.0662136	0.763832	0.444967	0.692835	539.739	0.028638	0.0530437	0.539895	0.58927	0.869982	319.451	-0.039136	0.0666182	-0.587467	0.55689	0.942538
ENSMUSG00000002831	Plin4	91.8336	0.286963	0.223291	1.28515	0.198739	0.67576	171.701	0.185555	0.434622	0.426934	0.669427	0.874811	643.224	-0.203529	0.589396	-0.345319	0.729855	0.875637	243.055	-0.0156099	0.473223	-0.0329863	0.973686	0.994722	485.319	0.241572	0.462327	0.522514	0.601313	0.952998
ENSMUSG00000002833	Hdgfrp2	1996.22	0.0267706	0.0358053	0.747671	0.454659	0.855483	2137.54	0.0465725	0.0364827	1.27657	0.201756	0.547221	2366.96	0.0942141	0.037173	2.53448	0.0112615	0.0894314	3427.08	0.0632094	0.0278675	2.26821	0.0233163	0.253889	2130.38	0.0870745	0.0444248	1.96004	0.0499907	0.630822
ENSMUSG00000002835	Chaf1a	228.957	-0.0633999	0.067029	-0.945858	0.344221	0.798922	225.614	0.0173684	0.0763702	0.227423	0.820095	0.93765	168.648	0.0825705	0.0881289	0.936928	0.348796	0.615366	212.49	0.00559554	0.0735545	0.0760733	0.939361	0.986896	216.254	-0.027429	0.0782795	-0.350398	0.72604	0.971752
ENSMUSG00000002844	Adprh	4827.03	0.0209078	0.0308945	0.676748	0.498566	0.871775	4499.25	0.0207805	0.028417	0.731271	0.464614	0.761323	3155.86	0.0886815	0.0321604	2.75748	0.00582488	0.0602043	2537.75	0.0450908	0.0263968	1.70819	0.0876008	0.44229	3095.53	0.0300871	0.0326527	0.921428	0.356827	0.897838
ENSMUSG00000002845	Tmem39a	450.296	-0.103496	0.055648	-1.85984	0.0629088	0.455253	651.139	0.0675609	0.0645444	1.04674	0.295222	0.639446	697.599	-0.0752555	0.0563101	-1.33645	0.181403	0.436767	426.746	-0.137197	0.0471261	-2.91128	0.00359951	0.10659	665.021	-0.0737753	0.0567169	-1.30076	0.193339	0.833273
ENSMUSG00000002846	Timmdc1	1152.62	0.0100861	0.0315575	0.319611	0.749263	0.956738	1156.41	-0.0232691	0.0362831	-0.641321	0.521314	0.798533	844.97	0.0190314	0.0369842	0.514583	0.606844	0.804987	602.716	0.0252572	0.0389893	0.647799	0.517115	0.83609	733.087	0.0130495	0.0389043	0.335426	0.737304	0.973185
ENSMUSG00000002847	Pla1a	44.6972	0.323998	0.144813	2.23735	0.0252634	0.304995	50.0751	0.147564	0.175093	0.842774	0.399355	0.719566	46.7915	0.0472563	0.162186	0.291372	0.770767	NA	48.3233	0.229531	0.137165	1.67339	0.0942503	NA	110.347	0.0716636	0.121259	0.590997	0.554522	0.94193
ENSMUSG00000002870	Mcm2	338.614	0.156554	0.0539727	2.90062	0.00372424	0.105929	355.472	0.010174	0.0568014	0.179115	0.857847	0.952745	283.42	-0.0395869	0.0683778	-0.578943	0.562627	0.776466	218.743	-0.000953096	0.0742794	-0.0128312	0.989762	0.997596	310.378	-0.0126186	0.0600858	-0.21001	0.83366	0.982574
ENSMUSG00000002871	Tpra1	1694.96	0.0288046	0.0303886	0.947875	0.343193	0.798654	1582.9	0.107072	0.0361512	2.96178	0.00305866	0.0674712	1674.37	0.0700919	0.0425145	1.64866	0.0992178	0.309493	1144.93	-0.0347116	0.0324941	-1.06824	0.285411	0.685679	1646.31	0.0342645	0.0343928	0.996271	0.319118	0.885129
ENSMUSG00000002881	Nab1	1784.15	-0.0172052	0.0311839	-0.551733	0.581131	0.907316	2146.1	0.0264777	0.0315951	0.838032	0.402013	0.721958	1908.62	-0.0540028	0.0407164	-1.32632	0.184735	0.439736	1016.63	-0.0653661	0.0463659	-1.40979	0.158602	0.553867	1667.69	-0.0895905	0.0387211	-2.31374	0.0206821	0.519382
ENSMUSG00000002885	Adgre5	581.289	0.106533	0.0529021	2.01377	0.0440333	0.3899	605.032	0.198804	0.0595088	3.34076	0.000835502	0.032764	682.901	0.00315829	0.0537508	0.0587579	0.953145	0.982408	476.723	-0.106368	0.0730555	-1.45599	0.145396	0.539248	711.866	0.166633	0.0494071	3.37265	0.000744479	0.154757
ENSMUSG00000002897	Il17ra	199.95	0.216841	0.0996385	2.17628	0.0295346	0.326763	282.233	0.137549	0.0600292	2.29137	0.0219419	0.197405	497.748	-0.0496175	0.0556172	-0.892125	0.372326	0.635979	1210.13	-0.0553766	0.0589406	-0.939533	0.347457	0.733897	617.871	-0.0626155	0.0541241	-1.15689	0.247318	0.860825
ENSMUSG00000002900	Lamb1	4602.11	0.0155953	0.0272058	0.573235	0.566485	0.903067	7144.79	0.115444	0.0533809	2.16265	0.0305681	0.228428	316.633	0.0856469	0.108531	0.789144	0.430028	0.681991	505.174	0.0700799	0.0736643	0.951342	0.341431	0.730114	1619.31	-0.08969	0.104805	-0.855778	0.392121	0.905614
ENSMUSG00000002908	Kcnn1	2839.74	0.0656499	0.0410054	1.601	0.109376	0.563743	1587.58	-0.0314624	0.0558536	-0.563301	0.57323	0.825384	813.265	-0.0996609	0.0492208	-2.02477	0.0428909	0.19416	826.686	-0.0850532	0.0460758	-1.84594	0.0649006	0.393573	749.278	-0.0204916	0.0456109	-0.44927	0.653237	0.959057
ENSMUSG00000002910	Arrdc2	679.255	0.0307496	0.0468507	0.656331	0.511611	0.877999	664.364	0.0580111	0.0963639	0.602	0.547174	0.812739	803.154	-0.089624	0.176307	-0.508341	0.611215	0.807359	478.276	-0.0797059	0.0936224	-0.851355	0.394572	0.765248	762.877	0.0304447	0.164676	0.184877	0.853326	0.984748
ENSMUSG00000002930	Ppp1r17	NA	NA	NA	NA	NA	NA	NA	NA	NA	NA	NA	NA	27.4901	-0.106894	0.244552	-0.437102	0.662038	NA	5.01497	0.876277	0.385998	2.27016	0.0231978	NA	41.4165	-0.391492	0.143224	-2.73343	0.00626785	0.360414
ENSMUSG00000002944	Cd36	124.895	0.112716	0.108218	1.04156	0.297615	0.770002	238.525	0.220689	0.112026	1.96999	0.0488401	0.285493	42.0126	0.14161	0.156829	0.902957	0.366548	NA	25.6305	0.124914	0.208381	0.599454	0.54887	NA	95.008	-0.139293	0.14069	-0.990072	0.322139	0.887708
ENSMUSG00000002948	Map2k7	3983.17	-0.0129245	0.034585	-0.373703	0.708625	0.947952	4110.96	0.00535286	0.0347086	0.154223	0.877434	0.962481	4288.69	0.0162587	0.0368509	0.441203	0.659066	0.835701	3947.75	-0.049545	0.0303763	-1.63104	0.102882	0.468784	4193.37	-0.0063029	0.0306436	-0.205684	0.837037	0.982574
ENSMUSG00000002949	Timm44	1588.34	-0.0265582	0.0377194	-0.7041	0.48137	0.865	1812.99	-0.0295422	0.041688	-0.708649	0.478542	0.770943	1780.14	0.00679507	0.0368417	0.18444	0.853669	0.940701	2232.18	-0.0252642	0.03655	-0.691223	0.489425	0.81945	1569.44	-0.000502962	0.0401279	-0.012534	0.99	0.999013
ENSMUSG00000002957	Ap2a2	16030	0.0313219	0.0244245	1.2824	0.199704	0.676981	12031	0.0273597	0.0293294	0.932841	0.350902	0.685136	6252.49	0.151032	0.0330938	4.56374	5.02503e-06	0.000572677	8338.91	0.0752077	0.0355377	2.11628	0.0343209	0.298693	6145.61	0.00894549	0.0210023	0.425929	0.670159	0.96216
ENSMUSG00000002963	Pnkp	1303.85	0.0564895	0.0372116	1.51806	0.128999	0.59144	1242.11	0.0582661	0.0430918	1.35214	0.176332	0.514078	823.907	0.0676177	0.0431419	1.56733	0.117038	0.341237	927.565	0.0697141	0.0374034	1.86385	0.0623433	0.388354	828.263	0.00683628	0.0417688	0.163669	0.869991	0.987186
ENSMUSG00000002968	Med25	2655.1	-0.0112794	0.0482556	-0.233743	0.815184	0.97133	2115.48	0.140719	0.0458062	3.07205	0.00212597	0.0556165	1815.37	0.196433	0.0393472	4.99229	5.96684e-07	0.000117456	2690.12	-0.0407346	0.0344119	-1.18374	0.236517	0.641899	2063.83	-0.0359645	0.039304	-0.915035	0.360174	0.898352
ENSMUSG00000002980	Bcam	33279.5	0.100038	0.0260844	3.83516	0.000125482	0.0104907	24958.3	0.0131526	0.0397097	0.33122	0.740478	0.907656	1243.84	0.068365	0.054225	1.26077	0.207393	0.467439	596.641	0.0296451	0.0497649	0.595703	0.551374	0.854336	1277.56	0.0296024	0.0444705	0.665663	0.505626	0.931861
ENSMUSG00000002981	Clptm1	6902.73	-0.00510027	0.0181836	-0.280487	0.779104	0.964981	6769.17	0.0216938	0.0341783	0.634723	0.525609	0.801045	7466.17	0.0708348	0.024618	2.87736	0.00401013	0.0474496	6418.25	-0.000361607	0.0215813	-0.0167556	0.986632	0.997086	7180.86	0.0413804	0.0209819	1.97219	0.0485877	0.624562
ENSMUSG00000002983	Relb	340.376	-0.0604962	0.0824744	-0.733516	0.463244	0.858571	398.829	-0.0469501	0.0927346	-0.506285	0.612657	0.84498	204.109	0.13559	0.06961	1.94785	0.051433	0.214999	199.238	-0.0280426	0.0883122	-0.317539	0.750835	0.928323	262.768	-0.118202	0.0612829	-1.9288	0.0537561	0.64005
ENSMUSG00000002984	Tomm40	3102.71	-0.0224686	0.0342919	-0.655215	0.51233	0.878167	2764.36	0.0316421	0.0424415	0.745546	0.455942	0.757065	2761.58	0.122646	0.0326	3.76214	0.000168465	0.00589062	2406.6	-0.00589051	0.0383818	-0.153471	0.878027	0.97079	2588.68	0.0358276	0.038782	0.923819	0.35558	0.897733
ENSMUSG00000002985	Apoe	93321.4	0.00723283	0.034858	0.207494	0.835624	0.976575	117980	0.0449226	0.0277898	1.61651	0.105984	0.411355	42559.7	0.0744597	0.040619	1.83313	0.0667838	0.248826	41651.5	-0.00331146	0.0305219	-0.108495	0.913603	0.978638	54398.9	-0.0437871	0.046956	-0.932513	0.351071	0.896886
ENSMUSG00000002996	Hbp1	2396.71	0.0175274	0.0341258	0.513611	0.607524	0.917033	2948.35	0.00671806	0.0318713	0.210787	0.833054	0.944057	1388.56	-0.116704	0.0356897	-3.26996	0.00107562	0.0202529	1037.77	-0.0526415	0.0402029	-1.3094	0.1904	0.594064	1431.03	0.00168312	0.0345531	0.0487111	0.96115	0.997545
ENSMUSG00000002997	Prkar2b	14788.2	0.0338632	0.037975	0.891722	0.372542	0.812022	8940.68	-0.0276779	0.0482071	-0.574145	0.56587	0.822017	1555.27	0.0391146	0.0378738	1.03276	0.301716	0.568184	2616.96	0.00711914	0.0356708	0.199579	0.84181	0.959453	1603.94	-0.00726884	0.0347786	-0.209003	0.834446	0.982574
ENSMUSG00000003031	Cdkn1b	2973.75	0.0944084	0.0420897	2.24303	0.024895	0.302661	4849.99	0.170471	0.0586086	2.90863	0.00363015	0.0753201	1489.96	0.0396527	0.0540722	0.733328	0.463358	0.70665	1418.1	0.0252337	0.0413319	0.610516	0.54152	0.849825	1986.98	-0.10425	0.0460897	-2.26189	0.0237043	0.538081
ENSMUSG00000003032	Klf4	307.362	0.0914902	0.0723358	1.2648	0.205943	0.685646	321.242	0.0580082	0.0668625	0.867574	0.385627	0.709977	249.448	0.0132143	0.0940347	0.140526	0.888245	0.956492	212.923	-0.0135178	0.0801548	-0.168647	0.866075	0.9675	248.556	0.161243	0.0994896	1.6207	0.105081	0.738574
ENSMUSG00000003033	Ap1m1	7141.43	0.0544201	0.0232146	2.34422	0.0190668	0.26933	5750.49	0.0252631	0.0250976	1.0066	0.314129	0.654055	3405.66	0.0365712	0.0249965	1.46305	0.143453	0.38343	2734.07	-0.00856728	0.0299932	-0.285641	0.775153	0.937191	3184.09	0.0287257	0.0282249	1.01774	0.3088	0.881987
ENSMUSG00000003037	Rab8a	1426.88	0.0651452	0.0332313	1.96036	0.0499541	0.410035	1522.76	0.0118615	0.0319287	0.371499	0.710266	0.892102	1349.77	0.00897703	0.0329601	0.27236	0.785345	0.905869	1281.04	-0.0149301	0.0291263	-0.512601	0.608231	0.878462	1264.13	0.0197602	0.03704	0.533481	0.5937	0.951252
ENSMUSG00000003038	Hmgn2	737.409	-0.0651596	0.077876	-0.836709	0.402756	0.824157	1283.41	-0.0620262	0.118251	-0.524529	0.59991	0.838204	1477.57	0.0473444	0.0994474	0.476074	0.634021	0.820766	1358.93	-0.00079393	0.0624646	-0.0127101	0.989859	0.997596	1671.19	-0.0589595	0.0879371	-0.670474	0.502556	0.929786
ENSMUSG00000003039	Fam32a	3523.86	0.035484	0.0336403	1.05481	0.291514	0.764589	3659.18	-0.00727514	0.0382062	-0.190418	0.848982	0.949439	3421.29	-0.0194539	0.0362488	-0.536676	0.591491	0.796236	2780.29	0.00869135	0.0308328	0.281886	0.778031	0.938528	3082.2	-0.0181628	0.0358944	-0.506006	0.612852	0.95458
ENSMUSG00000003062	Stard3nl	4110.48	-0.00579236	0.0229162	-0.252762	0.800452	0.969349	3850.01	0.0109716	0.0236739	0.463446	0.643044	0.859849	2014.06	0.0156955	0.0341586	0.459488	0.645883	0.827057	1337.22	0.0195137	0.0347342	0.5618	0.574252	0.864127	1857.52	-0.014707	0.0268648	-0.547446	0.584073	0.949292
ENSMUSG00000003068	Stk11	3432.54	-0.01302	0.0320393	-0.406376	0.684467	0.941849	3760.39	0.0524488	0.037539	1.39718	0.162359	0.495018	2713.77	0.0587312	0.0295523	1.98737	0.0468818	0.20391	2725.64	-0.0285529	0.0323983	-0.881307	0.378152	0.753959	2866.92	0.0142646	0.0310082	0.460029	0.645495	0.958577
ENSMUSG00000003070	Efna2	121.239	0.171488	0.106032	1.61732	0.105809	0.553605	108.867	0.263539	0.105103	2.50744	0.0121609	0.147681	236.387	0.0100353	0.0696407	0.144101	0.88542	0.954875	204.064	-0.0266967	0.0686538	-0.388859	0.69738	0.91028	268.308	-0.0108206	0.0614814	-0.175997	0.860296	0.985856
ENSMUSG00000003072	Atp5d	11341.1	-0.052419	0.0333027	-1.57402	0.115484	0.571052	11395.9	0.0129658	0.0327212	0.396252	0.691919	0.88503	7345.11	0.0843946	0.0349166	2.41704	0.0156474	0.108364	6436.73	-0.0471489	0.0377077	-1.25038	0.211162	0.617055	7033.88	0.034233	0.0377671	0.906423	0.364712	0.90059
ENSMUSG00000003099	Ppp5c	4000.42	-0.0265843	0.0228303	-1.16443	0.244249	0.722072	4289.21	0.00749345	0.0295208	0.253836	0.799622	0.930076	4293.26	0.0844271	0.0311788	2.70784	0.00677234	0.0652586	5060.29	0.0186811	0.0267229	0.699067	0.48451	0.815418	3847.72	0.0498592	0.025356	1.96636	0.0492565	0.627804
ENSMUSG00000003119	Cdk12	1126.84	-0.0372795	0.0462401	-0.806217	0.420118	0.83342	1401.54	0.0382018	0.0357015	1.07003	0.284605	0.6309	1183.03	0.000699707	0.0350768	0.0199478	0.984085	0.994413	1263.11	0.00504382	0.0409099	0.123291	0.901877	0.975879	1214.22	-0.0394402	0.0480847	-0.820223	0.412089	0.907919
ENSMUSG00000003123	Lipe	395.123	0.0379686	0.058674	0.647111	0.51756	0.880848	484.023	0.0713968	0.048868	1.46101	0.144012	0.468443	762.92	-0.0198626	0.0410087	-0.484351	0.628137	0.817056	372.204	-0.14472	0.0493004	-2.93547	0.00333045	0.103751	782.247	-0.0816479	0.039083	-2.08909	0.0366997	0.575729
ENSMUSG00000003131	Pafah1b2	12591.1	0.016722	0.0247744	0.674972	0.499694	0.872381	13770.3	-0.0437673	0.0301058	-1.45378	0.146006	0.471602	11646.1	-0.0851158	0.0312065	-2.7275	0.00638158	0.063049	8170.59	-0.0100085	0.0273512	-0.365924	0.714422	0.915469	10258.1	-0.00810963	0.024121	-0.336206	0.736716	0.973185
ENSMUSG00000003134	Tbc1d8	1580.77	0.0588464	0.0400838	1.46808	0.142082	0.60877	2068.72	0.0289687	0.0280696	1.03203	0.302058	0.645753	724.505	0.0897957	0.0476794	1.88332	0.0596564	0.234526	1055.96	-0.0124169	0.049953	-0.248573	0.803691	0.946623	725.877	-0.0350093	0.0422007	-0.829591	0.40677	0.907919
ENSMUSG00000003135	Cnot11	1237.54	0.0115401	0.0362072	0.318722	0.749937	0.956869	1214.98	0.0498894	0.0343769	1.45125	0.14671	0.471969	989.23	0.0695633	0.0354329	1.96324	0.0496186	0.210288	1246.74	0.0583037	0.0303938	1.91827	0.0550763	0.369418	933.904	0.101924	0.0430989	2.36489	0.0180356	0.489
ENSMUSG00000003153	Slc2a3	3903.6	0.0575588	0.0399645	1.44025	0.149797	0.619644	3442.85	-0.00866028	0.0477777	-0.181262	0.856162	0.952275	4338.95	0.0267003	0.0289893	0.921041	0.357029	0.62262	6093.39	0.0708576	0.0320345	2.21191	0.0269726	0.268201	3725.08	0.0423055	0.025344	1.66925	0.0950678	0.718097
ENSMUSG00000003154	Foxj2	1326.18	0.0606651	0.0351345	1.72666	0.0842294	0.509789	1474.89	0.145884	0.0455447	3.20309	0.0013596	0.0425327	1220.36	0.153816	0.0361358	4.2566	2.0756e-05	0.00144204	1696.25	0.000308787	0.0307372	0.010046	0.991985	0.998012	1384.99	-0.0158141	0.0369071	-0.428483	0.668299	0.961816
ENSMUSG00000003161	Sri	6562.6	0.0174918	0.028859	0.606115	0.544439	0.893863	4870.48	-0.00170487	0.0310749	-0.0548631	0.956247	0.986029	2636.53	-0.0430915	0.0269254	-1.6004	0.109509	0.328732	1690.08	-0.0385421	0.0278939	-1.38174	0.167052	0.565522	2521.93	-0.0551072	0.0330453	-1.66763	0.0953902	0.718296
ENSMUSG00000003166	Dgcr2	3154.88	0.043331	0.0306584	1.41335	0.157553	0.62907	3110.09	0.0477497	0.0298527	1.59951	0.109707	0.417477	3597.62	0.0581868	0.0323297	1.79979	0.0718933	0.258353	2932.99	0.0630272	0.0259727	2.42667	0.0152382	0.208436	3506.98	0.0652081	0.0276649	2.35707	0.01842	0.490789
ENSMUSG00000003184	Irf3	1218.11	0.0255346	0.0406878	0.627575	0.530282	0.886786	1352.48	0.070352	0.0491999	1.42992	0.152739	0.480534	850.037	0.0472639	0.0540502	0.874443	0.381877	0.642	685.889	-0.0627742	0.0442353	-1.4191	0.155871	0.551176	820.519	0.03119	0.0478268	0.652145	0.514308	0.935454
ENSMUSG00000003190	Bcl2l12	121.393	0.0244474	0.0867029	0.281967	0.777969	0.964981	195.734	0.174569	0.0691027	2.52623	0.0115295	0.143407	79.2198	0.034487	0.118922	0.289996	0.771819	NA	59.5419	-0.121457	0.122622	-0.990495	0.321932	NA	115.135	0.0690096	0.0941205	0.733205	0.463433	0.924499
ENSMUSG00000003198	Zfp959	169.89	-0.115994	0.0827178	-1.40229	0.160829	0.631	202.884	0.00593774	0.068207	0.0870546	0.930628	0.977748	154.659	-0.127879	0.0961513	-1.32998	0.183526	0.438273	210.077	-0.00711483	0.0718264	-0.099056	0.921094	0.980694	155.067	-0.00594886	0.0790501	-0.0752542	0.940012	0.995249
ENSMUSG00000003199	Mpnd	5247.95	-0.0476991	0.036426	-1.30948	0.190373	0.668977	4981.95	-0.0356511	0.0303309	-1.17541	0.239832	0.587967	3395.64	-0.0188311	0.031231	-0.602962	0.546534	0.765694	2736.81	-0.00173314	0.0304245	-0.0569653	0.954573	0.98973	3038.53	-0.0125809	0.0283273	-0.444125	0.656952	0.959399
ENSMUSG00000003200	Sh3gl1	1388.97	0.0112994	0.0383705	0.294481	0.76839	0.963209	1594.02	0.123587	0.0415222	2.9764	0.00291654	0.0653859	1045.53	0.197189	0.0371425	5.30897	1.10244e-07	3.67253e-05	1272.83	0.000614516	0.0405963	0.0151373	0.987923	0.997589	1198.44	0.00415716	0.0437691	0.0949795	0.924331	0.99399
ENSMUSG00000003206	Ebi3	15.3475	0.248547	0.235141	1.05701	0.290505	0.764418	34.6615	0.0693443	0.184588	0.375671	0.707161	0.890721	27.0419	-0.111546	0.206989	-0.538896	0.589959	NA	34.8985	0.101655	0.144821	0.701936	0.482719	NA	34.1162	0.0647525	0.158426	0.408723	0.682743	0.963942
ENSMUSG00000003208	Ccdc94	311.708	0.0393033	0.060929	0.645068	0.518883	0.881502	355.753	-0.062873	0.050883	-1.23564	0.216593	0.563663	248.742	0.0339621	0.0657331	0.516667	0.605389	0.803885	273.96	-0.0134528	0.0540213	-0.249028	0.803339	0.946524	235.745	0.0172726	0.069823	0.247376	0.804617	0.981159
ENSMUSG00000003226	Ranbp2	3804.97	-0.106088	0.0516342	-2.05461	0.0399163	0.375473	6119.21	-0.0368373	0.0492774	-0.747548	0.454733	0.755974	4802.05	-0.0565985	0.0330879	-1.71055	0.0871641	0.288107	6424.13	0.0403973	0.0371633	1.08702	0.277027	0.67935	4639.18	-0.0134814	0.0381167	-0.353689	0.723572	0.971027
ENSMUSG00000003227	Edar	6.36798	0.132237	0.347905	0.380095	0.703875	NA	10.5436	0.107728	0.334097	0.322446	0.747115	NA	NA	NA	NA	NA	NA	NA	14.6615	-0.117828	0.213357	-0.552258	0.580772	NA	9.52542	-0.0496552	0.327028	-0.151838	0.879315	0.989418
ENSMUSG00000003228	Grk5	993.918	-0.0148528	0.0346882	-0.42818	0.66852	0.935121	838.22	-0.0139452	0.0330846	-0.421501	0.673389	0.876459	469.96	-0.0298505	0.0541394	-0.551363	0.581385	0.789871	588.964	0.12419	0.0448292	2.77028	0.0056008	0.129339	550.73	-0.038709	0.0567312	-0.682323	0.495034	0.928818
ENSMUSG00000003233	Dvl3	1646.92	0.0124662	0.0378324	0.32951	0.74177	0.956025	1820.55	-0.00426565	0.04524	-0.0942895	0.924879	0.97607	1799.48	0.0692324	0.0444885	1.55619	0.119663	0.345272	2291.3	-0.0879806	0.0458523	-1.91878	0.055012	0.369418	1811.54	-0.0242982	0.0490235	-0.495645	0.620145	0.955676
ENSMUSG00000003234	Abcf3	3462.51	0.0015786	0.024472	0.0645063	0.948567	0.994959	3831.7	-0.0618215	0.0261914	-2.36038	0.0182565	0.179485	3507.01	-0.0121725	0.0241481	-0.504079	0.614206	0.808858	2560.23	0.0222896	0.0220356	1.01153	0.311763	0.708905	3170.47	0.0298866	0.0247071	1.20964	0.226418	0.851218
ENSMUSG00000003235	Eif2b5	3433.5	-0.0100347	0.0218657	-0.458923	0.646289	0.928408	3436.38	-0.079742	0.0253375	-3.1472	0.00164844	0.0476714	2398.35	-0.0180287	0.0259721	-0.694155	0.487585	0.722365	2100.43	0.0654506	0.0310513	2.10782	0.0350464	0.302721	2211.9	0.0111194	0.0298255	0.372814	0.709287	0.970088
ENSMUSG00000003269	Cyth2	2416.91	0.00917367	0.0244057	0.375883	0.707004	0.947952	2368.36	0.0530896	0.0267579	1.98407	0.0472479	0.279663	1402.22	0.0261731	0.038438	0.680916	0.495925	0.727535	3108.33	0.0356185	0.0341144	1.04409	0.296444	0.693492	1346.2	-0.0125702	0.0358786	-0.350355	0.726073	0.971752
ENSMUSG00000003271	Sult2b1	13.4898	-0.0295878	0.250894	-0.117929	0.906124	NA	17.4978	-0.400871	0.234633	-1.7085	0.0875431	NA	112.948	0.0124633	0.115779	0.107647	0.914276	0.967049	294.921	-0.0244942	0.050917	-0.481063	0.630472	0.886327	89.0578	-0.000850694	0.0998237	-0.00852197	0.993201	0.999212
ENSMUSG00000003273	Car11	3139.54	-0.00557808	0.0350586	-0.159108	0.873584	0.982489	2416.21	-0.0272574	0.0311809	-0.874169	0.382026	0.707273	2089.01	0.0462044	0.0420018	1.10006	0.271307	0.538059	6424.96	-0.0110648	0.0326224	-0.339179	0.734475	0.923283	2076.65	0.00429651	0.039361	0.109156	0.913078	0.991947
ENSMUSG00000003279	Dlgap1	2792.36	0.0683025	0.0306428	2.22899	0.0258143	0.307369	2529.61	0.0828429	0.0441569	1.8761	0.0606413	0.317111	4827.54	0.0995402	0.0357383	2.78525	0.00534862	0.057052	24989.2	0.0320299	0.0228396	1.40239	0.1608	0.556666	4871.59	-0.0239512	0.0262162	-0.913603	0.360925	0.898924
ENSMUSG00000003282	Plag1	91.9074	-0.209925	0.157863	-1.3298	0.183585	0.660574	215.988	0.0699162	0.0754745	0.926355	0.354262	0.687618	162.498	-0.0244383	0.0867242	-0.281793	0.778102	0.901633	265.557	0.0307837	0.0672894	0.457481	0.647325	0.894889	206.853	-0.186735	0.0773958	-2.41273	0.0158334	0.480245
ENSMUSG00000003283	Hck	41.0585	-0.0331759	0.156192	-0.212404	0.831792	0.974917	113.241	0.00577068	0.149432	0.0386174	0.969195	0.989708	64.5354	-0.102842	0.124044	-0.829081	0.407059	NA	74.5849	0.0978757	0.115806	0.845171	0.398015	0.768602	110.553	0.110779	0.127927	0.865959	0.386512	0.903758
ENSMUSG00000003299	Mrpl4	1519.56	-0.0189706	0.0399297	-0.475099	0.634716	0.924311	1606.64	-0.00940895	0.04447	-0.21158	0.832435	0.944057	1682.03	0.0232416	0.0389427	0.596815	0.550631	0.76873	1455.81	-0.0319615	0.0364879	-0.875948	0.381058	0.756048	1631.2	0.025507	0.0378446	0.673994	0.500315	0.929734
ENSMUSG00000003308	Keap1	3102.04	0.0242996	0.026012	0.934169	0.350217	0.802295	3037.45	0.0201793	0.0302792	0.666441	0.505129	0.788353	2488	0.113797	0.0288013	3.9511	7.77923e-05	0.00347312	2759.39	0.0423993	0.0281189	1.50786	0.13159	0.516186	2530.73	0.0187192	0.0319471	0.585945	0.557913	0.942834
ENSMUSG00000003309	Ap1m2	13.4139	-0.188248	0.286758	-0.656469	0.511522	NA	26.8973	-0.39535	0.308934	-1.27972	0.200642	0.546088	45.9029	0.187669	0.173384	1.08239	0.279079	NA	62.8157	-0.0556389	0.108048	-0.514946	0.606591	NA	25.3664	0.110585	0.205782	0.537389	0.590999	0.951085
ENSMUSG00000003316	Glg1	16475.7	0.0171574	0.0276937	0.619542	0.53556	0.888114	17670.7	-0.0341195	0.0366758	-0.930299	0.352216	0.685965	12052.8	0.0553193	0.0276292	2.00221	0.0452623	0.200417	10527.8	0.00130336	0.0389974	0.0334216	0.973338	0.994681	11566.8	0.0316436	0.0284717	1.11141	0.266393	0.867711
ENSMUSG00000003341	Atp8b3	49.8506	0.434012	0.141448	3.06834	0.00215251	0.0765628	107.637	0.215051	0.0958197	2.24433	0.0248112	0.207492	101.813	0.37301	0.106586	3.49963	0.000465901	NA	7.15444	-0.0483855	0.309626	-0.156271	0.87582	NA	58.2941	0.333823	0.126581	2.63723	0.00835856	0.400425
ENSMUSG00000003344	Btbd2	5777.2	0.0208411	0.0338513	0.615666	0.538115	0.889798	5125.34	0.0515994	0.0400019	1.28992	0.197077	0.541204	3393.93	0.124762	0.0282607	4.41467	1.01164e-05	0.000920644	2931.41	0.000558875	0.030395	0.0183871	0.98533	0.996727	3468.77	0.0467903	0.0292445	1.59997	0.109605	0.746344
ENSMUSG00000003345	Csnk1g2	6142.07	-0.00166478	0.0338467	-0.0491859	0.960771	0.996312	5502.05	0.0565325	0.0449056	1.25892	0.20806	0.555513	4960.95	0.0361434	0.0324406	1.11414	0.26522	0.531679	6888.1	0.0410504	0.0279133	1.47064	0.141389	0.532287	4744.08	-0.0315766	0.0277719	-1.137	0.25554	0.865944
ENSMUSG00000003346	Abhd17a	4479.7	-0.0676808	0.0370738	-1.82557	0.0679149	0.47074	4285.3	0.00637243	0.0433913	0.146859	0.883243	0.964319	3709.68	0.0536795	0.0402628	1.33323	0.182457	0.437583	4613.23	0.0057668	0.0312961	0.184266	0.853805	0.964268	4287.5	0.0375447	0.0392734	0.955984	0.33908	0.894355
ENSMUSG00000003348	Mob3a	1704.8	0.0228766	0.0312398	0.732288	0.463993	0.858676	1350.94	0.0114206	0.0387331	0.294855	0.768105	0.919827	857.352	0.0381121	0.0541342	0.70403	0.481414	0.718205	410.755	0.0559247	0.0667161	0.838248	0.401891	0.771375	864.307	-0.0526368	0.0421279	-1.24945	0.2115	0.841756
ENSMUSG00000003352	Cacnb3	16923.9	0.0210321	0.0246887	0.851889	0.394276	0.82088	11524.5	-0.0385325	0.0483709	-0.796605	0.425681	0.737246	2075.13	0.16725	0.0518647	3.22474	0.00126089	0.0224712	12387.2	-0.0622541	0.0297663	-2.09143	0.0364895	0.306756	1712.37	-0.0940779	0.0338265	-2.78119	0.005416	0.345585
ENSMUSG00000003354	Ccdc65	75.6855	-0.0675971	0.112636	-0.600135	0.548417	0.896528	108.946	-0.119858	0.100933	-1.1875	0.23503	0.583177	274.483	0.00434993	0.0648579	0.0670687	0.946527	0.979239	298.253	0.0140167	0.0560447	0.250098	0.802512	0.94649	237.675	0.0567197	0.0665622	0.852132	0.394141	0.905614
ENSMUSG00000003355	Fkbp11	29.6367	0.0875795	0.166875	0.52482	0.599708	0.91491	67.3372	-0.223147	0.216053	-1.03283	0.301683	0.645267	51.6925	-0.0555989	0.140234	-0.396472	0.691757	NA	15.7013	-0.164572	0.207547	-0.792939	0.427813	NA	51.0769	-0.238713	0.134762	-1.77137	0.076499	0.68708
ENSMUSG00000003360	Ddx23	2656.07	0.00107308	0.0316514	0.0339032	0.972954	0.996725	2996.33	-0.00385564	0.0253583	-0.152046	0.879151	0.962861	2913.95	0.0877672	0.0277057	3.16784	0.00153575	0.0253525	3096.14	0.00484269	0.0276702	0.175014	0.861068	0.966014	2881.6	0.0262816	0.0298817	0.879519	0.37912	0.903758
ENSMUSG00000003363	Pld3	7931.95	-0.103944	0.0395961	-2.62511	0.00866201	0.17611	7492.51	-0.0970478	0.0348331	-2.78608	0.00533493	0.0939896	10465.3	0.0893621	0.0267242	3.34387	0.000826198	0.0169305	27518.3	-0.00307087	0.025223	-0.121749	0.903098	0.975974	8620.94	0.0253445	0.0232702	1.08914	0.276093	0.871261
ENSMUSG00000003378	Grik5	2974.58	0.037125	0.0307126	1.20879	0.226743	0.704886	2273.79	0.103431	0.0441952	2.34032	0.0192672	0.183793	3980.13	0.150581	0.0337171	4.46601	7.96917e-06	0.00076814	10212.1	0.0607494	0.0373596	1.62607	0.103934	0.470632	4108.07	0.0401094	0.0405712	0.988618	0.32285	0.88779
ENSMUSG00000003379	Cd79a	71.1752	-0.196281	0.139415	-1.40789	0.159164	0.62941	82.7431	-0.318148	0.12223	-2.60287	0.00924457	0.126583	15.8537	0.57639	0.25177	2.28935	0.0220591	NA	14.5818	-0.256306	0.22329	-1.14786	0.251026	NA	32.0027	0.424632	0.204843	2.07296	0.0381758	0.58595
ENSMUSG00000003380	Rabac1	10935.7	-0.0263096	0.0362	-0.726784	0.467358	0.859551	10308.7	0.0675878	0.0313765	2.15409	0.031233	0.230524	5370.16	0.0997866	0.0335483	2.97442	0.00293545	0.0385615	2982.56	0.0311472	0.0356908	0.872694	0.38283	0.757365	5321.75	0.0361855	0.0387905	0.932845	0.3509	0.896886
ENSMUSG00000003382	Etv3	1406.85	-0.0220269	0.0332336	-0.662792	0.507464	0.877008	1544.39	0.0100267	0.0368103	0.272388	0.785324	0.925719	1392.71	0.0080157	0.0396078	0.202377	0.839622	0.933536	1339.89	0.0255916	0.0417829	0.612489	0.540214	0.849072	1429.62	-0.0132622	0.0400034	-0.331526	0.740247	0.97364
ENSMUSG00000003402	Prkcsh	3179.67	0.00736927	0.0346206	0.212858	0.831438	0.974802	3218.89	0.028172	0.0292692	0.962513	0.335792	0.671179	2887.67	0.0937247	0.0305182	3.07111	0.00213263	0.0312369	2693.11	0.0237812	0.0268722	0.884974	0.37617	0.752776	2903.18	0.0525398	0.0381335	1.37779	0.168269	0.808452
ENSMUSG00000003410	Elavl3	9013.98	0.015976	0.0264867	0.603169	0.546396	0.89506	7494.8	0.0558435	0.041861	1.33402	0.182196	0.520892	11830.8	-8.01272e-05	0.0242752	-0.00330078	0.997366	0.999983	10427.3	-0.0339802	0.0311839	-1.08967	0.275858	0.678315	11150.8	-0.0230614	0.0240996	-0.956919	0.338608	0.894355
ENSMUSG00000003411	Rab3b	517.81	0.281698	0.136573	2.06261	0.0391497	0.371319	357.327	0.408246	0.199741	2.04388	0.0409658	0.259666	966.207	0.203431	0.119125	1.70772	0.0876888	0.288931	1522.26	0.140488	0.0675484	2.07981	0.0375428	0.310598	899.554	0.153269	0.105582	1.45165	0.146598	0.790468
ENSMUSG00000003418	St8sia6	57.1711	-0.307292	0.139683	-2.19992	0.0278124	0.32156	120.819	0.00896387	0.120427	0.0744338	0.940665	0.980416	429.959	0.0394668	0.0562217	0.701985	0.482689	0.718832	111.463	0.096319	0.0817706	1.17792	0.23883	0.64399	302.202	0.0382063	0.0638568	0.598312	0.549632	0.9415
ENSMUSG00000003420	Fcgrt	1209	0.0274964	0.0491878	0.559009	0.576155	0.90578	2443.18	0.0850139	0.0459169	1.85147	0.0641013	0.325366	679.561	0.104322	0.060228	1.73211	0.0832533	0.280381	513.616	0.0786541	0.0555124	1.41687	0.15652	0.551468	1176.75	0.0269736	0.0503179	0.536064	0.591914	0.951252
ENSMUSG00000003421	Nosip	3172.6	-0.00798899	0.0306199	-0.260908	0.794163	0.968113	2928.37	0.042083	0.0399746	1.05274	0.292459	0.637405	1806.14	0.0299719	0.0374373	0.800588	0.42337	0.676393	1673.66	0.0222324	0.0293447	0.757628	0.448674	0.797418	1831.03	0.00323571	0.0267536	0.120945	0.903735	0.991601
ENSMUSG00000003423	Pih1d1	1486.17	0.0433767	0.0350941	1.23601	0.216454	0.694552	1487.36	0.0374464	0.0302806	1.23665	0.216217	0.562863	644.406	0.0293342	0.0473811	0.619111	0.535843	0.757443	714.922	0.0200314	0.0402194	0.498053	0.618447	0.881259	667.009	-0.00766601	0.0489515	-0.156604	0.875557	0.988764
ENSMUSG00000003429	Rps11	7031.12	-0.0126996	0.0340592	-0.372869	0.709246	0.948057	8548.63	-0.105687	0.0383325	-2.7571	0.00583165	0.0990199	5948.53	0.0585457	0.0459477	1.27418	0.202599	0.461622	3562.26	0.0161896	0.0457934	0.353535	0.723688	0.919081	5795.04	-0.0147419	0.0354506	-0.415845	0.677523	0.963226
ENSMUSG00000003435	Supt5	8406.41	0.00637865	0.030497	0.209156	0.834326	0.976012	8125.39	0.0163012	0.0365295	0.446248	0.655418	0.867163	6285.31	0.0565255	0.0240731	2.34808	0.0188704	0.12174	6964.84	0.00659	0.0280135	0.235244	0.81402	0.950767	6285.92	0.0334633	0.0221854	1.50835	0.131465	0.773521
ENSMUSG00000003436	Dll3	23.1011	0.442054	0.226776	1.9493	0.05126	0.414859	19.6707	0.409668	0.234306	1.74843	0.0803888	NA	76.1667	0.228706	0.132968	1.72	0.0854316	NA	39.9141	0.165455	0.134932	1.22621	0.220121	NA	133.333	0.00758279	0.0990475	0.0765571	0.938976	0.995058
ENSMUSG00000003437	Paf1	1587.87	-0.00539769	0.0338495	-0.159462	0.873305	0.982487	1661.55	0.0656129	0.0294945	2.22458	0.0261097	0.212116	2013.83	0.0422297	0.0345185	1.22339	0.221181	0.483932	2242.63	0.0655084	0.0282338	2.32021	0.0203296	0.238454	1945.18	0.0330295	0.0365908	0.902673	0.3667	0.90059
ENSMUSG00000003438	Timm50	1317.37	0.0619559	0.039158	1.5822	0.113604	0.569965	1379.58	0.0575949	0.0353611	1.62876	0.103363	0.406123	1197.14	0.0605366	0.0359201	1.68531	0.0919281	0.29658	916.872	0.0518709	0.0337494	1.53695	0.124307	0.505519	1210.09	0.0396564	0.0368256	1.07687	0.281538	0.872432
ENSMUSG00000003444	Med29	531.733	-0.0167341	0.0470973	-0.35531	0.722357	0.949313	581.388	-0.0403361	0.0443768	-0.908946	0.363379	0.694857	443.137	0.0654527	0.0518673	1.26193	0.206976	0.467089	355.459	-0.0329953	0.0464094	-0.710962	0.477108	0.812652	426.172	0.0739839	0.0493274	1.49986	0.133652	0.77626
ENSMUSG00000003452	Bicd1	1619.05	-0.07107	0.0805416	-0.882401	0.37756	0.814138	3276.13	-0.0546086	0.0667379	-0.818254	0.413212	0.728454	2157.41	-0.102112	0.0389859	-2.61921	0.00881344	0.076694	1971.36	0.0314949	0.0472827	0.666098	0.505348	0.829393	1988.51	-0.0447878	0.0523131	-0.85615	0.391915	0.905614
ENSMUSG00000003458	Ncstn	3857.83	0.0530019	0.0300297	1.76498	0.0775673	0.494239	3526.28	0.0474631	0.0242718	1.95549	0.0505255	0.289554	2451.67	0.0308378	0.0301851	1.02162	0.306959	0.573566	2677.98	0.0279186	0.0301004	0.927517	0.353658	0.738214	2443.32	0.036257	0.0269217	1.34676	0.178059	0.818512
ENSMUSG00000003464	Pex19	5249.06	0.0394076	0.0237942	1.65618	0.097685	0.540797	4952.19	0.0119149	0.0262703	0.453549	0.650154	0.863391	3725.58	0.049543	0.0257055	1.92733	0.0539389	0.220995	2920.8	0.0183112	0.0238073	0.769141	0.44181	0.793075	3629.22	0.0231061	0.0271004	0.85261	0.393875	0.905614
ENSMUSG00000003469	Phyhip	279.702	-0.226274	0.0654954	-3.45481	0.000550674	0.0312727	352.432	-0.287463	0.0735352	-3.90919	9.26076e-05	0.00791207	4605.94	0.0533573	0.0290406	1.83733	0.0661605	0.247355	18303.6	0.0381283	0.0338388	1.12676	0.259843	0.662185	4541.26	0.0129713	0.0366446	0.353976	0.723357	0.971027
ENSMUSG00000003476	Crhr2	75.5827	-0.087402	0.119006	-0.73443	0.462686	0.858499	145.144	-1.01581	0.145581	-6.97763	3.00198e-12	3.79982e-09	31.3122	0.312142	0.228639	1.36522	0.172185	NA	67.3525	-0.0140605	0.140088	-0.100369	0.920051	NA	37.3048	-0.292516	0.167414	-1.74726	0.0805917	0.69697
ENSMUSG00000003477	Inmt	91.1827	0.0220625	0.257103	0.0858118	0.931616	0.992079	194.554	-0.0218861	0.252076	-0.0868236	0.930812	0.977878	20.4133	0.512743	0.318846	1.60812	0.107809	NA	37.4554	0.147283	0.174989	0.84167	0.399973	NA	44.9269	0.311158	0.337326	0.922426	0.356307	0.897838
ENSMUSG00000003500	Impdh1	9563.59	-0.0385801	0.0256332	-1.50508	0.132304	0.59645	6855.12	-0.0562086	0.0412374	-1.36305	0.172867	0.509497	2176.87	0.0810669	0.0350779	2.31105	0.0208299	0.12936	2396.27	-0.0481497	0.0376097	-1.28025	0.200459	0.605602	2295.22	0.0749741	0.0359547	2.08524	0.0370479	0.578261
ENSMUSG00000003518	Dusp3	6933.93	0.0396867	0.0229791	1.72708	0.0841531	0.509789	5913.31	-0.0139595	0.0251523	-0.555001	0.578894	0.829062	5754.81	-0.000860427	0.039466	-0.0218017	0.982606	0.993774	8583.96	-0.0164401	0.0246195	-0.667769	0.504281	0.828818	5382.68	-0.0382586	0.0337414	-1.13388	0.256845	0.866357
ENSMUSG00000003526	Prodh	416.21	0.180089	0.0717345	2.51049	0.0120563	0.213283	682.024	0.0729682	0.142181	0.513208	0.607806	0.84255	982.198	0.0584023	0.0633804	0.921457	0.356812	0.62243	1208.25	-0.0223251	0.0480251	-0.464864	0.642029	0.89216	1082.23	-0.0880084	0.0622454	-1.41389	0.157393	0.800294
ENSMUSG00000003527	Dgcr14	1071.82	-0.023865	0.0351817	-0.678335	0.497559	0.871236	1128.23	-0.00720895	0.0342924	-0.21022	0.833496	0.944057	977.607	0.00758878	0.034739	0.218451	0.827078	0.927847	1144.56	0.0305763	0.0335917	0.910232	0.3627	0.743329	984.015	-0.00377826	0.0363444	-0.103957	0.917203	0.992816
ENSMUSG00000003528	Slc25a1	6237.22	-0.00612234	0.02792	-0.219282	0.826431	0.974747	4518.82	0.0551961	0.0345016	1.59981	0.10964	0.417452	3134.15	0.0454923	0.0328074	1.38665	0.165549	0.415215	1179.57	0.0200201	0.0316394	0.632759	0.526891	0.841714	3386.96	0.033773	0.0382697	0.882501	0.377506	0.902673
ENSMUSG00000003531	Dgcr6	1413.74	0.0309256	0.0308855	1.0013	0.316682	0.784398	1319.53	0.0106744	0.0445504	0.239602	0.810639	0.934288	962.517	0.0415161	0.0382257	1.08608	0.277444	0.544139	1001.66	0.0699777	0.0362068	1.93272	0.0532707	0.365235	1062.44	-0.00759999	0.0454458	-0.167232	0.867188	0.986071
ENSMUSG00000003534	Ddr1	3128.27	0.0275475	0.0342657	0.803938	0.421433	0.833877	3351.29	0.144942	0.0490726	2.95363	0.00314063	0.0686583	5713.39	0.114496	0.0308982	3.70559	0.000210902	0.00686725	2506.18	0.0106901	0.0429319	0.249002	0.803359	0.946524	6705.95	0.0039692	0.0303062	0.13097	0.895799	0.991202
ENSMUSG00000003541	Ier3	851.722	0.101758	0.0497473	2.04549	0.0408061	0.37874	632.729	0.116065	0.056238	2.06382	0.0390349	0.254788	316.906	0.16598	0.0739887	2.24332	0.0248765	0.142699	219.534	0.0442171	0.0891974	0.495721	0.620091	0.881682	327.696	-0.046887	0.0760487	-0.616539	0.537539	0.93979
ENSMUSG00000003545	Fosb	46.4301	0.332672	0.155171	2.1439	0.0320406	0.339302	29.0991	-0.12876	0.236578	-0.544259	0.586263	0.831933	91.6661	-0.0817774	0.110463	-0.740317	0.459108	NA	413.951	-0.12336	0.16563	-0.744791	0.456398	0.802279	89.5588	-0.0889733	0.109884	-0.809699	0.418113	0.910506
ENSMUSG00000003546	Klc4	1915.36	0.019959	0.0438319	0.455353	0.648855	0.928936	1758.04	-0.00440862	0.0435065	-0.101332	0.919287	0.974479	1420.02	0.141551	0.0372904	3.79591	0.000147104	0.00535342	971.578	-0.0398225	0.0353165	-1.12759	0.259494	0.661848	1261.1	-0.0155469	0.0461112	-0.337161	0.735996	0.973185
ENSMUSG00000003549	Ercc1	828.55	0.064039	0.0428963	1.49288	0.135469	0.601633	911.305	0.0926472	0.0407788	2.27195	0.0230897	0.201882	644.174	0.107665	0.0455332	2.36455	0.0180521	0.118871	814.499	0.0516158	0.0347404	1.48576	0.137343	0.526588	665.753	0.0463817	0.041788	1.10993	0.26703	0.867711
ENSMUSG00000003559	As3mt	504.154	0.0255484	0.063559	0.401963	0.687711	0.942523	586.908	0.0257495	0.0513711	0.501245	0.616199	0.846373	736.898	-0.010048	0.0443438	-0.226593	0.82074	0.925854	344.523	-0.0119999	0.0559881	-0.214329	0.83029	0.956838	708.717	-0.0507097	0.0470918	-1.07683	0.281558	0.872432
ENSMUSG00000003573	Homer3	521.812	0.0607361	0.0539495	1.1258	0.260252	0.739167	770.012	-0.0114114	0.0517085	-0.220688	0.825335	0.940766	546.065	-0.00717866	0.0588363	-0.122011	0.902891	0.961808	280.556	-0.0595341	0.0520633	-1.14349	0.252834	0.655852	634.638	0.0326037	0.0443291	0.735491	0.46204	0.923853
ENSMUSG00000003575	Crtc1	3149.92	0.022931	0.0428177	0.53555	0.59227	0.91273	3091.4	0.0666586	0.0383481	1.73825	0.0821667	0.36466	3963.99	0.203443	0.0377084	5.39515	6.84665e-08	2.96149e-05	9750.66	-0.031056	0.0422975	-0.734228	0.46281	0.805719	5266.71	-0.00791456	0.0268371	-0.294911	0.768062	0.977161
ENSMUSG00000003581	Rnf215	1421.87	0.027832	0.0330081	0.843188	0.399123	0.822956	1479.1	0.114303	0.0397794	2.87341	0.00406064	0.0798301	1087.13	0.0676804	0.0348607	1.94145	0.0522033	0.217032	993.699	-0.00398155	0.0359757	-0.110673	0.911875	0.978319	1075.4	0.0249177	0.0360634	0.690942	0.489602	0.92785
ENSMUSG00000003585	Sec14l2	845.26	-0.0865479	0.0477799	-1.81139	0.070081	0.475943	1191.44	-0.0730357	0.0360457	-2.0262	0.0427443	0.265218	1815.3	-0.0386823	0.0339693	-1.13874	0.25481	0.521665	1650.76	-0.0334387	0.040412	-0.827445	0.407985	0.776258	1555.08	0.0288213	0.0342951	0.840393	0.400688	0.905804
ENSMUSG00000003604	Aven	786.523	-0.064175	0.0402669	-1.59374	0.110994	0.567456	844.125	-0.0864464	0.0471119	-1.83492	0.0665182	0.331446	626.342	-0.225915	0.0550161	-4.10634	4.01969e-05	0.00219428	290.158	0.00320635	0.0576861	0.0555827	0.955674	0.98973	643.655	-0.0457403	0.048881	-0.93575	0.349402	0.896181
ENSMUSG00000003617	Cp	2494.86	-0.00670154	0.0313335	-0.213878	0.830642	0.974802	4762.97	0.033397	0.0529627	0.630577	0.528317	0.802477	844.647	-0.200508	0.0661676	-3.0303	0.00244312	0.0342037	617.528	-0.0568356	0.0619392	-0.917603	0.358827	0.742776	2114.08	-0.0880792	0.0765219	-1.15103	0.249719	0.863259
ENSMUSG00000003623	Crot	3773.66	0.00672511	0.0347178	0.193708	0.846405	0.978738	3632.09	-0.0557948	0.0416874	-1.33841	0.180763	0.519214	1543.49	-0.116554	0.0341124	-3.41677	0.000633687	0.0141026	1335	-0.0880954	0.0382081	-2.30567	0.021129	0.242976	1564.05	-0.0163036	0.0291946	-0.558446	0.57654	0.947513
ENSMUSG00000003644	Rps6ka1	664.447	-0.0976406	0.0421706	-2.31537	0.0205926	0.279201	1093.58	0.00549107	0.055705	0.0985742	0.921476	0.974993	1112.3	0.0625017	0.0438855	1.4242	0.154389	0.399487	601.119	-0.0724787	0.0422164	-1.71684	0.0860085	0.437616	1200.44	0.0382354	0.0423189	0.903506	0.366257	0.90059
ENSMUSG00000003657	Calb2	307.042	0.124984	0.171915	0.727013	0.467218	0.859482	3191.97	-0.0212061	0.0845684	-0.250757	0.802002	0.930536	6205.65	0.056998	0.0596067	0.956236	0.338953	0.605675	339.436	0.16898	0.157054	1.07594	0.281956	0.683011	6343.47	0.0488722	0.0418931	1.16659	0.243375	0.859918
ENSMUSG00000003660	Snrnp200	6189.99	0.0485174	0.0237516	2.0427	0.0410823	0.378949	7045.99	0.00525548	0.0281843	0.186468	0.852077	0.951152	5674.21	0.071371	0.032646	2.18621	0.0288002	0.154873	6229	0.0213148	0.0411557	0.517907	0.604523	0.877518	5941.42	0.0300073	0.0250631	1.19727	0.231202	0.851218
ENSMUSG00000003662	Ciao1	2545.42	0.00903142	0.0278432	0.324367	0.745661	0.956534	2547.19	-0.00676036	0.0241024	-0.280485	0.779105	0.923064	2143.45	0.0305088	0.0278172	1.09676	0.272746	0.539593	1811.84	0.0561583	0.0291701	1.9252	0.0542045	0.368278	1808.35	0.0302913	0.0266292	1.13752	0.25532	0.865944
ENSMUSG00000003665	Has1	13.8228	0.176264	0.257257	0.685166	0.493239	NA	23.4495	0.270377	0.204395	1.32281	0.185897	0.525139	39.9354	-0.0117105	0.168073	-0.0696752	0.944452	NA	21.1965	0.13874	0.208342	0.665923	0.505461	NA	43.6666	-0.0344251	0.150103	-0.229343	0.818602	0.982574
ENSMUSG00000003680	Taf6l	652.653	-0.0259909	0.0400333	-0.649232	0.516189	0.880622	688.581	0.0991441	0.0403605	2.45647	0.0140311	0.157532	555.603	0.0776117	0.0479344	1.61912	0.105421	0.320831	578.279	0.021497	0.040449	0.53146	0.5951	0.873484	547.238	0.0744442	0.0525124	1.41765	0.156293	0.800294
ENSMUSG00000003721	Insig2	1722.97	0.0376087	0.0376993	0.997597	0.318475	0.785438	1890	-0.0244014	0.0298079	-0.818622	0.413002	0.728454	2246.63	-0.0849637	0.0312108	-2.72225	0.00648389	0.0637689	1564.04	0.015831	0.0416641	0.379968	0.70397	0.911753	1975.55	0.0279817	0.0283624	0.986577	0.32385	0.88782
ENSMUSG00000003731	Kpna6	4610.43	0.0286439	0.0247649	1.15664	0.247421	0.724584	4951.68	-0.0291936	0.0285806	-1.02145	0.307043	0.649074	5448.33	-0.0138685	0.0260578	-0.53222	0.594574	0.798036	5040.6	-0.0226225	0.0281931	-0.802413	0.422314	0.7829	4896.59	0.0132768	0.0258686	0.513238	0.607785	0.954357
ENSMUSG00000003746	Man1a	339.924	0.105074	0.0680688	1.54364	0.122675	0.582252	666.161	0.0987125	0.058777	1.67944	0.0930664	0.386575	728.615	0.00893532	0.0562872	0.158745	0.87387	0.949909	1188.52	0.187675	0.0428909	4.37565	1.21073e-05	0.0041858	910.688	-0.0650755	0.0501816	-1.2968	0.194701	0.834463
ENSMUSG00000003752	Itpkc	479.192	0.0125332	0.0522327	0.239949	0.810369	0.970709	502.403	-0.0281857	0.0513362	-0.549042	0.582977	0.830984	397.055	0.0674998	0.0517198	1.30511	0.191857	0.448176	349.459	0.0521616	0.0648234	0.804672	0.421009	0.781914	396.614	-0.0250741	0.0503962	-0.497539	0.618809	0.955676
ENSMUSG00000003762	Adck4	550.617	0.0439652	0.0505845	0.869145	0.384768	0.81726	577.745	-0.0411521	0.0479404	-0.858401	0.390671	0.714318	501.376	0.0904218	0.0564466	1.6019	0.109178	0.328266	698.978	0.00823644	0.0476807	0.172742	0.862855	0.966856	627.616	0.0684743	0.0462261	1.48129	0.138529	0.781253
ENSMUSG00000003778	Brd8	2168.3	0.050842	0.0243301	2.08967	0.0366472	0.360525	2648.32	0.0327616	0.0330884	0.990123	0.322114	0.660327	2561.92	0.0251165	0.0265703	0.945286	0.344513	0.610812	2867.31	0.0491666	0.0268062	1.83415	0.0666319	0.397178	2687.2	0.00983805	0.0232566	0.423021	0.67228	0.96261
ENSMUSG00000003779	Kif20a	72.7884	0.23451	0.112212	2.08988	0.0366287	0.360525	85.4947	-0.0586054	0.0972453	-0.602655	0.546738	0.812739	31.3993	-0.0292014	0.173119	-0.168678	0.86605	NA	25.6206	0.0855577	0.164769	0.519259	0.60358	NA	37.5793	0.192229	0.159167	1.20772	0.227156	0.851218
ENSMUSG00000003808	Farsa	1503.84	-0.0177676	0.0328819	-0.540348	0.588957	0.911009	1509.25	0.0187198	0.0367447	0.509457	0.610432	0.844443	1213.02	0.0657507	0.0442823	1.48481	0.137595	0.374922	1330.22	0.0111017	0.0315093	0.352331	0.72459	0.919561	1177.6	0.0498851	0.0379859	1.31325	0.189098	0.828577
ENSMUSG00000003809	Gcdh	948.765	-0.0047708	0.0369968	-0.128952	0.897396	0.987074	1240.97	-0.0639585	0.0381779	-1.67528	0.0938799	0.387968	1116.25	0.0322705	0.0353446	0.913023	0.36123	0.626344	1181.7	0.00459368	0.0367344	0.125051	0.900483	0.97577	1104.46	-0.00494755	0.0367058	-0.134789	0.892778	0.991105
ENSMUSG00000003810	Mast2	6391.5	-0.0200469	0.0324247	-0.61826	0.536404	0.888646	7110.44	-0.0314476	0.0448308	-0.701473	0.483008	0.77426	6604.61	0.034406	0.0293151	1.17366	0.24053	0.505556	7251.91	-0.0401205	0.0371527	-1.07988	0.280195	0.682088	6633.11	-0.0447557	0.0354205	-1.26355	0.20639	0.841669
ENSMUSG00000003812	Dnase2a	125.965	0.115502	0.105583	1.09395	0.273979	0.749585	268.954	0.0919247	0.0806697	1.13952	0.254487	0.603653	156.374	0.0247272	0.0806349	0.306656	0.759105	0.891628	138.642	-0.0826242	0.0793311	-1.04151	0.297638	0.695142	174.628	-0.0753315	0.0796491	-0.945793	0.344254	0.895547
ENSMUSG00000003813	Rad23a	3307.73	0.0185017	0.0288161	0.642062	0.520833	0.882066	3266.33	0.0948965	0.0408189	2.32482	0.0200817	0.187782	2366.33	0.0927919	0.0327282	2.83523	0.00457929	0.0516435	1924.18	0.0301082	0.0225188	1.33703	0.181213	0.584415	2249.08	0.00883882	0.0296574	0.298031	0.765679	0.976551
ENSMUSG00000003814	Calr	12237.6	-0.0228767	0.038173	-0.599291	0.548979	0.896528	12672.2	-0.0627471	0.0450826	-1.39182	0.163976	0.497629	10390.9	-0.0542214	0.0846665	-0.640411	0.521905	0.747997	10817.1	-0.0112799	0.0563997	-0.199999	0.841481	0.959344	9243.23	-0.0193664	0.066529	-0.291098	0.770977	0.977569
ENSMUSG00000003824	Syce2	21.3559	0.0185311	0.195296	0.0948876	0.924404	0.990061	45.2666	-0.0614345	0.162861	-0.377219	0.706011	0.890721	25.9601	0.29875	0.194382	1.53692	0.124313	NA	39.0098	0.164862	0.138231	1.19266	0.233003	NA	35.3402	-0.0844367	0.160058	-0.527538	0.59782	0.951815
ENSMUSG00000003847	Nfat5	5058.35	-0.0599065	0.0413053	-1.45034	0.146965	0.617224	6716.9	0.0736257	0.0500351	1.47148	0.141162	0.464377	5489.24	-0.00216662	0.0354974	-0.0610359	0.951331	0.981707	6567.57	-0.0732304	0.0341969	-2.14144	0.0322389	0.289313	5652.6	-0.0572834	0.0446629	-1.28257	0.199641	0.836673
ENSMUSG00000003848	Nob1	1072.63	0.0714508	0.036875	1.93765	0.0526662	0.420551	997.002	0.0305205	0.0411601	0.741507	0.458386	0.758353	911.524	0.0731744	0.0428429	1.70797	0.0876416	0.288899	1021.32	0.0433948	0.0348745	1.24431	0.213384	0.620587	898.679	0.0331785	0.0365137	0.908661	0.363529	0.90059
ENSMUSG00000003849	Nqo1	398.085	-0.0504588	0.0609576	-0.827769	0.407801	0.826291	535.758	-0.140684	0.0591632	-2.3779	0.0174114	0.175387	288.889	-0.0240055	0.0663879	-0.361595	0.717655	0.868783	118.834	-0.0565078	0.0821612	-0.687768	0.491599	0.821259	361.195	-0.16965	0.0535995	-3.16513	0.00155014	0.220732
ENSMUSG00000003863	Ppfia3	4353.53	0.0369794	0.0303256	1.21941	0.222688	0.700505	4738.38	0.0325264	0.0447408	0.726996	0.467228	0.763935	5007.76	0.169848	0.0338277	5.02096	5.14139e-07	0.000106027	9983.62	0.0233566	0.0238152	0.980746	0.326718	0.720084	4302.83	0.0400598	0.027775	1.44229	0.149219	0.792498
ENSMUSG00000003865	Gys1	2616.05	-0.0429375	0.0340983	-1.25923	0.207947	0.687943	1908.25	-0.0322998	0.0445187	-0.725533	0.468125	0.76449	1071.44	0.0482398	0.0462465	1.0431	0.296901	0.563362	883.593	-0.0360528	0.0488846	-0.737508	0.460814	0.804735	1028.72	-0.00999397	0.0492931	-0.202746	0.839334	0.982574
ENSMUSG00000003868	Ruvbl2	1254.69	-0.0119618	0.0347105	-0.344616	0.730383	0.951805	1269.83	-0.0255854	0.0423196	-0.604577	0.54546	0.811973	1049.03	0.0416033	0.0404798	1.02775	0.304065	0.570418	916.422	0.0199556	0.040963	0.487161	0.626144	0.884815	1071.69	0.0298006	0.0396542	0.751512	0.452344	0.922457
ENSMUSG00000003872	Lin7b	549.025	-0.113082	0.0588055	-1.92299	0.0544818	0.426312	514.117	-0.0194059	0.061565	-0.31521	0.752602	0.913078	1069.78	0.0917203	0.0403378	2.27381	0.0229777	0.137001	1757.67	-0.0100648	0.041889	-0.240273	0.810118	0.949337	908.784	0.0646659	0.0449366	1.43905	0.150138	0.793345
ENSMUSG00000003873	Bax	1431.02	0.02663	0.0419668	0.634548	0.525723	0.884476	1384.71	0.075367	0.0389598	1.93448	0.0530542	0.295434	916.52	0.0442645	0.0455843	0.971048	0.331525	0.598728	974.291	0.00753888	0.0352301	0.21399	0.830555	0.956838	911.56	0.00653983	0.0423339	0.154482	0.87723	0.988764
ENSMUSG00000003882	Il7r	6.17658	0.325314	0.431743	0.75349	0.451155	NA	14.2063	0.0148365	0.357262	0.0415285	0.966875	NA	12.8009	0.0336831	0.32517	0.103586	0.917498	NA	14.7997	0.207532	0.216399	0.959025	0.337546	NA	18.2206	0.158531	0.24205	0.654951	0.512499	0.934837
ENSMUSG00000003923	Tfam	889.832	-0.0192112	0.0396102	-0.485006	0.627672	0.92371	1191.81	-0.0118773	0.0417255	-0.284654	0.775909	0.921697	1626.66	-0.0547224	0.034955	-1.56551	0.117464	0.341712	1131.67	0.100016	0.0392585	2.54763	0.0108457	0.177287	1431.87	0.0343585	0.0350713	0.979676	0.327246	0.888711
ENSMUSG00000003929	Zfp81	541.874	-0.075782	0.0436961	-1.7343	0.0828651	0.507954	679.602	-0.00206539	0.0479809	-0.0430462	0.965665	0.988308	576.97	-0.125188	0.045586	-2.7462	0.00602906	0.0613838	1282.99	-0.0160237	0.0380568	-0.421046	0.673721	0.901777	549.72	-0.0354681	0.0455416	-0.778805	0.436094	0.916417
ENSMUSG00000003934	Efnb3	158.534	-0.00922506	0.0885219	-0.104212	0.917001	0.989526	1070.05	-0.18686	0.166817	-1.12015	0.26265	0.609881	8145.69	-0.023312	0.0367493	-0.634352	0.525851	0.750754	2839.35	-0.0532767	0.0386475	-1.37853	0.16804	0.566137	9246.03	-0.0194153	0.030123	-0.644534	0.519229	0.936335
ENSMUSG00000003948	Mmd	681.99	-0.0124899	0.0464136	-0.269101	0.787852	0.967593	609.47	0.0733276	0.0478037	1.53393	0.125046	0.440176	2015.31	0.0015851	0.0464484	0.0341261	0.972777	0.989998	8712.52	0.0924069	0.0302179	3.05802	0.00222807	0.0892878	1879.33	-0.0830821	0.033553	-2.47615	0.0132809	0.458304
ENSMUSG00000003949	Hlf	394.571	0.0292336	0.0935984	0.31233	0.754789	0.95766	894.955	0.290534	0.101096	2.87383	0.0040553	0.0798301	3144.44	0.0511528	0.0625957	0.817194	0.413818	0.668613	8708.45	-0.0615772	0.0468507	-1.31433	0.188735	0.592947	2777.62	-0.0355934	0.0535172	-0.665083	0.505997	0.931936
ENSMUSG00000003955	Fam162a	1283.05	-0.022843	0.0387917	-0.588865	0.555952	0.899662	1318.68	-0.0666782	0.0321716	-2.07258	0.0382115	0.252389	984.655	-0.0456125	0.0369335	-1.23499	0.216835	0.48028	613.494	0.0637186	0.0496835	1.28249	0.199671	0.60496	957.109	0.0354117	0.0410247	0.863181	0.388038	0.904085
ENSMUSG00000003970	Rpl8	9209.74	-0.00863685	0.0294123	-0.293647	0.769028	0.963261	10665.1	0.0046086	0.033508	0.137537	0.890606	0.966687	9719.02	0.0629122	0.0319	1.97217	0.0485907	0.207644	8232.83	0.061955	0.0354274	1.74879	0.0803273	0.426134	9952.51	0.0071321	0.033297	0.214197	0.830394	0.982574
ENSMUSG00000003974	Grm3	32.4259	0.0264228	0.178677	0.14788	0.882437	0.984646	91.9043	-0.0481606	0.155229	-0.310256	0.756367	0.915013	1421.62	-0.0629968	0.0438506	-1.43662	0.150825	0.394428	2545.94	-0.0492221	0.0626607	-0.785534	0.432141	0.787542	1143.3	-0.0606869	0.0464201	-1.30734	0.191097	0.830606
ENSMUSG00000003992	Ssbp2	2620.28	0.00789273	0.0316149	0.249652	0.802857	0.970021	2798.11	0.1134	0.0333992	3.3953	0.000685532	0.0287034	2667.96	-0.00998164	0.0422323	-0.236351	0.81316	0.922187	3597.03	0.0172731	0.0276299	0.625161	0.531865	0.844707	2870.04	-0.00524594	0.0272999	-0.19216	0.847617	0.983877
ENSMUSG00000004018	Fancl	133.473	-0.00445747	0.0821073	-0.0542883	0.956705	0.996272	134.249	0.0343445	0.0859074	0.399785	0.689315	0.883386	152.278	0.0781875	0.0868758	0.899991	0.368125	0.632379	231.729	0.136975	0.0704801	1.94346	0.0519612	0.359852	139.691	0.0235185	0.0905488	0.259733	0.79507	0.979673
ENSMUSG00000004031	Brinp2	2662.25	0.117658	0.0327063	3.59742	0.000321386	0.0207884	1453.76	-0.00264366	0.0477311	-0.0553866	0.95583	0.985945	1416.78	0.147264	0.0467724	3.14852	0.00164102	0.0262886	4855.17	0.105917	0.0387768	2.73145	0.00630554	0.137322	1530.4	0.0245261	0.0342382	0.716336	0.473784	0.927165
ENSMUSG00000004032	Gstm5	3665.52	-0.0910432	0.0331219	-2.74873	0.00598263	0.138819	3872.67	-0.0816643	0.0328914	-2.48284	0.0130339	0.152649	4728.63	-0.143633	0.0280546	-5.11978	3.05899e-07	7.49856e-05	4504.34	-0.0218457	0.038525	-0.567054	0.570678	0.862498	4091.24	0.00595956	0.0353509	0.168583	0.866124	0.986001
ENSMUSG00000004035	Gstm7	307.277	0.0931184	0.0693369	1.34298	0.179277	0.656774	526.232	-0.0228164	0.0790746	-0.288543	0.772931	0.920369	1692.23	-0.0976529	0.0436657	-2.23637	0.0253274	0.144329	479.653	0.0383763	0.0624397	0.614614	0.53881	0.848892	1768.01	0.00850308	0.0416166	0.20432	0.838104	0.982574
ENSMUSG00000004040	Stat3	19993.3	0.0524293	0.0271077	1.93411	0.0530995	0.422793	14040.8	0.0311091	0.0389373	0.798954	0.424317	0.736318	3110.78	0.0216886	0.0309978	0.699684	0.484125	0.719651	1972.74	-0.0406157	0.0293007	-1.38617	0.165695	0.564104	3970.44	0.0104677	0.0249121	0.420187	0.674349	0.962898
ENSMUSG00000004043	Stat5a	415.441	0.0570502	0.0533123	1.07011	0.284569	0.759715	505.722	0.0342501	0.0788137	0.43457	0.663874	0.872319	186.107	0.104253	0.0858009	1.21506	0.224343	0.48732	75.363	-0.0908564	0.104293	-0.871167	0.383663	0.75817	250.689	-0.0909976	0.066176	-1.37508	0.169105	0.809126
ENSMUSG00000004044	Ptrf	3526.31	0.0993056	0.0449394	2.20977	0.0271214	0.316851	4897.01	0.0916595	0.0604177	1.5171	0.129242	0.447534	888.862	0.0438365	0.0505751	0.86676	0.386074	0.645543	794.018	-0.0151027	0.047556	-0.317577	0.750806	0.928323	2404.88	-0.0617754	0.0452787	-1.36434	0.172462	0.813251
ENSMUSG00000004054	Map3k11	2078.09	0.0273095	0.0440805	0.619537	0.535563	0.888114	2442.63	0.122205	0.0539174	2.26652	0.0234195	0.203101	1326.84	0.0770513	0.0414478	1.85899	0.063028	0.240699	1052.35	-0.0589507	0.0474322	-1.24284	0.213927	0.62125	1651.49	-0.00228845	0.0341917	-0.0669299	0.946637	0.995975
ENSMUSG00000004056	Akt2	2946.05	0.0406179	0.0258322	1.57238	0.115863	0.571052	3959.87	0.0416747	0.0336955	1.2368	0.21616	0.562835	2281.39	0.0278359	0.0342182	0.813483	0.415941	0.670211	4662.99	-0.0542292	0.0324755	-1.66985	0.0949495	0.456768	2691.19	-0.0707761	0.0351108	-2.01579	0.0438216	0.606449
ENSMUSG00000004069	Dnaja3	2692.98	0.0435324	0.0235312	1.84999	0.0643156	0.458502	2892.58	-0.0146255	0.0265502	-0.550861	0.581729	0.83014	2655.84	0.0111182	0.0281751	0.394612	0.693129	0.855126	2355.04	0.0666575	0.0273666	2.43573	0.0148618	0.206973	2467.82	0.0105663	0.0244494	0.432172	0.665617	0.961476
ENSMUSG00000004070	Hmox2	4813.77	-0.000375555	0.0271686	-0.0138231	0.988971	0.99831	4550.83	-0.033302	0.0289496	-1.15035	0.250001	0.598469	3235.6	-0.0311219	0.0349942	-0.889345	0.373817	0.637198	2283.93	0.0348352	0.0283086	1.23055	0.218491	0.626219	3056.5	0.0597495	0.031831	1.87709	0.0605063	0.649096
ENSMUSG00000004071	Cdip1	5913.91	0.00118226	0.0254498	0.0464547	0.962948	0.996312	6407.28	0.0118382	0.0194324	0.609202	0.542391	0.810757	10879.7	0.0407431	0.0229414	1.77596	0.0757388	0.265802	8438.91	0.0408554	0.0188444	2.16804	0.030156	0.280072	10109	0.0349961	0.0205465	1.70326	0.0885196	0.707797
ENSMUSG00000004085	Zak	1174.41	0.010492	0.0407887	0.257228	0.797003	0.968601	1861.07	-0.0995114	0.0400645	-2.48378	0.0129996	0.152465	890.067	-0.113136	0.0426513	-2.65259	0.00798767	0.0723002	367.183	-0.0228151	0.0549244	-0.415391	0.677856	0.902727	937.059	0.00682598	0.0466352	0.14637	0.88363	0.990232
ENSMUSG00000004096	Cwc15	2216.77	-0.0203084	0.0370342	-0.548368	0.583439	0.908566	2694.93	-0.0707541	0.0265272	-2.66723	0.00764792	0.115709	2039.93	-0.106952	0.0427881	-2.49957	0.0124344	0.0946939	1643.4	0.0389762	0.038939	1.00096	0.316848	0.712532	1808.63	0.0105428	0.0351652	0.299806	0.764325	0.976551
ENSMUSG00000004098	Col5a3	6536.68	-0.0305096	0.0551381	-0.553331	0.580037	0.907316	8020.1	0.175172	0.0807456	2.16943	0.0300502	0.226275	508.899	0.098991	0.0828213	1.19524	0.231995	0.496702	201.052	0.160508	0.0818417	1.9612	0.0498556	0.353566	1415.3	-0.0771971	0.0959983	-0.80415	0.42131	0.91065
ENSMUSG00000004099	Dnmt1	1750.63	0.0628664	0.0346901	1.81223	0.0699507	0.475838	1867.54	0.0652186	0.0322949	2.01947	0.0434384	0.267865	2296.86	0.128325	0.0310179	4.13712	3.51689e-05	0.00203073	2821.02	0.0394358	0.0300838	1.31087	0.189902	0.593214	2384.05	0.0481149	0.0263359	1.82697	0.0677046	0.670109
ENSMUSG00000004100	Ppan	550.589	-0.0448325	0.0603058	-0.743421	0.457227	0.855581	540.085	-0.00271912	0.0546492	-0.0497559	0.960317	0.987194	444.85	0.00305768	0.0533855	0.0572755	0.954326	0.982574	634.112	0.00477833	0.0492964	0.0969306	0.922781	0.980721	459.543	-0.00757496	0.0648895	-0.116736	0.907069	0.991828
ENSMUSG00000004105	Angptl2	1118.51	0.0896459	0.0920424	0.973963	0.330075	0.792088	1245.28	0.138364	0.0538248	2.57063	0.0101513	0.133954	230.7	0.0420066	0.0991096	0.42384	0.671683	0.842652	155.898	0.0484172	0.111689	0.433502	0.66465	0.898129	465.099	0.171526	0.0796194	2.15432	0.0312152	0.556281
ENSMUSG00000004110	Cacna1e	1004.8	-0.0718855	0.0678332	-1.05974	0.289263	0.764071	586.226	-0.115023	0.0579162	-1.98602	0.0470315	0.279085	5763.97	0.0969157	0.0599266	1.61724	0.105826	0.3216	16873.1	-0.00700623	0.0447342	-0.156619	0.875545	0.96999	6302.55	-0.102865	0.0329252	-3.12419	0.00178293	0.23067
ENSMUSG00000004113	Cacna1b	10862.2	0.0546616	0.0345937	1.5801	0.114084	0.570348	7796.9	0.0308271	0.0434517	0.709457	0.478041	0.770727	4587.53	0.162247	0.0445126	3.64496	0.000267432	0.0080057	8105.6	-0.0174031	0.0414933	-0.419419	0.67491	0.901777	4385.38	-0.0247132	0.032877	-0.751688	0.452239	0.922457
ENSMUSG00000004127	Trmt10a	729.213	-0.00479688	0.0382624	-0.125368	0.900232	0.987741	762.747	-0.0344417	0.0411753	-0.836465	0.402893	0.722495	383.596	-0.0401233	0.061139	-0.656264	0.511654	0.739999	331.5	0.107356	0.0547332	1.96144	0.049828	0.353566	368.59	-0.00842452	0.0502395	-0.167687	0.86683	0.986071
ENSMUSG00000004151	Etv1	3694.41	-0.0576965	0.0431713	-1.33646	0.181401	0.658717	2046.52	-0.0446491	0.0445698	-1.00178	0.31645	0.656824	2055.67	-0.103226	0.0454209	-2.27265	0.0230476	0.137231	2707.09	0.0564112	0.0438592	1.28619	0.198377	0.604131	1837.49	-0.074039	0.0555916	-1.33184	0.182914	0.822227
ENSMUSG00000004187	Kifc2	3827.17	0.0169619	0.0444234	0.381824	0.702592	0.946741	3455.74	0.0566809	0.0510037	1.11131	0.266435	0.613575	9235.72	0.10706	0.0398393	2.68731	0.00720311	0.0676176	26850.5	-0.00854203	0.0260088	-0.328429	0.742588	0.92664	7379.56	0.0327989	0.0376607	0.870905	0.383806	0.903758
ENSMUSG00000004207	Psap	70756.7	-0.0112608	0.0304986	-0.369223	0.711962	0.948368	72048.8	0.0117275	0.0331985	0.353255	0.723897	0.898766	62235.7	0.0394291	0.0277898	1.41883	0.155948	0.401569	60581.1	0.0370214	0.0175508	2.10938	0.0349118	0.302251	63851.5	0.019491	0.024608	0.792059	0.428326	0.913248
ENSMUSG00000004221	Ikbkg	2053.67	-0.000369246	0.0276055	-0.0133758	0.989328	0.998337	2506.77	-0.0471831	0.0280087	-1.68459	0.0920684	0.385372	1830.15	-0.00172831	0.0321527	-0.0537531	0.957132	0.98351	1857.19	-0.0180437	0.0353915	-0.509832	0.610169	0.878962	1791.95	-0.0382739	0.0364716	-1.04941	0.293987	0.876021
ENSMUSG00000004231	Pax2	56.4392	0.0531829	0.120496	0.441366	0.658948	0.931782	23.1422	0.314741	0.183403	1.71612	0.0861406	0.374688	1192.39	0.159681	0.0590489	2.70422	0.00684645	0.0657222	7.91864	0.0886101	0.314759	0.281517	0.778314	NA	1279.62	-0.0467635	0.0412166	-1.13458	0.256552	0.866357
ENSMUSG00000004233	Wars2	383.312	-0.023587	0.0543882	-0.433679	0.664522	0.934027	430.185	0.059455	0.0456302	1.30298	0.192583	0.535839	330.031	-0.0210971	0.062124	-0.339597	0.73416	0.878307	332.946	-0.0345064	0.0527667	-0.653942	0.513149	0.833103	327.723	-0.00384852	0.0668445	-0.0575742	0.954088	0.996482
ENSMUSG00000004263	Atn1	184.478	-0.0397286	0.0986462	-0.402738	0.687141	0.942523	194.605	0.0329615	0.0891428	0.36976	0.711561	0.893115	284.016	0.0925608	0.0844354	1.09623	0.272978	0.53993	323.872	-0.112445	0.0677203	-1.66043	0.0968289	0.458448	346.286	-0.0497029	0.0630487	-0.788326	0.430506	0.914009
ENSMUSG00000004264	Phb2	2947.83	-0.031265	0.0298915	-1.04595	0.295583	0.768094	2979.33	0.0462307	0.0294358	1.57056	0.116285	0.427725	2379.33	0.0478622	0.0292964	1.63372	0.102317	0.315076	2319.01	0.0229501	0.0278657	0.823596	0.410169	0.778084	2269.17	0.025651	0.0360274	0.711986	0.476473	0.927165
ENSMUSG00000004266	Ptpn6	199.263	0.173472	0.0901323	1.92463	0.0542752	0.425889	302.246	0.100784	0.079025	1.27534	0.202188	0.547834	118.033	-0.0280233	0.11295	-0.248104	0.804054	0.917144	162.865	0.0310081	0.0739139	0.419517	0.674839	0.901777	212.399	-0.0360089	0.0781796	-0.460592	0.645092	0.958577
ENSMUSG00000004267	Eno2	33418.1	-0.080055	0.0383997	-2.08478	0.0370891	0.363578	37052.9	-0.159519	0.0533931	-2.98763	0.00281147	0.0643256	45821.8	-0.00797283	0.0291134	-0.273854	0.784197	0.905045	34399.8	-0.0109765	0.0283204	-0.387584	0.698324	0.910662	38964.5	0.0199296	0.0257392	0.77429	0.43876	0.9177
ENSMUSG00000004268	Emg1	885.596	0.057688	0.041166	1.40135	0.161109	0.631802	1145.95	0.00095493	0.0329347	0.0289946	0.976869	0.992087	919.465	0.0306526	0.0375745	0.815783	0.414624	0.669251	839.96	0.0400434	0.0480232	0.833835	0.404374	0.772832	873.675	0.0486779	0.0438108	1.11109	0.266529	0.867711
ENSMUSG00000004270	Lpcat3	1960.82	0.0923939	0.039066	2.36507	0.0180265	0.262877	1235.21	0.093743	0.043872	2.13674	0.0326195	0.234801	676.35	-0.042678	0.055972	-0.762488	0.445769	0.693169	712.927	-0.0485934	0.0453462	-1.07161	0.283896	0.683943	794.353	0.00250061	0.0426396	0.0586452	0.953235	0.996244
ENSMUSG00000004285	Atp6v1f	4838.52	-0.0220566	0.0281237	-0.784272	0.43288	0.842304	4410.94	-0.0528986	0.0272994	-1.93772	0.0526571	0.293919	3253.52	-0.0175859	0.0247604	-0.710245	0.477552	0.714971	2500.88	0.00884256	0.0258073	0.342638	0.731871	0.922272	2948.82	0.00201363	0.0337156	0.0597239	0.952376	0.996109
ENSMUSG00000004317	Clcn5	2226.84	0.0580166	0.0418273	1.38705	0.165427	0.636701	2454.21	0.00351568	0.040238	0.0873722	0.930376	0.977748	2910.55	0.0448951	0.0401599	1.11791	0.263605	0.530192	654.374	-0.00980001	0.0388748	-0.252092	0.80097	0.946234	2393.14	0.0770044	0.0416479	1.84894	0.0644669	0.662743
ENSMUSG00000004319	Clcn3	6120.68	-0.0320668	0.0325911	-0.983912	0.325159	0.789566	7377.61	-0.0341606	0.0292653	-1.16727	0.2431	0.591396	9489.71	-0.0411598	0.0289058	-1.42393	0.154467	0.399609	9033.96	0.00467411	0.0234394	0.199412	0.84194	0.959453	8696.95	-0.00222721	0.0313784	-0.0709792	0.943414	0.995415
ENSMUSG00000004328	Hif3a	100.735	0.48699	0.25635	1.8997	0.057472	0.438766	141.221	0.414166	0.41494	0.998137	0.318213	0.657814	378.681	0.29716	0.325877	0.911879	0.361832	0.626763	377.038	0.0950771	0.2889	0.3291	0.74208	0.926612	458.769	0.522612	0.341796	1.52901	0.126261	0.766798
ENSMUSG00000004347	Pde1c	4672.42	-0.0354099	0.0416212	-0.850767	0.394899	0.821437	3746.57	-0.120476	0.0509619	-2.36404	0.0180768	0.178116	1651.02	-0.0698375	0.0527599	-1.32369	0.185607	0.440843	332.771	-0.0861958	0.0747213	-1.15356	0.248679	0.652761	1319.48	-0.0241045	0.045727	-0.527139	0.598097	0.951815
ENSMUSG00000004356	Utp20	1287.67	0.0374635	0.0352419	1.06304	0.287765	0.763408	1365.71	-0.0421543	0.0316477	-1.33199	0.182865	0.521868	1141.33	0.0580623	0.0435702	1.33262	0.182658	0.437597	1248.31	0.0176484	0.0362389	0.487003	0.626256	0.884815	1110.82	-0.000563	0.040484	-0.0139067	0.988904	0.999013
ENSMUSG00000004360	9330159F19Rik	3644.51	0.00423656	0.0373914	0.113303	0.90979	0.988478	2803.45	-0.0632028	0.0504167	-1.25361	0.209985	0.556154	2568.88	-0.0180424	0.0441626	-0.408545	0.682874	0.849916	3785.49	0.00129734	0.0333261	0.0389286	0.968947	0.993363	2316.63	0.0113061	0.0366297	0.30866	0.75758	0.975098
ENSMUSG00000004364	Cul3	5948.26	-0.0241497	0.0304116	-0.794093	0.427141	0.837927	6526.85	-0.0748502	0.0313168	-2.3901	0.0168439	0.17284	5845.62	-0.0923124	0.038242	-2.4139	0.0157826	0.109009	5736.44	0.0217769	0.0272433	0.799348	0.424089	0.783845	5173.27	-0.0266369	0.0292752	-0.909881	0.362885	0.90059
ENSMUSG00000004366	Sst	835.087	-0.0484498	0.121354	-0.399245	0.689713	0.942827	241.193	0.0500593	0.112505	0.444952	0.656354	0.867808	3538.42	0.118641	0.0559569	2.12022	0.0339876	0.170489	6369.34	-0.022122	0.0500326	-0.442152	0.658379	0.896884	4031.59	-0.0916851	0.0551616	-1.66212	0.0964893	0.719352
ENSMUSG00000004371	Il11	9.40163	-0.124428	0.318792	-0.39031	0.696307	NA	16.4294	-0.177929	0.254299	-0.699683	0.484125	NA	22.5632	0.00561309	0.203222	0.0276205	0.977965	NA	12.4475	-0.0775154	0.231744	-0.334487	0.738012	NA	25.161	0.0968741	0.197297	0.491007	0.623421	0.956181
ENSMUSG00000004383	Large	5853.68	0.00450933	0.0236525	0.190649	0.848801	0.978893	6398.07	-0.051638	0.0329116	-1.56899	0.116649	0.428036	3169.1	0.0479746	0.0345883	1.38702	0.165436	0.415011	6989.21	0.0638684	0.0313239	2.03897	0.0414528	0.322232	2881.02	0.0334493	0.026739	1.25096	0.21095	0.841756
ENSMUSG00000004393	Ddx56	2018.77	-0.0484357	0.0325454	-1.48825	0.136685	0.602694	1952.47	-0.0222415	0.0271811	-0.81827	0.413203	0.728454	1398.72	0.0814521	0.0310892	2.61995	0.00879434	0.0765791	1209.55	0.040427	0.0305974	1.32126	0.186416	0.591408	1379.47	-0.0114994	0.0349997	-0.328556	0.742491	0.974256
ENSMUSG00000004394	Tmed4	2770.31	0.0293237	0.0275885	1.06289	0.28783	0.763408	3221.73	-0.0315563	0.02435	-1.29595	0.194994	0.538336	3066.23	0.0407908	0.0264335	1.54315	0.122794	0.349887	2120.58	0.001401	0.0275798	0.050798	0.959486	0.990949	2931.64	0.0327952	0.0265417	1.23561	0.216603	0.843037
ENSMUSG00000004415	Col26a1	180.494	0.0626918	0.0949949	0.659949	0.509287	0.877487	479.716	0.180199	0.0801944	2.24703	0.024638	0.207339	248.873	0.0995214	0.0839952	1.18485	0.236078	0.501329	512.722	-0.160898	0.0791545	-2.0327	0.0420826	0.325118	350.97	0.0608546	0.0797686	0.762888	0.44553	0.921158
ENSMUSG00000004446	Bid	1594.67	-0.0732575	0.0343393	-2.13334	0.0328967	0.34359	1087.59	-0.0706089	0.0586151	-1.20462	0.22835	0.575597	531.152	0.0714015	0.0464103	1.53849	0.12393	0.351857	387.446	0.0126544	0.0550796	0.229748	0.818288	0.952453	434.182	0.110278	0.0612327	1.80097	0.0717068	0.676243
ENSMUSG00000004451	Ralb	948.41	-0.0200364	0.0366655	-0.546464	0.584747	0.909335	1075.18	-0.0239715	0.0350051	-0.684801	0.49347	0.780473	894.43	0.0215409	0.0419749	0.513185	0.607822	0.805141	695.883	-0.0522942	0.041435	-1.26208	0.206921	0.613083	937.418	0.0366759	0.036476	1.00548	0.314666	0.88314
ENSMUSG00000004455	Ppp1cc	2960.5	-0.0336108	0.029129	-1.15386	0.248557	0.726238	3145.48	-0.0716156	0.0226569	-3.16087	0.001573	0.0465534	3551.04	-0.0844525	0.0343811	-2.45637	0.014035	0.101133	3620.59	-0.07833	0.0369833	-2.11798	0.0341765	0.297658	3173.84	0.0616452	0.0303955	2.02811	0.0425494	0.602993
ENSMUSG00000004460	Dnajb11	1858.32	-0.0291248	0.026635	-1.09348	0.274185	0.749585	2030.53	0.00679748	0.0356836	0.190493	0.848923	0.949439	1643.92	-0.0930666	0.0443396	-2.09895	0.0358214	0.176085	1868.75	0.0264287	0.0456537	0.578894	0.56266	0.859724	1508.91	0.0435786	0.0447076	0.974747	0.329686	0.889773
ENSMUSG00000004462	Tbccd1	1143.34	0.0535496	0.0358788	1.49252	0.135564	0.601633	1097.22	-0.0317498	0.0306192	-1.03692	0.299771	0.643251	547.989	-0.00656193	0.0431649	-0.15202	0.879171	0.951819	523.537	0.0110398	0.0425589	0.2594	0.795326	0.943961	541.033	0.0572879	0.0467612	1.22512	0.220531	0.847342
ENSMUSG00000004473	Clec11a	77.5154	0.0464108	0.120499	0.385153	0.700124	0.945769	383.82	0.179026	0.154624	1.15781	0.246941	0.595546	65.4713	0.158837	0.116642	1.36175	0.173277	NA	219.586	0.0928394	0.0720892	1.28784	0.197802	0.603641	66.1759	0.179085	0.14309	1.25156	0.210732	0.841756
ENSMUSG00000004500	Zfp324	535.308	0.0537451	0.0474188	1.13341	0.257041	0.735603	545.381	-0.0182634	0.0403617	-0.452492	0.650914	0.863957	412.024	0.0812743	0.0669255	1.2144	0.224595	0.487623	470.572	-0.0214592	0.0598121	-0.358776	0.719762	0.91772	406.565	-0.0280378	0.0585526	-0.478848	0.632047	0.95807
ENSMUSG00000004508	Gab2	2338.23	0.0569218	0.0317658	1.79192	0.0731455	0.483014	2258.13	-0.0282447	0.032103	-0.879815	0.378959	0.705424	2070.13	-0.0324804	0.0426103	-0.762266	0.445901	0.693209	1051.64	-0.00520614	0.0344505	-0.151119	0.879882	0.97151	2104.47	-0.00379374	0.0337605	-0.112372	0.910528	0.991828
ENSMUSG00000004530	Coro1c	5033.92	0.0544996	0.0259474	2.10039	0.0356949	0.356163	4111.05	0.0610135	0.0256253	2.38098	0.0172666	0.174761	4613.28	0.055307	0.0247142	2.23786	0.02523	0.143956	3473.86	0.00985288	0.0352834	0.27925	0.780053	0.938858	4513.29	0.0632686	0.0265376	2.38411	0.0171205	0.484793
ENSMUSG00000004535	Tax1bp1	10432.5	-0.0124008	0.0283344	-0.437661	0.661632	0.932589	11488	-0.0516976	0.031715	-1.63007	0.103087	0.40562	7030.31	-0.0619141	0.0329863	-1.87696	0.0605234	0.236312	5704.34	0.020693	0.0288972	0.716088	0.473937	0.811397	6081.45	0.029574	0.0221456	1.33543	0.181735	0.82186
ENSMUSG00000004558	Ndrg2	8065.24	0.039285	0.0342907	1.14565	0.251942	0.729277	10808	0.0218622	0.0404121	0.540982	0.58852	0.833112	39384.8	0.0139179	0.0316363	0.439936	0.659984	0.836374	24644.7	-0.0660178	0.0347259	-1.90111	0.0572877	0.374224	43557.4	-0.0332316	0.0373641	-0.889399	0.373789	0.90217
ENSMUSG00000004561	Mettl17	576.006	0.0713402	0.0456892	1.56142	0.118424	0.573562	656.259	0.0380321	0.0720539	0.527828	0.597619	0.836881	776.843	0.0193548	0.0549722	0.352084	0.724775	0.871975	1176.78	0.0175338	0.0450943	0.388825	0.697405	0.91028	711.132	0.000383428	0.0462279	0.00829431	0.993382	0.999292
ENSMUSG00000004562	Arhgef40	3220.82	-0.0652487	0.0402963	-1.61922	0.105399	0.553179	5265.67	0.137895	0.0595249	2.31659	0.0205259	0.190446	2375.19	0.134943	0.0346278	3.89695	9.74111e-05	0.00401399	1023.15	-0.0547559	0.0438449	-1.24886	0.211718	0.61769	2865.96	0.0168916	0.0369288	0.45741	0.647376	0.958577
ENSMUSG00000004565	Pnpla6	5374.37	0.110347	0.0390791	2.82368	0.00474751	0.121681	4844.29	0.0407345	0.0418984	0.972222	0.33094	0.667847	4870.75	0.121687	0.0389788	3.12188	0.001797	0.02796	2940.18	-0.0215201	0.051258	-0.419839	0.674603	0.901777	4517.16	0.0911485	0.0373266	2.44192	0.0146095	0.469279
ENSMUSG00000004567	Mcoln1	3112.32	-0.0200297	0.0284199	-0.704776	0.480949	0.864774	2716.82	-0.0267341	0.027507	-0.971901	0.3311	0.668017	2525.03	-0.0161309	0.0323566	-0.498534	0.618108	0.811306	2777.04	-0.0966618	0.0437608	-2.20886	0.0271841	0.269676	2339.94	0.035629	0.0351447	1.01378	0.310688	0.882292
ENSMUSG00000004568	Arhgef18	2726.19	0.0584263	0.0326234	1.79093	0.0733041	0.483299	2298.29	0.0529753	0.0341602	1.55079	0.120952	0.435412	2197.77	0.0947364	0.0368729	2.56927	0.0101912	0.0843549	2420.1	-0.0372596	0.0441829	-0.843305	0.399058	0.76977	2108.54	0.0114543	0.0338591	0.338295	0.735141	0.973185
ENSMUSG00000004591	Pkn2	959.658	-0.0801554	0.0351055	-2.28328	0.0224142	0.290852	1484.11	0.0222959	0.0427158	0.52196	0.601699	0.839325	1220.42	-0.0447193	0.0354457	-1.26163	0.207082	0.467106	1415.5	-0.0193756	0.0317303	-0.610634	0.541442	0.849825	1204.93	-0.0337924	0.0466378	-0.72457	0.468716	0.927011
ENSMUSG00000004609	Cd33	84.3061	0.0670816	0.115802	0.57928	0.562401	0.901993	264.553	0.0805482	0.0892064	0.902941	0.366557	0.697629	268.254	-0.0838729	0.0952144	-0.880884	0.37838	0.639627	498.006	-0.000253625	0.0483278	-0.005248	0.995813	0.998846	341.162	0.00228862	0.0880958	0.0259788	0.979274	0.998264
ENSMUSG00000004610	Etfb	173.575	-0.0344713	0.0870768	-0.395872	0.692199	0.943565	214.54	0.107839	0.088345	1.22065	0.222218	0.569397	82.7249	-0.0903153	0.125319	-0.72068	0.471106	NA	46.9648	0.0298251	0.130881	0.227879	0.81974	NA	92.8145	0.0608344	0.112806	0.539285	0.58969	0.95029
ENSMUSG00000004626	Stxbp2	569.593	-0.0801557	0.077678	-1.0319	0.302121	0.774325	558.646	0.000544231	0.0997013	0.00545861	0.995645	0.99862	579.834	-0.0357112	0.134035	-0.266432	0.789906	0.908697	1953.63	-0.200755	0.123219	-1.62926	0.103258	0.469113	354.795	-0.136142	0.156128	-0.871992	0.383213	0.903758
ENSMUSG00000004631	Sgce	1015.82	-0.0306743	0.0335229	-0.915027	0.360177	0.808158	1554.66	0.0667942	0.0363128	1.83941	0.065855	0.329607	1108.22	-0.0335659	0.0448075	-0.749115	0.453788	0.699942	828.244	0.0461904	0.0482379	0.957555	0.338287	0.727508	1226.75	0.0274882	0.0375519	0.732006	0.464165	0.925075
ENSMUSG00000004633	Chn2	1704.06	-0.202368	0.038403	-5.26957	1.36741e-07	4.67221e-05	1276.44	-0.0848954	0.0330675	-2.56734	0.0102483	0.134265	1810.91	-0.0396851	0.0419765	-0.945413	0.344448	0.610812	2032.93	-0.0971104	0.0332068	-2.92442	0.00345104	0.104184	1493.78	0.0138823	0.0364373	0.380992	0.703209	0.967916
ENSMUSG00000004637	Wwox	783.781	-0.0554472	0.038803	-1.42894	0.153021	0.625084	793.397	-0.0479348	0.0458718	-1.04497	0.296035	0.639918	1108.45	-0.005207	0.0410652	-0.126798	0.8991	0.960775	766.648	0.0695466	0.0367001	1.89499	0.0580931	0.377337	1054.59	0.0361203	0.0351272	1.02827	0.303823	0.880318
ENSMUSG00000004642	Slbp	849.11	-0.0351859	0.0421308	-0.835161	0.403627	0.82459	927.6	-0.0802727	0.046588	-1.72303	0.0848826	0.371474	1057.56	0.0685353	0.0451654	1.51743	0.129158	0.360323	697.38	0.0562858	0.0439702	1.28009	0.200513	0.605602	971.324	0.0685038	0.0377142	1.81639	0.0693101	0.670979
ENSMUSG00000004655	Aqp1	17771.2	0.0523842	0.0337241	1.55331	0.120348	0.576714	8592.54	-0.082347	0.0435489	-1.89091	0.0586364	0.311629	78.9307	0.199033	0.388018	0.512949	0.607987	NA	74.7009	0.551598	0.289689	1.90411	0.0568965	0.374224	113.288	-0.0925463	0.135846	-0.681261	0.495706	0.928954
ENSMUSG00000004661	Arid3b	358.93	-0.0430442	0.0684083	-0.629224	0.529202	0.885864	383.939	-0.085557	0.0737595	-1.15994	0.246071	0.594164	223.658	0.00945911	0.0684292	0.138232	0.890057	0.956772	402.113	-0.155292	0.0743939	-2.08743	0.036849	0.307535	217.838	0.0184201	0.069603	0.264645	0.791283	0.979343
ENSMUSG00000004665	Cnn2	509.88	0.188631	0.0656869	2.87166	0.0040832	0.111767	804.909	0.159034	0.0648619	2.45189	0.0142109	0.158644	244.929	0.0785181	0.0690973	1.13634	0.255814	0.522461	207.042	-0.0556865	0.0774967	-0.718567	0.472408	0.811154	480.115	0.032417	0.0621734	0.521397	0.60209	0.953563
ENSMUSG00000004667	Polr2e	1673.4	-0.0144214	0.0404352	-0.356654	0.721351	0.949201	1891.59	0.0427126	0.0360615	1.18444	0.236241	0.584123	1405.36	0.0733314	0.0381371	1.92284	0.0545007	0.222315	1785.8	0.0595484	0.0284933	2.08991	0.0366257	0.307155	1426.24	0.0251813	0.035372	0.711901	0.476526	0.927165
ENSMUSG00000004668	Abca13	13.9525	0.163454	0.33071	0.494251	0.621129	NA	14.9158	0.231706	0.252145	0.918936	0.358129	NA	16.5845	0.282662	0.272905	1.03575	0.300318	NA	9.43725	0.209488	0.281979	0.742922	0.457529	NA	15.3497	-0.278031	0.285371	-0.97428	0.329918	0.889773
ENSMUSG00000004677	Myo9b	3437.16	0.0858005	0.0348736	2.46033	0.0138811	0.22759	4459.8	0.125773	0.0505564	2.48778	0.0128543	0.151719	2984.72	0.0909764	0.0485863	1.87247	0.0611418	0.237409	4439.63	-0.0941667	0.0384413	-2.44962	0.0143005	0.202839	3391.94	-0.0144531	0.0370862	-0.389716	0.696747	0.966584
ENSMUSG00000004698	Hdac9	955.034	0.116957	0.0437838	2.67124	0.00755706	0.161484	975.703	-0.0351154	0.0426793	-0.822775	0.410636	0.727432	752.977	0.0429423	0.0610853	0.70299	0.482062	0.718606	1397.89	0.129118	0.056226	2.29642	0.021652	0.244938	637.819	-0.116817	0.0422992	-2.76167	0.0057506	0.346672
ENSMUSG00000004707	Ly9	33.9882	-0.281435	0.163364	-1.72274	0.0849348	0.511734	56.2333	-0.00308264	0.142654	-0.0216092	0.98276	0.993276	11.9182	-0.478643	0.288892	-1.65682	0.0975556	NA	9.46146	-0.496331	0.318802	-1.55686	0.119503	NA	52.5846	-0.00150474	0.147717	-0.0101866	0.991872	0.999173
ENSMUSG00000004730	Adgre1	133.836	0.0277524	0.113027	0.245539	0.806039	0.970386	461.794	0.0448053	0.0802295	0.558465	0.576527	0.827692	137.15	-0.0851478	0.0954354	-0.892203	0.372284	0.635979	214.123	0.103796	0.0677489	1.53207	0.125505	0.506601	237.388	0.0180996	0.0950945	0.190333	0.849048	0.9845
ENSMUSG00000004748	Mtfp1	474.853	0.0984431	0.0534024	1.84342	0.0652676	0.460141	669.675	-0.00992567	0.0425147	-0.233465	0.815401	0.935509	1440.9	0.0110533	0.0401928	0.275007	0.783311	0.904522	1982.98	0.0248858	0.0390256	0.637679	0.523683	0.840823	1207.63	0.0123611	0.0395912	0.312217	0.754875	0.975098
ENSMUSG00000004768	Rab23	889.55	0.101381	0.0445783	2.27422	0.0229529	0.294885	945.134	0.0457998	0.040655	1.12655	0.259934	0.607274	1259	-0.0389534	0.0341442	-1.14085	0.253933	0.520651	1206.63	-0.0098765	0.0350509	-0.281776	0.778116	0.938528	1284.33	-0.0208028	0.032557	-0.638964	0.522846	0.936817
ENSMUSG00000004771	Rab11a	5763.79	-0.0265229	0.0425327	-0.62359	0.532897	0.887889	7383.67	-0.0401331	0.0334595	-1.19945	0.230352	0.577221	4544.3	-0.0735506	0.0565419	-1.30082	0.193322	0.449969	3518.4	0.0104191	0.0262412	0.397053	0.691329	0.908116	3766.91	-0.0422781	0.0427557	-0.98883	0.322746	0.887739
ENSMUSG00000004788	Eif2b2	1706.35	-0.00912593	0.0342417	-0.266515	0.789843	0.967593	1875.92	-0.0328993	0.0315936	-1.04133	0.297724	0.641129	1280.92	0.0270673	0.0364082	0.743438	0.457217	0.702199	1075.92	-0.00116724	0.0355569	-0.0328273	0.973812	0.994722	1250.94	0.0401546	0.0478028	0.840005	0.400906	0.905848
ENSMUSG00000004789	Dlst	8748.39	0.000926254	0.0205563	0.0450595	0.96406	0.996406	8562.17	0.00952021	0.0229025	0.415684	0.677641	0.878036	6463.6	0.00356385	0.0232411	0.153343	0.878128	0.951617	5164.59	0.0058608	0.0212989	0.275169	0.783186	0.939173	5664.73	0.0675738	0.0210843	3.20494	0.00135093	0.209249
ENSMUSG00000004791	Pgf	343.135	-0.109946	0.0719736	-1.52759	0.126615	0.588892	481.381	0.0135247	0.0589584	0.229394	0.818563	0.937331	345.545	-0.101423	0.0853476	-1.18835	0.234694	0.499757	57.6606	-0.0331068	0.106008	-0.312306	0.754808	NA	340.963	-0.0251899	0.0610209	-0.412808	0.679747	0.963759
ENSMUSG00000004798	Ulk2	5244.41	-0.0229244	0.0235554	-0.973212	0.330448	0.792221	5592.42	-0.021488	0.023904	-0.898932	0.368689	0.698679	3861.24	-0.00621107	0.0268819	-0.231051	0.817275	0.924301	5963.55	-0.00445138	0.0208481	-0.213515	0.830925	0.956934	3980.35	-0.0317409	0.0281986	-1.12562	0.260326	0.866373
ENSMUSG00000004814	Ccl24	11.6606	-0.0721549	0.273841	-0.263492	0.792172	NA	31.7454	0.0508163	0.189045	0.268805	0.78808	0.926337	NA	NA	NA	NA	NA	NA	5.25635	0.139433	0.380236	0.366701	0.713842	NA	5.67694	-0.120125	0.426704	-0.281519	0.778312	0.978848
ENSMUSG00000004815	Dgkq	3089.21	0.0270148	0.0303852	0.889079	0.373961	0.813349	2888.93	-0.0181526	0.0332085	-0.546626	0.584635	0.831683	3897.27	0.0614815	0.0351429	1.74947	0.0802095	0.274016	2669.73	-0.0577941	0.0407409	-1.41858	0.156023	0.551262	3046.43	0.040439	0.0339322	1.19176	0.233355	0.852332
ENSMUSG00000004837	Grap	109.498	0.0244652	0.093776	0.26089	0.794177	0.968113	169.79	-0.00258835	0.0802815	-0.0322409	0.97428	0.991575	210.698	0.0280726	0.0725237	0.387082	0.698696	0.85712	153.165	-0.0568099	0.0726119	-0.782378	0.433992	0.78799	238.05	0.0999697	0.0712393	1.40329	0.160529	0.802458
ENSMUSG00000004843	Chmp2b	2659.26	-0.00325366	0.0342273	-0.0950604	0.924267	0.989978	3011.61	-0.0382768	0.0285172	-1.34223	0.17952	0.517519	1759.73	-0.0937294	0.0484835	-1.93322	0.0532087	0.219444	1868.32	0.0558775	0.0401742	1.39088	0.164262	0.562691	1667.66	-0.022707	0.0328603	-0.691015	0.489556	0.92785
ENSMUSG00000004846	Plod3	2145.76	0.0239599	0.0343195	0.698142	0.485088	0.866939	1986.47	0.045557	0.0537884	0.846967	0.397013	0.717824	1245.86	0.0760307	0.0409952	1.85463	0.0636497	0.241903	1118.76	-0.0179099	0.0427216	-0.419223	0.675053	0.901777	1417.18	0.0216328	0.0338207	0.639632	0.522412	0.93675
ENSMUSG00000004849	Ap1s1	5140.18	-0.00741534	0.0278298	-0.266453	0.78989	0.967593	4586.18	0.0136731	0.0315408	0.433506	0.664647	0.872649	4099.38	0.0135769	0.032254	0.420936	0.673802	0.843751	5706.62	0.0839116	0.0342225	2.45194	0.0142089	0.202155	3435.26	0.0178333	0.033349	0.534749	0.592824	0.951252
ENSMUSG00000004864	Mapk13	45.5805	0.343489	0.14403	2.38485	0.0170863	0.257416	29.003	-0.0599494	0.187223	-0.320203	0.748815	0.911169	57.9083	0.0819314	0.193433	0.423564	0.671884	NA	34.146	-0.165589	0.152144	-1.08838	0.276429	NA	12.4327	-0.273671	0.293371	-0.932849	0.350898	0.896886
ENSMUSG00000004865	Srpk1	2949.48	0.00261591	0.0258158	0.10133	0.919289	0.989526	2841.55	-0.0112025	0.0267123	-0.419376	0.674941	0.877009	2282.85	0.0241484	0.0260959	0.925369	0.354774	0.620516	3693.09	0.0485289	0.0320315	1.51503	0.129764	0.512906	2051.25	0.0157245	0.0278567	0.564477	0.57243	0.947513
ENSMUSG00000004880	Lbr	621.029	-0.0221667	0.0464137	-0.477591	0.632941	0.92422	928.764	0.101322	0.057175	1.77213	0.0763727	0.352454	798.554	0.0750285	0.0468636	1.601	0.109377	0.328562	546.511	-0.0114793	0.0423608	-0.27099	0.786399	0.940292	979.715	0.0127491	0.0437765	0.29123	0.770875	0.977569
ENSMUSG00000004885	Crabp2	184.039	-0.076394	0.107043	-0.713676	0.475428	0.863581	300.796	-0.0949123	0.119836	-0.79202	0.428349	0.738762	37.0966	-0.633128	0.232406	-2.72424	0.00644502	NA	61.0778	0.0327263	0.138371	0.236512	0.813036	NA	92.3979	0.110593	0.227436	0.486261	0.626782	0.957395
ENSMUSG00000004891	Nes	1424.77	0.0282647	0.0639577	0.441927	0.658542	0.931782	3359.36	0.0483052	0.0822116	0.587572	0.55682	0.817563	669.079	-0.0135688	0.0841833	-0.161181	0.871951	0.948854	500.433	0.0201939	0.0734294	0.275012	0.783307	0.939173	1747.4	-0.0683973	0.102197	-0.66927	0.503323	0.929786
ENSMUSG00000004892	Bcan	4784.7	0.026508	0.0354631	0.74748	0.454774	0.855483	5800.58	0.0902689	0.0433316	2.08321	0.0372319	0.249196	14166.2	0.0980865	0.0373305	2.62752	0.00860104	0.0756834	9698.07	-0.0781166	0.0296725	-2.63263	0.00847266	0.158765	13658.8	0.00832452	0.0332302	0.250511	0.802192	0.980632
ENSMUSG00000004894	Hapln2	21.8083	-0.0954423	0.215233	-0.443438	0.657449	0.931782	779.229	-0.283473	0.217278	-1.30466	0.19201	0.53474	4811.72	-0.0192966	0.039392	-0.489862	0.624232	0.815091	925.36	-0.269325	0.0587941	-4.58082	4.63155e-06	0.00206612	5000.28	0.0408486	0.0453131	0.901475	0.367336	0.900697
ENSMUSG00000004895	Prcc	1596.52	0.0406711	0.0321842	1.2637	0.206339	0.685742	1517.57	0.0512978	0.0386527	1.32715	0.18446	0.523597	1245.79	0.0771975	0.0403414	1.91361	0.0556703	0.225247	1389.5	0.0791119	0.0409709	1.93093	0.0534915	0.365564	1239.45	0.0305702	0.0371621	0.822617	0.410726	0.907919
ENSMUSG00000004896	Rrnad1	927.847	0.00238201	0.041252	0.0577429	0.953953	0.995675	1069.67	0.0912257	0.0497884	1.83227	0.0669114	0.332838	1187.55	0.0475789	0.0484871	0.98127	0.32646	0.593161	1598.95	-0.0298768	0.0364908	-0.818749	0.41293	0.779141	1104.12	-0.0122321	0.0419888	-0.291319	0.770807	0.977569
ENSMUSG00000004897	Hdgf	6513.95	0.00671929	0.0218233	0.307895	0.758162	0.958652	6693.57	0.0173351	0.0335662	0.516445	0.605544	0.841005	5401.33	-0.0206674	0.0235239	-0.87857	0.379635	0.640565	5778.6	0.0398515	0.025035	1.59183	0.111422	0.484851	4976.44	-0.0125405	0.0275465	-0.455248	0.648931	0.958577
ENSMUSG00000004902	Slc25a18	89.5523	-0.0618051	0.114539	-0.539599	0.589474	0.911356	227.981	-0.11972	0.111488	-1.07384	0.282893	0.62914	3020.4	0.0230914	0.0350238	0.659306	0.509699	0.738487	2577.24	-0.0760262	0.0329109	-2.31006	0.0208849	0.242128	3042.33	-0.0597582	0.0318595	-1.87568	0.0606991	0.649096
ENSMUSG00000004929	Thop1	2744.21	0.0293989	0.0287757	1.02166	0.306944	0.777006	2002.13	0.0181831	0.0389358	0.467002	0.640498	0.858188	1314.1	0.0604048	0.0404122	1.49471	0.134989	0.370073	1884.92	-0.00833201	0.0317784	-0.262191	0.793174	0.943113	1371.14	0.0239569	0.0383514	0.624668	0.532189	0.938933
ENSMUSG00000004931	Apba3	903.839	-0.0056108	0.0584197	-0.096043	0.923486	0.989887	874.438	0.0834479	0.0440848	1.89289	0.0583719	0.311193	737.508	0.124756	0.054011	2.30982	0.0208981	0.12966	630.131	-0.014726	0.0534196	-0.275666	0.782804	0.939173	726.399	0.0482683	0.0562066	0.858765	0.39047	0.905614
ENSMUSG00000004933	Matk	133.502	-0.0935626	0.102126	-0.916144	0.359591	0.80766	185.69	-0.199594	0.069838	-2.85796	0.00426376	0.0816577	3159.18	0.0884082	0.0324619	2.72345	0.00646043	0.0636345	8163.33	0.00109561	0.0377092	0.0290541	0.976821	0.995009	2668.45	0.0467708	0.042813	1.09244	0.274638	0.870613
ENSMUSG00000004934	Pias4	1399.15	0.0064488	0.0327762	0.196752	0.844022	0.978738	1272.51	0.000994648	0.0450155	0.0220957	0.982372	0.993276	792.175	0.00363551	0.0388646	0.0935429	0.925472	0.971234	838.473	-0.00513403	0.0441389	-0.116315	0.907403	0.977825	799.647	0.00642302	0.0397932	0.16141	0.871771	0.987589
ENSMUSG00000004936	Map2k1	7508.28	0.0185118	0.0186061	0.994931	0.31977	0.785453	5681.43	0.0366126	0.0249825	1.46553	0.142777	0.466566	5838.19	0.0688287	0.0283273	2.42977	0.0151085	0.105878	9061.99	0.0606294	0.0226608	2.67552	0.00746128	0.150851	5612.96	0.011423	0.0223809	0.510394	0.609776	0.954357
ENSMUSG00000004937	Sgta	2983.57	-0.0224593	0.0336298	-0.66784	0.504236	0.875553	3164.59	0.0709842	0.0352828	2.01187	0.0442339	0.270285	4007.44	0.0924332	0.0341116	2.70973	0.00673387	0.0651631	4702.13	-0.0138041	0.0245303	-0.562735	0.573615	0.863792	4078.14	0.00727121	0.0299248	0.242983	0.808019	0.981465
ENSMUSG00000004945	Tmem242	2149.79	-0.0235603	0.0344311	-0.684274	0.493802	0.870715	2466.81	-0.0587907	0.0329705	-1.78313	0.0745657	0.349069	1741.43	0.00178996	0.0411514	0.0434969	0.965305	0.987976	1124.42	0.0387511	0.0391808	0.989032	0.322648	0.717341	1622.55	0.015122	0.0339013	0.446058	0.655555	0.959057
ENSMUSG00000004947	Dtx2	848.611	-0.0445941	0.0457792	-0.974114	0.33	0.792088	782.402	0.0632707	0.0563545	1.12273	0.261554	0.608985	362.654	0.0196064	0.0546214	0.35895	0.719632	0.869591	359.345	-0.0713813	0.0500835	-1.42525	0.154086	0.548624	424.455	-0.0465149	0.04651	-1.00011	0.317259	0.884458
ENSMUSG00000004951	Hspb1	7582.61	-0.0348484	0.0359431	-0.969544	0.332274	0.792488	7244.44	-0.0783716	0.049633	-1.57902	0.114331	0.424634	616.561	-0.0345481	0.0874296	-0.395153	0.69273	0.855029	138.4	-0.0548828	0.100493	-0.546135	0.584973	0.868114	808.706	0.0948147	0.060454	1.56838	0.116793	0.757529
ENSMUSG00000004952	Rasa4	1857.02	0.195568	0.0539087	3.62777	0.000285884	0.0189682	1468.33	0.185423	0.0617591	3.00236	0.00267892	0.0625272	515.505	0.0884309	0.0800509	1.10468	0.269297	0.535789	337.216	-0.142119	0.0741236	-1.91733	0.0551958	0.369418	552.03	-0.0402504	0.0622968	-0.646108	0.518209	0.9361
ENSMUSG00000004961	Syt5	3485.36	0.0251128	0.0510689	0.491742	0.622902	0.921488	1396.37	0.100934	0.0612111	1.64895	0.0991581	0.398044	1014.66	0.177434	0.0764303	2.32151	0.0202592	0.127092	5734.11	0.138486	0.0372174	3.721	0.000198435	0.0224931	1264.39	-0.0676626	0.0521502	-1.29746	0.194474	0.834463
ENSMUSG00000004980	Hnrnpa2b1	11648.3	0.0578522	0.0267353	2.16388	0.0304733	0.331721	14561.5	0.0183897	0.0394227	0.466474	0.640876	0.858286	14039.9	-0.0251483	0.0380849	-0.660321	0.509048	0.738376	17420.1	0.0758793	0.0398632	1.90349	0.0569766	0.374224	12297.6	-0.00412294	0.0357036	-0.115477	0.908067	0.991828
ENSMUSG00000004994	Ccdc130	476.774	-0.0364878	0.0492398	-0.741022	0.45868	0.856521	481.223	0.046486	0.0457081	1.01702	0.309145	0.65079	388.25	-0.00315047	0.0537712	-0.0585903	0.953278	0.982427	530.096	0.0402469	0.0433456	0.928514	0.353141	0.738214	383.331	0.0463956	0.0600346	0.772814	0.439633	0.917798
ENSMUSG00000004996	Mri1	744.683	0.0763421	0.0457396	1.66906	0.0951053	0.535743	698.104	0.125071	0.0447705	2.7936	0.00521247	0.0928259	530.43	0.112207	0.0584982	1.91813	0.0550952	0.223655	589.266	-0.0248164	0.0508917	-0.487631	0.625811	0.884631	540.509	0.0803891	0.0485917	1.65438	0.0980506	0.722608
ENSMUSG00000005034	Prkacb	11395.3	0.0299881	0.0222187	1.34968	0.17712	0.654163	12162.6	-0.0312263	0.0303676	-1.02828	0.303819	0.647258	18651.2	-0.0250977	0.0246689	-1.01738	0.308972	0.575424	22243.6	-0.0190156	0.0214943	-0.884679	0.37633	0.752932	15818.1	0.00272893	0.0221113	0.123418	0.901776	0.991546
ENSMUSG00000005043	Sgsh	615.961	0.0453091	0.0422048	1.07355	0.283023	0.758391	658.472	0.116482	0.0477752	2.43812	0.014764	0.161208	522.507	0.0863821	0.0496996	1.73808	0.0821961	0.278532	289.749	0.0113964	0.0611085	0.186494	0.852058	0.963459	571.657	0.0204949	0.0499782	0.410077	0.68175	0.963815
ENSMUSG00000005045	Chd5	4996.63	0.0626849	0.0587174	1.06757	0.285715	0.761346	3928.06	0.0516852	0.0688448	0.750751	0.452803	0.755554	10945.1	0.184382	0.0271069	6.80203	1.03153e-11	3.35042e-08	17631.7	0.0774442	0.0326925	2.36887	0.0178426	0.225064	10039.9	0.0215843	0.0265952	0.811588	0.417028	0.910182
ENSMUSG00000005054	Cstb	1379.9	-0.0153248	0.0392575	-0.390365	0.696266	0.944617	1275.42	-0.0351357	0.0345601	-1.01665	0.309318	0.65079	866.776	-0.0603207	0.0398178	-1.51492	0.129793	0.361626	482.528	0.0029175	0.043869	0.0665047	0.946976	0.988276	755.582	0.0620666	0.0446075	1.39139	0.164106	0.806651
ENSMUSG00000005057	Sh2b2	191.45	-0.188154	0.0775382	-2.4266	0.0152411	0.239976	106.972	-0.121001	0.125495	-0.964191	0.33495	0.670558	310.537	0.0419741	0.0997553	0.42077	0.673923	0.843751	262.886	-0.200755	0.0706702	-2.84073	0.00450099	0.117887	406.25	-0.0372252	0.0682582	-0.545358	0.585507	0.949515
ENSMUSG00000005069	Pex5	2213.82	0.0264476	0.0308449	0.857438	0.391203	0.819228	2069.27	0.0530453	0.0331745	1.59898	0.109825	0.417553	1890.91	0.114825	0.0356872	3.21753	0.00129298	0.0228667	2069.09	0.0324318	0.0350469	0.925384	0.354766	0.739634	1798.73	0.0702881	0.0294329	2.38808	0.0169368	0.484793
ENSMUSG00000005078	Jkamp	3090.92	-0.00370491	0.0267226	-0.138643	0.889732	0.985252	3003.17	0.00467438	0.0232028	0.201458	0.840341	0.946399	2092.02	-0.0159388	0.02869	-0.555552	0.578517	0.787673	1512.09	0.00479368	0.0307173	0.156058	0.875987	0.970045	1855.38	0.0651616	0.0274064	2.37761	0.0174255	0.484793
ENSMUSG00000005087	Cd44	9091.25	0.134641	0.0329927	4.08093	4.48557e-05	0.00507748	3980.1	-0.0170908	0.0566028	-0.301943	0.762696	0.917525	189.808	-0.19235	0.102887	-1.86954	0.061548	0.237718	129.857	0.00484507	0.137785	0.0351641	0.971949	0.994516	475.596	-0.145198	0.0595379	-2.43875	0.0147381	0.469856
ENSMUSG00000005089	Slc1a2	281.957	0.154838	0.197216	0.78512	0.432383	0.842096	1206.91	-0.478009	0.160645	-2.97556	0.00292456	0.0653859	75325.6	0.0124467	0.0443853	0.280425	0.779152	0.902284	136742	-0.0869479	0.0452875	-1.91991	0.0548696	0.369062	95274.8	-0.0314101	0.0360394	-0.87155	0.383454	0.903758
ENSMUSG00000005102	Eif2ak4	937.591	0.0474473	0.0408697	1.16094	0.245667	0.722675	994.419	-0.0482847	0.0401226	-1.20343	0.22881	0.576227	1492.38	0.0228089	0.0447229	0.510006	0.610047	0.806935	1608.41	-0.0644909	0.0455569	-1.41561	0.156889	0.5517	1325.54	0.0173649	0.0402117	0.431837	0.66586	0.961476
ENSMUSG00000005103	Wdr1	13393	-0.0101421	0.0261102	-0.388437	0.697693	0.94521	10827.7	-0.0392853	0.018627	-2.10905	0.0349406	0.241879	6718.77	-0.0220028	0.0350681	-0.627433	0.530376	0.753735	6226.64	0.0217293	0.024261	0.895646	0.370442	0.748406	6003.93	0.00380134	0.0255639	0.1487	0.881791	0.989734
ENSMUSG00000005107	Slc2a9	459.944	0.150405	0.295645	0.508735	0.610938	0.917224	456.963	0.0647546	0.124145	0.521605	0.601945	0.839409	69.5386	-0.0992223	0.125231	-0.792313	0.428178	NA	37.2902	-0.0559638	0.161239	-0.347086	0.728527	NA	84.1047	0.00101503	0.136303	0.00744686	0.994058	0.999367
ENSMUSG00000005124	Wisp1	202.162	0.0290072	0.0803254	0.361121	0.718009	0.949201	280.457	-0.0368863	0.0783166	-0.470989	0.637648	0.857429	77.2345	-0.257274	0.118364	-2.17359	0.0297362	NA	191.506	0.133247	0.128488	1.03704	0.299717	0.697306	123.025	-0.0994326	0.112014	-0.887676	0.374715	0.902287
ENSMUSG00000005125	Ndrg1	16371.4	0.0193132	0.0324063	0.595971	0.551195	0.898352	36882.8	0.0701005	0.052171	1.34367	0.179056	0.517055	10169.7	-0.054662	0.0380932	-1.43495	0.151301	0.395274	3653.97	-0.141075	0.0409247	-3.44718	0.000566479	0.0413043	16888.5	-0.0535887	0.0372042	-1.44039	0.149756	0.793083
ENSMUSG00000005131	4930550C14Rik	28.9791	0.0982433	0.18299	0.536878	0.591352	0.91214	31.5761	0.0765797	0.164223	0.466316	0.640989	0.858286	15.5268	-0.396494	0.271192	-1.46204	0.143731	NA	8.80171	0.190655	0.307935	0.61914	0.535824	NA	21.9059	0.313997	0.217835	1.44145	0.149459	0.792648
ENSMUSG00000005142	Man2b1	1702.85	5.718e-06	0.0456543	0.000125246	0.9999	0.999902	1885.41	0.0216132	0.0448041	0.482392	0.629527	0.85427	1712.39	0.0974043	0.0440164	2.21291	0.0269037	0.148965	1909.78	0.00527185	0.0384091	0.137255	0.890829	0.973657	1873.38	-0.00870999	0.0506773	-0.171871	0.863539	0.985856
ENSMUSG00000005148	Klf5	838.108	0.108283	0.0465198	2.32768	0.0199293	0.274795	435.676	0.107935	0.0794206	1.35903	0.174138	0.511505	32.8007	-0.2396	0.205072	-1.16837	0.242656	NA	270	-0.00948109	0.065191	-0.145436	0.884367	0.972263	106.563	-0.153597	0.142261	-1.07969	0.280282	0.872432
ENSMUSG00000005150	Wdr83	892.606	-0.0659403	0.0400906	-1.64478	0.100015	0.542133	996.709	-0.0268144	0.042268	-0.63439	0.525827	0.801229	875.059	0.0295585	0.0398745	0.741288	0.458519	0.703232	911.358	-0.0147766	0.0409841	-0.360545	0.718439	0.91718	813.065	0.0291221	0.047065	0.618763	0.536073	0.939315
ENSMUSG00000005161	Prdx2	13637.7	-0.0077345	0.0277687	-0.278533	0.780603	0.965616	13974.8	-0.0363722	0.0312249	-1.16485	0.244081	0.592446	7610.61	0.000254761	0.0287775	0.00885277	0.992937	0.997621	5526.76	0.0579214	0.0275668	2.10113	0.0356298	0.304622	6384.07	0.0416095	0.0329147	1.26416	0.206173	0.841669
ENSMUSG00000005198	Polr2a	4665.74	0.00639787	0.0301967	0.211873	0.832206	0.975114	4658.89	0.0902568	0.046485	1.94163	0.0521818	0.293216	3868.19	0.0179997	0.0334771	0.537672	0.590803	0.795898	3733.51	-0.0159459	0.0408427	-0.390422	0.696225	0.910049	4098.76	-0.0195238	0.0224379	-0.870127	0.384231	0.903758
ENSMUSG00000005204	Senp3	2907.65	0.0229009	0.0272552	0.840242	0.400773	0.824044	3178.38	0.0306615	0.0253962	1.20733	0.227306	0.574454	2248.15	0.0289872	0.0288597	1.00442	0.315178	0.581918	2935.17	-0.00873571	0.0225837	-0.386814	0.698894	0.910662	2273.33	-0.020519	0.0325184	-0.630998	0.528042	0.937664
ENSMUSG00000005220	Corin	31.9973	-0.0392023	0.202365	-0.193721	0.846395	0.978738	25.2333	-0.138795	0.204965	-0.677167	0.4983	0.783543	21.1425	0.170496	0.230563	0.739475	0.459619	NA	12.3152	-0.16911	0.245839	-0.687888	0.491523	NA	29.1577	-0.3562	0.196555	-1.81221	0.069953	0.672416
ENSMUSG00000005225	Plekha8	733.809	-0.0171847	0.0516365	-0.332802	0.739284	0.955335	940.211	0.00802523	0.0455279	0.176271	0.860081	0.954196	1129.95	-0.0789331	0.0338562	-2.33142	0.0197311	0.125127	793.596	-0.0558841	0.039792	-1.4044	0.160198	0.556322	1142.77	0.0188044	0.0407062	0.461954	0.644115	0.958577
ENSMUSG00000005233	Spc25	21.2945	-0.115712	0.189584	-0.610346	0.541633	0.891528	30.1165	-0.147385	0.173464	-0.849658	0.395515	0.7169	22.308	-0.0979698	0.210395	-0.465646	0.641469	NA	17.018	-0.0463629	0.244166	-0.189882	0.849401	NA	21.0625	-0.0652642	0.21117	-0.309059	0.757276	0.975098
ENSMUSG00000005237	Dnah2	106.943	-0.0834992	0.112916	-0.739479	0.459616	0.856938	139.872	0.0449785	0.0977611	0.460086	0.645455	0.861326	119.721	0.0241241	0.141175	0.17088	0.864318	0.945149	196.97	0.0774607	0.0686223	1.1288	0.258983	0.661522	311.95	-0.115722	0.0819895	-1.41143	0.158118	0.800294
ENSMUSG00000005251	Ripk4	134.616	0.0439608	0.0951782	0.461878	0.644168	0.927098	183.743	0.0895017	0.108849	0.822253	0.410933	0.727634	36.8783	0.0321664	0.180909	0.177804	0.858877	NA	15.9115	-0.0468399	0.248224	-0.1887	0.850328	NA	30.7588	-0.223636	0.257181	-0.869567	0.384537	0.903758
ENSMUSG00000005262	Ufd1l	3305.73	0.00497183	0.0290175	0.171339	0.863957	0.980963	3365.2	0.0140118	0.0267621	0.52357	0.600578	0.838579	2656.14	-0.0149277	0.0414158	-0.360436	0.718521	0.868956	2732.79	0.020811	0.0300668	0.692158	0.488838	0.819418	2634.94	-0.0187956	0.0319409	-0.588449	0.556231	0.942499
ENSMUSG00000005267	Zfp287	682.103	0.0203032	0.0448907	0.45228	0.651067	0.929522	704.824	0.0119414	0.0401229	0.297621	0.765992	0.918985	644.988	-0.0358718	0.0468171	-0.766211	0.443551	0.691873	763.261	-0.0643264	0.0373155	-1.72385	0.0847341	0.435609	616.138	-0.0227095	0.0489238	-0.464181	0.642518	0.958577
ENSMUSG00000005268	Prlr	100.439	-0.472554	0.113746	-4.15446	3.26053e-05	0.00401645	127.331	0.0952194	0.149831	0.635513	0.525094	0.800434	626.937	-0.0551663	0.14781	-0.373225	0.708981	0.864079	174.403	0.647104	0.209589	3.08749	0.00201855	0.0869689	580.531	-0.0796088	0.0527378	-1.50952	0.131166	0.773367
ENSMUSG00000005299	Letm1	4484.81	0.0435591	0.0227992	1.91056	0.0560615	0.432611	4054.35	-0.00188058	0.0223601	-0.0841046	0.932973	0.978587	4108.44	0.0117442	0.027924	0.420577	0.674064	0.843766	3721.99	0.00587709	0.0228502	0.257201	0.797023	0.944153	3827.74	0.0108581	0.0258784	0.41958	0.674793	0.962898
ENSMUSG00000005312	Ubqln1	9188.08	0.0180962	0.0178999	1.01097	0.312032	0.78162	9282.79	0.0159387	0.0243698	0.654037	0.513088	0.793129	9088.72	0.0346799	0.0278659	1.24453	0.213305	0.475099	7039.2	0.0378231	0.0234776	1.61102	0.107174	0.477024	8423.36	0.00994667	0.0164717	0.603866	0.545933	0.94142
ENSMUSG00000005320	Fgfr4	NA	NA	NA	NA	NA	NA	4.55872	-0.122679	0.46866	-0.261765	0.793502	NA	9.88368	0.132941	0.300171	0.442883	0.65785	NA	5.74767	-0.29681	0.408883	-0.725904	0.467897	NA	21.3721	-0.256491	0.21015	-1.22052	0.222269	0.848543
ENSMUSG00000005338	Cadm3	27847.1	-0.0120951	0.0260974	-0.463459	0.643035	0.926457	29561.2	-0.0380728	0.0435145	-0.874946	0.381603	0.706767	16911.1	0.0609063	0.022632	2.69116	0.00712031	0.0670827	20809.8	-0.00790197	0.033089	-0.238809	0.811253	0.949627	16914.1	0.0395189	0.0251977	1.56835	0.116799	0.757529
ENSMUSG00000005354	Txn2	3600.47	0.0390779	0.0302911	1.29008	0.197024	0.674011	3436.81	0.0454337	0.0334279	1.35916	0.174097	0.511474	3276.76	-0.0230909	0.0299785	-0.770248	0.441153	0.69035	3732.34	0.0191393	0.0238874	0.80123	0.422998	0.783085	3187.29	-0.00427576	0.035329	-0.121027	0.90367	0.991587
ENSMUSG00000005357	Slc1a6	327.162	-0.0194341	0.0536067	-0.362531	0.716955	0.949195	169.166	0.0741248	0.0815664	0.908767	0.363473	0.694894	645.013	0.0903142	0.0444092	2.03368	0.0419838	0.192082	309.535	0.0363683	0.0610065	0.596139	0.551083	0.854172	731.983	0.00600248	0.0469597	0.127822	0.89829	0.991367
ENSMUSG00000005360	Slc1a3	799.938	0.010583	0.0468125	0.226073	0.821145	0.973783	1620.23	-0.109277	0.064696	-1.68908	0.0912041	0.383141	7036.82	0.1216	0.0407157	2.98657	0.00282126	0.0373637	21104.8	-0.0532464	0.0311899	-1.70717	0.0877902	0.442737	5298.15	-0.0489271	0.0335129	-1.45995	0.144305	0.787967
ENSMUSG00000005362	Crbn	6713.67	-0.134653	0.0334262	-4.02838	5.61626e-05	0.00603136	7448.52	-0.180872	0.0475227	-3.80602	0.000141222	0.0099308	3307.37	-0.0987245	0.0288311	-3.42423	0.000616541	0.0138873	2508.25	0.029047	0.0272624	1.06546	0.286667	0.686509	2615.63	-0.00353509	0.0285604	-0.123776	0.901493	0.991546
ENSMUSG00000005370	Msh6	875.775	0.0321692	0.037389	0.860394	0.389572	0.81878	1082.87	-0.0348821	0.0396694	-0.879319	0.379228	0.705424	1060.07	-0.00109411	0.0351011	-0.0311701	0.975134	0.991232	792.993	0.000224975	0.0359123	0.00626458	0.995002	0.998814	1017.01	0.0114622	0.0364307	0.31463	0.753043	0.975098
ENSMUSG00000005371	Fbxo11	4267.56	-0.0166207	0.0321018	-0.517749	0.604633	0.915861	4616.12	-0.0131799	0.024326	-0.541803	0.587954	0.832813	4771.18	-0.0330068	0.0333698	-0.989122	0.322603	0.589594	5701.33	0.0212631	0.0221235	0.96111	0.336497	0.726302	4367.15	0.00255245	0.0247787	0.10301	0.917955	0.992816
ENSMUSG00000005373	Mlxipl	40.4706	0.362876	0.156804	2.3142	0.0206566	0.279201	79.6621	0.144999	0.124739	1.16242	0.245065	0.592891	129.568	0.0897536	0.10252	0.875478	0.381314	0.641713	152.487	-0.10435	0.0758504	-1.37574	0.168903	0.568008	149.41	0.136432	0.0893216	1.52742	0.126655	0.766972
ENSMUSG00000005374	Tbl2	1457.62	0.0476325	0.0294571	1.61701	0.105877	0.553605	1628.7	0.0465567	0.0307195	1.51554	0.129636	0.448257	1232.28	0.0485101	0.0363958	1.33285	0.182582	0.437583	1194.37	-0.0012947	0.0332858	-0.0388964	0.968973	0.993363	1273.74	0.0489251	0.0353023	1.38589	0.16578	0.806651
ENSMUSG00000005378	Wbscr22	799.676	0.0168262	0.0459538	0.366155	0.714249	0.948627	878.69	-0.0152038	0.0440412	-0.345219	0.72993	0.901659	788.487	0.0935141	0.0474167	1.97218	0.0485895	0.207644	924.845	0.0123891	0.0444768	0.278553	0.780588	0.938919	755.881	0.0536579	0.0459836	1.16689	0.243254	0.859918
ENSMUSG00000005397	Nid1	3508.97	0.0582546	0.0371978	1.56608	0.11733	0.571335	5908.28	0.0831013	0.0510592	1.62755	0.103621	0.40651	789.669	-0.0819954	0.0503554	-1.62833	0.103454	0.317453	326.4	-0.115298	0.0680787	-1.69361	0.09034	0.44896	2385.1	-0.103977	0.057683	-1.80256	0.0714572	0.675428
ENSMUSG00000005410	Mcm5	215.24	0.0606432	0.0677344	0.895309	0.370622	0.811314	239.999	0.148536	0.0593705	2.50184	0.0123548	0.148719	146.262	0.0504077	0.0879277	0.573286	0.566451	0.779178	276.353	0.0841637	0.0566743	1.48504	0.137533	0.526702	179.363	0.0890494	0.0829441	1.07361	0.282999	0.872799
ENSMUSG00000005413	Hmox1	1463.69	0.0255033	0.0516643	0.493634	0.621564	0.92072	786.037	0.0254844	0.0381265	0.668417	0.503867	0.787235	286.806	0.154165	0.0914356	1.68605	0.0917853	0.296341	142.157	0.0667995	0.122737	0.544249	0.58627	0.868114	356.908	-0.130813	0.0751769	-1.74006	0.0818476	0.699187
ENSMUSG00000005417	Mprip	17287.7	0.0234278	0.0243799	0.960948	0.336578	0.794519	17364.3	0.0110617	0.0173449	0.637749	0.523637	0.799522	14188.5	0.0512053	0.0227725	2.24855	0.024541	0.142038	17239	-0.0301737	0.0343789	-0.87768	0.380117	0.755435	14574.2	-0.0272745	0.0242731	-1.12365	0.261161	0.86641
ENSMUSG00000005442	Cic	9349.91	0.0166596	0.0320434	0.519908	0.603128	0.915635	10383.3	0.125498	0.0521146	2.40811	0.0160354	0.168279	6902.23	0.151566	0.0346142	4.37871	1.19383e-05	0.00104095	8745.08	-0.040797	0.0397248	-1.02699	0.304425	0.702546	7626.8	-0.0310083	0.0279649	-1.10883	0.267504	0.867711
ENSMUSG00000005447	Pafah1b3	1067.82	-0.00944958	0.0430263	-0.219623	0.826164	0.974747	845.955	-0.0164464	0.0432693	-0.380094	0.703876	0.890395	749.32	0.101548	0.047916	2.1193	0.0340655	0.170551	271.996	0.112059	0.070057	1.59954	0.109701	0.480995	686.767	0.113685	0.0529014	2.149	0.0316347	0.556569
ENSMUSG00000005465	Il27ra	20.4638	0.00870271	0.219712	0.0396097	0.968404	0.996718	29.5987	0.0171885	0.202941	0.0846972	0.932502	0.978469	17.7589	-0.151668	0.241508	-0.628005	0.530001	NA	10.065	-0.0697463	0.258897	-0.269397	0.787624	NA	22.6324	-0.128918	0.225758	-0.571048	0.567967	0.946659
ENSMUSG00000005469	Prkaca	10906.4	-0.0350324	0.0187383	-1.86956	0.0615453	0.453245	10817.1	-0.0373422	0.0367249	-1.01681	0.309244	0.65079	12417.4	0.0424898	0.0275352	1.5431	0.122805	0.349887	6481.42	0.0664365	0.024815	2.67727	0.00742251	0.150722	11343.5	0.0925066	0.0192666	4.80141	1.57554e-06	0.00532822
ENSMUSG00000005470	Asf1b	44.3231	-0.0692031	0.131734	-0.525325	0.599357	0.9149	52.9074	-0.00656673	0.146202	-0.0449154	0.964175	0.987846	37.6458	-0.00494119	0.174811	-0.0282659	0.97745	NA	20.6798	-0.175977	0.201255	-0.874399	0.381901	NA	39.5307	-0.126978	0.162874	-0.779607	0.435622	0.916417
ENSMUSG00000005481	Ddx39	385.367	0.0513748	0.0534264	0.961599	0.336251	0.794298	487.935	0.0630444	0.0643809	0.979241	0.327461	0.665231	532.646	0.0848447	0.0550328	1.54171	0.123144	0.35041	570.206	0.0891984	0.0449619	1.98387	0.0472706	0.344237	517.671	0.0630765	0.0483398	1.30486	0.191942	0.831487
ENSMUSG00000005483	Dnajb1	2454.57	-0.00533999	0.0470358	-0.11353	0.90961	0.988435	2353.59	-0.0892024	0.0508638	-1.75375	0.0794735	0.358758	1937.23	-0.00923604	0.0479562	-0.192593	0.847278	0.937235	1760.99	0.0150163	0.0437875	0.342936	0.731647	0.922076	1657.74	0.0116317	0.0396533	0.293334	0.769267	0.977569
ENSMUSG00000005493	Msh4	11.3288	0.0641671	0.311214	0.206183	0.836648	NA	10.4672	-0.0788823	0.28347	-0.278274	0.780802	NA	5.03521	0.163105	0.485213	0.336151	0.736757	NA	4.57485	-0.334275	0.398361	-0.839126	0.401398	NA	6.41459	0.343365	0.352501	0.97408	0.330017	0.889773
ENSMUSG00000005501	Usp40	1174.11	-0.0187147	0.0375219	-0.498767	0.617944	0.919216	1409.35	0.0395568	0.0474038	0.834465	0.404019	0.723539	1120.93	0.000716897	0.0472017	0.0151879	0.987882	0.995777	1121.32	-0.063129	0.036998	-1.70628	0.0879557	0.442737	1089.1	-0.0250331	0.0345172	-0.725236	0.468307	0.927011
ENSMUSG00000005505	Kbtbd4	647.308	0.0327146	0.040181	0.814181	0.415541	0.829646	739.841	-0.0083668	0.037495	-0.223144	0.823423	0.939567	1068.62	0.0280952	0.0354205	0.793189	0.427668	0.680462	1103.19	0.00302613	0.0332333	0.0910573	0.927447	0.982283	1022.18	0.0595206	0.0334173	1.78113	0.074891	0.68328
ENSMUSG00000005506	Celf1	3600.84	0.0769026	0.0288819	2.66266	0.00775254	0.163575	3714.82	0.0821583	0.0324137	2.53468	0.011255	0.142139	3435.8	0.105212	0.0337075	3.12132	0.00180044	0.0279669	11227.9	0.00180336	0.0265555	0.0679089	0.945858	0.988276	3915.69	-0.0424301	0.0258672	-1.64031	0.100942	0.727863
ENSMUSG00000005510	Ndufs3	3074.67	-0.0466105	0.0246287	-1.89253	0.0584209	0.442262	3595.58	-0.0678219	0.0288547	-2.35046	0.0187503	0.181051	3280.57	-0.0355213	0.0291202	-1.21982	0.222534	0.48517	2881.48	0.00855582	0.0279837	0.305743	0.7598	0.931644	3058.02	0.0354849	0.0311354	1.1397	0.254413	0.865881
ENSMUSG00000005514	Por	2029.3	0.0176175	0.0404566	0.435465	0.663225	0.933838	2404.3	0.138216	0.0479552	2.8822	0.00394915	0.0792479	2481.13	0.156538	0.0520117	3.00967	0.00261534	0.0356917	2399.52	0.0542111	0.0344576	1.57327	0.115656	0.491586	2742.64	0.0349221	0.0465785	0.749746	0.453407	0.92286
ENSMUSG00000005533	Igf1r	1013.45	0.0275998	0.0498988	0.553115	0.580184	0.907316	1237.29	-0.0175005	0.0691601	-0.253043	0.800235	0.930329	1184.59	0.0787115	0.0482446	1.63151	0.102783	0.316052	1359.35	-0.0811674	0.0977035	-0.830752	0.406114	0.774748	1262.42	-0.00731065	0.0573142	-0.127554	0.898502	0.991367
ENSMUSG00000005534	Insr	1699.89	-0.0507519	0.0396895	-1.27872	0.200994	0.67902	2336.29	0.0309387	0.0499811	0.619008	0.535911	0.806661	2615.73	0.002092	0.0412544	0.0507099	0.959557	0.984683	2783.53	-0.026142	0.0388056	-0.673666	0.500524	0.827934	2577.97	-0.0097006	0.0405192	-0.239408	0.81079	0.982075
ENSMUSG00000005553	Atp4a	6.69274	0.514562	0.412691	1.24684	0.212454	NA	4.64177	0.947189	0.441349	2.14612	0.0318634	NA	22.6736	0.273572	0.208759	1.31047	0.190037	NA	23.6028	0.341959	0.17652	1.93722	0.0527182	NA	17.1714	-0.239283	0.237333	-1.00822	0.313351	0.882989
ENSMUSG00000005566	Trim28	3656.17	0.0219049	0.0301976	0.725385	0.468216	0.859902	3701.86	0.0662265	0.0355847	1.86109	0.0627313	0.322078	3933.08	0.0925875	0.029577	3.13039	0.00174574	0.0274584	4422.58	0.0604962	0.026343	2.29648	0.0216485	0.244938	4214.17	0.0507753	0.0271052	1.87327	0.0610315	0.650907
ENSMUSG00000005575	Ube2m	6015.09	-0.0390933	0.0241687	-1.61752	0.105767	0.553605	5212.91	-0.00834367	0.0366508	-0.227653	0.819916	0.937615	5003.45	1.21892e-05	0.024232	0.000503023	0.999599	0.999983	4711.78	0.0274513	0.0280773	0.977704	0.328221	0.721114	4704.54	0.0464669	0.0252987	1.83673	0.06625	0.663514
ENSMUSG00000005580	Adcy9	1575.14	-0.0553028	0.0397719	-1.3905	0.164377	0.635773	2115.17	-0.0937174	0.0565387	-1.65758	0.0974023	0.394652	2292.33	0.0599287	0.0468035	1.28043	0.200393	0.458571	3033.37	-0.00327532	0.0951377	-0.0344271	0.972537	0.994517	2506.79	0.0110498	0.0487579	0.226627	0.820714	0.982574
ENSMUSG00000005583	Mef2c	1246.3	0.0689138	0.0352519	1.9549	0.0505954	0.413274	2193.76	-0.0196114	0.0459352	-0.426936	0.669426	0.874811	735.572	0.0404969	0.0584882	0.692395	0.48869	0.722584	30055.7	0.038133	0.0401244	0.950369	0.341925	0.730357	745.649	-0.0988111	0.0501224	-1.9714	0.0486784	0.624562
ENSMUSG00000005609	Ctr9	3359.92	0.002647	0.0210888	0.125517	0.900114	0.987741	3435.49	-0.024872	0.0229147	-1.08542	0.277736	0.623424	2642.48	-0.0342845	0.0307297	-1.11568	0.264559	0.530834	2247.83	-0.010861	0.0279399	-0.388729	0.697477	0.910287	2565.52	-0.000205827	0.0302149	-0.0068121	0.994565	0.999531
ENSMUSG00000005610	Eif4g2	41966.5	-0.00755672	0.0274663	-0.275127	0.783219	0.966365	47894.3	-0.017248	0.0243146	-0.70937	0.478095	0.770727	30183.4	-0.0516285	0.0232645	-2.2192	0.0264732	0.147574	24444.4	0.0256419	0.0234709	1.0925	0.274615	0.677049	28417.4	0.0020948	0.0273576	0.0765712	0.938965	0.995058
ENSMUSG00000005611	Mrvi1	324.497	-0.0366167	0.0771213	-0.474794	0.634934	0.924311	534.734	-0.25396	0.0704731	-3.60365	0.000313776	0.0172682	260.185	-0.22209	0.0938478	-2.36649	0.0179578	0.118491	139.111	-0.206881	0.103886	-1.99142	0.0464349	0.341024	580.204	0.00523416	0.0590548	0.0886322	0.929374	0.994137
ENSMUSG00000005615	Pcyt1a	4168.9	0.00356636	0.0233197	0.152934	0.878451	0.983473	5026.32	-0.0120075	0.0185234	-0.648235	0.516833	0.79577	2997.5	-0.0658705	0.0323939	-2.03342	0.04201	0.192082	1616.1	-0.0361321	0.0277897	-1.3002	0.193533	0.597494	3001.46	0.0219646	0.0342754	0.640829	0.521634	0.936623
ENSMUSG00000005621	Zfp592	1670.13	0.0582803	0.0370538	1.57286	0.115752	0.571052	1954.33	0.0461847	0.0364767	1.26614	0.205462	0.55216	1381.44	0.00643756	0.0409234	0.157307	0.875003	0.950425	1480.53	-0.0503854	0.0443345	-1.13648	0.255754	0.658549	1574.57	-0.0418673	0.0364467	-1.14873	0.250668	0.864155
ENSMUSG00000005625	Psmd4	5566.85	0.00287942	0.0204391	0.140878	0.887966	0.984646	5784.22	-0.0273649	0.0225921	-1.21126	0.225796	0.572976	4292.47	0.0232878	0.0312942	0.744155	0.456783	0.702144	3336.24	0.0532925	0.0279461	1.90697	0.0565238	0.374224	3844.32	0.0727456	0.0275133	2.64401	0.008193	0.399016
ENSMUSG00000005628	Tmod4	14.9182	0.0244312	0.2578	0.0947682	0.924499	0.9901	32.6207	-0.171995	0.183893	-0.935302	0.349633	0.684306	11.2231	0.187024	0.305153	0.612885	0.539953	NA	8.88877	-0.0831983	0.280707	-0.296389	0.766933	NA	10.5073	-0.480592	0.338888	-1.41814	0.156149	0.800294
ENSMUSG00000005640	Insrr	169.642	-0.0866158	0.0963054	-0.899387	0.368447	0.81039	281.235	0.190627	0.10081	1.89096	0.0586299	0.311629	71.5275	0.238976	0.162471	1.47089	0.141322	NA	16.3288	-0.547112	0.212262	-2.57753	0.009951	NA	8.59776	-0.0937241	0.391743	-0.239249	0.810913	0.982075
ENSMUSG00000005649	Cabp5	5.06873	0.131836	0.413746	0.318639	0.75	NA	NA	NA	NA	NA	NA	NA	NA	NA	NA	NA	NA	NA	11.1053	0.227194	0.26052	0.872078	0.383166	NA	NA	NA	NA	NA	NA	NA
ENSMUSG00000005656	Snx6	4932.27	-0.015893	0.0292841	-0.542718	0.587324	0.909966	5190.07	-0.0783113	0.032318	-2.42315	0.0153867	0.164836	1701.44	-0.0800853	0.0391392	-2.04617	0.0407398	0.1891	1192.66	-0.0277109	0.0313036	-0.88523	0.376033	0.752776	1579.96	-0.0361947	0.0337185	-1.07344	0.283076	0.872799
ENSMUSG00000005667	Mthfd2	1153.79	0.118188	0.0565034	2.0917	0.0364655	0.35978	1319.44	0.144086	0.0669704	2.15148	0.031438	0.230778	788.249	0.0967829	0.0977713	0.989891	0.322228	0.589216	212.265	0.411631	0.186506	2.20706	0.0273097	0.270322	784.341	0.0647133	0.0685656	0.943817	0.345263	0.895962
ENSMUSG00000005672	Kit	4321.35	0.0401629	0.0429784	0.93449	0.350051	0.802135	3024.28	0.1309	0.0518168	2.52621	0.0115301	0.143407	1920.06	0.113085	0.120721	0.936748	0.348888	0.615377	1810.49	-0.00598907	0.0415598	-0.144107	0.885416	0.972551	1111.24	-0.0569493	0.0490046	-1.16212	0.245186	0.86074
ENSMUSG00000005674	Tomm40l	2321.48	0.028533	0.0296421	0.962586	0.335755	0.794232	2554.68	0.0154526	0.0323565	0.477573	0.632954	0.855674	2756.68	0.0294991	0.0280752	1.05072	0.293388	0.559829	2459.72	0.0473658	0.0283428	1.67117	0.0946875	0.456768	2238.09	0.0276322	0.0337192	0.819479	0.412513	0.908016
ENSMUSG00000005677	Nr1i3	31.9005	-0.279286	0.16389	-1.70411	0.0883606	0.520496	41.8009	-0.113978	0.154165	-0.739327	0.459709	0.758727	35.9061	-0.137013	0.170856	-0.801923	0.422598	NA	9.08397	-0.310908	0.302107	-1.02913	0.303418	NA	12.3221	-0.109159	0.267476	-0.40811	0.683193	0.96419
ENSMUSG00000005681	Apoa2	25.2804	0.0263917	0.182238	0.14482	0.884853	0.984646	24.3754	-0.180621	0.203119	-0.889237	0.373876	0.702859	42.6209	-0.041508	0.156008	-0.266062	0.790191	NA	16.5533	0.265722	0.217447	1.22201	0.221705	NA	29.0653	-0.0389459	0.173645	-0.224285	0.822536	0.982574
ENSMUSG00000005682	Pan2	1345.71	0.0864147	0.0385771	2.24005	0.0250876	0.303902	1505.34	0.0573629	0.0588585	0.97459	0.329763	0.666804	1193.84	0.0292785	0.0544622	0.537593	0.590858	0.795898	1375.4	-0.0664808	0.0379028	-1.75398	0.0794335	0.424813	1090.73	0.0256154	0.043194	0.593031	0.55316	0.94191
ENSMUSG00000005683	Cs	12928.5	-0.00332477	0.0288123	-0.115394	0.908133	0.988258	12698.4	-0.0547801	0.0232659	-2.35453	0.0185463	0.179887	12636.6	0.00646194	0.0335282	0.192731	0.847169	0.937235	9908.52	-0.00393508	0.0267262	-0.147236	0.882945	0.971998	11429.3	0.0176537	0.0202989	0.869687	0.384472	0.903758
ENSMUSG00000005686	Ampd3	2817.48	0.0464999	0.0355922	1.30646	0.191395	0.669624	2398.32	0.0714001	0.0317404	2.2495	0.0244808	0.206882	1564.68	0.0469538	0.0360262	1.30332	0.192464	0.448822	1018.52	-0.0603087	0.0440456	-1.36923	0.170927	0.569875	1480.77	0.0238101	0.03997	0.595699	0.551376	0.9415
ENSMUSG00000005687	Bcas2	1705.11	0.00918957	0.0269812	0.340592	0.733411	0.953454	1837.08	0.0230011	0.0347313	0.662258	0.507806	0.790131	1664.54	-0.00631613	0.0359474	-0.175705	0.860526	0.942978	1946.74	0.0338001	0.0362912	0.931356	0.351669	0.737992	1498.81	-0.00144619	0.0340073	-0.0425259	0.966079	0.998022
ENSMUSG00000005698	Ctcf	1650.36	0.0292981	0.032821	0.892664	0.372037	0.812022	2072.31	0.0775255	0.0298379	2.59822	0.00937087	0.127541	2091.92	0.00826314	0.034899	0.236773	0.812833	0.922187	2882.21	0.0803262	0.0289089	2.7786	0.00545935	0.127962	2036.97	-0.00872644	0.0278592	-0.313234	0.754103	0.975098
ENSMUSG00000005699	Pard6a	670.518	-0.000871735	0.0400962	-0.0217411	0.982654	0.998133	768.579	-0.0164476	0.0381471	-0.431163	0.66635	0.873446	891.149	0.0892584	0.0487433	1.8312	0.0670714	0.248981	686.41	0.033055	0.0454526	0.727241	0.467078	0.808973	719.045	0.0274833	0.0441607	0.622347	0.533714	0.9393
ENSMUSG00000005716	Pvalb	2458.49	-0.0459194	0.0771228	-0.595406	0.551572	0.898617	3103.57	-0.251212	0.0610091	-4.11761	3.82822e-05	0.00411722	4868.91	-0.267791	0.0746393	-3.5878	0.000333479	0.00909117	1906.18	-0.203891	0.0647594	-3.14844	0.00164144	0.0773039	2607.84	-0.245964	0.0537974	-4.57205	4.82981e-06	0.00956113
ENSMUSG00000005718	Tfap4	159.087	0.034746	0.0759764	0.457327	0.647436	0.928408	189.141	0.0187756	0.0933496	0.201133	0.840595	0.946461	158.407	0.0991673	0.0818187	1.21204	0.225498	0.489012	104.008	-0.0774312	0.0867653	-0.892422	0.372167	0.749591	159.533	-0.00626037	0.0867981	-0.0721257	0.942502	0.995355
ENSMUSG00000005732	Ranbp1	1589.65	0.0148225	0.0307819	0.481531	0.630139	0.923711	1656.39	0.00241308	0.0305506	0.0789863	0.937044	0.979485	1548.29	0.0269555	0.0404185	0.66691	0.50483	0.735286	1569.28	0.0672231	0.0434209	1.54817	0.12158	0.502491	1405.33	0.090306	0.0387215	2.33219	0.0196906	0.504292
ENSMUSG00000005774	Rfx5	360.8	-0.0227845	0.0630589	-0.361322	0.717859	0.949201	464.262	-0.00398794	0.0729362	-0.0546771	0.956396	0.986029	1485.35	0.0039107	0.0561149	0.0696909	0.94444	0.978411	1193.88	-0.0822738	0.0541568	-1.51918	0.128718	0.512241	1494.8	-0.0971017	0.0558822	-1.73761	0.0822787	0.699187
ENSMUSG00000005779	Psmb4	7513.86	-0.0297399	0.0268133	-1.10915	0.267367	0.74577	7951.43	-0.00174605	0.0247423	-0.0705695	0.94374	0.981373	4571.7	0.0574541	0.0274536	2.09277	0.0363697	0.177122	2880.43	0.0809362	0.0340839	2.37461	0.0175673	0.223906	4483.92	0.0386305	0.0316889	1.21906	0.222823	0.849105
ENSMUSG00000005802	Slc30a4	697.589	-0.0325292	0.0524279	-0.620456	0.534958	0.888114	1500.55	0.0662305	0.0351296	1.88532	0.0593867	0.313811	1635.54	-0.0587253	0.0368236	-1.59478	0.110763	0.330279	3852.85	0.0119698	0.0341741	0.350259	0.726144	0.920499	1640.16	-0.0384002	0.038196	-1.00535	0.314731	0.88314
ENSMUSG00000005803	Sqrdl	223.893	0.0263177	0.0680829	0.386554	0.699086	0.945643	439.828	0.0113509	0.0607851	0.186738	0.851866	0.951152	323.456	-0.033911	0.0706887	-0.479723	0.631424	0.818888	175.162	0.0156148	0.0615165	0.253831	0.799626	0.945373	350.242	-0.0545826	0.0590988	-0.923582	0.355704	0.897822
ENSMUSG00000005804	Bloc1s6	1195.49	-0.00534108	0.0335311	-0.159287	0.873443	0.982487	1461.93	-0.0246363	0.0376928	-0.653607	0.513365	0.793185	1077.18	-0.0149032	0.0397765	-0.374673	0.707904	0.86339	1025.63	0.100267	0.0394425	2.54212	0.0110184	0.178297	982.025	0.0212219	0.0404676	0.524418	0.599988	0.952628
ENSMUSG00000005813	Metap1	2818.54	-0.00226111	0.0235909	-0.0958467	0.923642	0.989887	2579.27	-0.0396589	0.0272482	-1.45547	0.145539	0.47087	1823.12	-0.0191391	0.0333722	-0.573503	0.566304	0.77914	1624.43	0.0709085	0.0303925	2.3331	0.0196431	0.235969	1733.91	0.00843064	0.0326956	0.257853	0.79652	0.979969
ENSMUSG00000005823	Gpr108	2282.59	-0.0210513	0.032103	-0.655743	0.51199	0.878167	2173.16	0.0168535	0.0314271	0.536273	0.59177	0.83484	1392.05	0.0134919	0.0323478	0.41709	0.676613	0.845091	944.414	-0.0230476	0.0341112	-0.675661	0.499256	0.827545	1392.7	-0.0194978	0.0323413	-0.602877	0.546591	0.94142
ENSMUSG00000005846	Rsl1d1	1763.49	-0.00419794	0.0385962	-0.108766	0.913388	0.988709	1918.37	-0.00269489	0.0412725	-0.065295	0.947939	0.982776	1708.54	-0.0215704	0.0328176	-0.657281	0.511	0.739712	1612.57	0.119088	0.0389531	3.05722	0.00223397	0.0892878	1490.58	0.0322289	0.0371371	0.867834	0.385485	0.903758
ENSMUSG00000005864	Cnga2	6.30658	0.0556571	0.362611	0.15349	0.878012	NA	18.9342	-0.131818	0.256291	-0.51433	0.607021	NA	8.82972	-0.304131	0.390962	-0.777904	0.436625	NA	22.0693	0.169213	0.213613	0.792151	0.428273	NA	14.5012	0.13812	0.25882	0.533653	0.593582	0.951252
ENSMUSG00000005871	Apc	12047.4	-0.0409078	0.0351222	-1.16473	0.24413	0.72205	17223.6	-0.0900444	0.0340095	-2.64763	0.00810592	0.118774	13304.1	-0.00808667	0.0274302	-0.294809	0.76814	0.897042	20670.8	-0.0163406	0.044728	-0.365333	0.714863	0.915695	11878.3	-0.0297647	0.039924	-0.745533	0.45595	0.923242
ENSMUSG00000005873	Reep5	76404.2	0.0226351	0.0175782	1.28768	0.197856	0.674951	65034.7	-0.00784276	0.0334497	-0.234465	0.814624	0.935509	16159.6	-0.012474	0.0209774	-0.594642	0.552083	0.769824	13367	0.0328044	0.0198625	1.65157	0.0986214	0.461223	13830.9	0.0386647	0.0171639	2.25268	0.0242795	0.543482
ENSMUSG00000005881	Ergic3	3631.2	0.00402612	0.0321187	0.125351	0.900245	0.987741	3962.24	0.0327937	0.0310056	1.05767	0.290206	0.635424	3934.43	0.0724731	0.0261606	2.77031	0.00560022	0.0589134	3089.34	0.00986898	0.0218784	0.451083	0.65193	0.895043	3917.35	-0.00707233	0.0301444	-0.234615	0.814508	0.982369
ENSMUSG00000005882	Uqcc1	3621.94	-0.0168735	0.0255878	-0.659437	0.509615	0.877577	3866.45	-0.0148135	0.0384578	-0.38519	0.700097	0.888372	3200.62	0.0224225	0.0258541	0.867269	0.385795	0.645325	1898.01	0.0184083	0.0319204	0.576696	0.564145	0.860434	2711.42	0.0610742	0.0291226	2.09714	0.0359808	0.574458
ENSMUSG00000005883	Spo11	4.67031	-0.774464	0.540932	-1.43172	0.152224	NA	19.6733	0.324942	0.265724	1.22285	0.221385	NA	9.77796	-0.0709511	0.456687	-0.15536	0.876537	NA	16.5312	-0.0748582	0.221352	-0.338186	0.735223	NA	5.68507	0.308456	0.508266	0.606878	0.543932	0.94142
ENSMUSG00000005886	Ncoa2	3358.74	-0.0657989	0.0364957	-1.80292	0.0714005	0.478904	4213.95	-0.00622694	0.0383489	-0.162376	0.87101	0.959198	3624.8	0.000147916	0.0329422	0.00449016	0.996417	0.999417	5557.3	-0.0735239	0.0427539	-1.7197	0.0854874	0.436883	3637.27	-0.0872537	0.0429111	-2.03336	0.042016	0.601232
ENSMUSG00000005892	Trh	NA	NA	NA	NA	NA	NA	7.50859	-0.850413	0.559301	-1.52049	0.128387	NA	1476.06	0.0526932	0.219859	0.239668	0.810588	0.921119	39.2195	-0.504783	0.194905	-2.58989	0.00960073	NA	170.895	-0.00106372	0.0968894	-0.0109787	0.99124	0.99909
ENSMUSG00000005893	Nr2c2	3958.53	0.0417772	0.0378638	1.10335	0.269873	0.74784	4931.38	0.0136996	0.0314691	0.435335	0.663319	0.871877	4630.25	0.0687382	0.0287752	2.3888	0.0169035	0.113729	6915.12	0.0120305	0.0307177	0.391646	0.695319	0.909591	4850.75	-0.0232626	0.0252396	-0.921671	0.3567	0.897838
ENSMUSG00000005897	Nr2c1	556.958	0.0746249	0.0486515	1.53387	0.125063	0.586896	663.293	0.0175289	0.0477792	0.366874	0.713713	0.894361	460.732	0.0512375	0.0582566	0.879514	0.379123	0.640378	436.893	0.0465903	0.0445112	1.04671	0.295233	0.692584	466.829	-0.0368796	0.0497937	-0.740649	0.458906	0.923853
ENSMUSG00000005899	Smpd4	1750.38	0.0248506	0.0399567	0.621938	0.533982	0.888114	1835.64	0.0598639	0.0577394	1.03679	0.299832	0.643251	1870.07	0.0814683	0.0555133	1.46754	0.142228	0.381341	4468.96	-0.0255165	0.0341043	-0.74819	0.454345	0.800604	1922.78	-0.0170888	0.043742	-0.390673	0.696039	0.966535
ENSMUSG00000005907	Pex1	834.811	-0.0321675	0.0393888	-0.816666	0.414119	0.828737	940.121	0.0192012	0.044046	0.435935	0.662884	0.871784	1235.56	0.0490199	0.0410378	1.19451	0.23228	0.497082	1309.19	-0.0374173	0.0339686	-1.10153	0.270668	0.673335	1111.05	0.0171585	0.041254	0.415922	0.677467	0.963226
ENSMUSG00000005917	Otx1	NA	NA	NA	NA	NA	NA	NA	NA	NA	NA	NA	NA	NA	NA	NA	NA	NA	NA	288.12	-0.0405831	0.0620513	-0.654025	0.513096	0.833103	NA	NA	NA	NA	NA	NA
ENSMUSG00000005936	Kctd20	5402.29	0.00290434	0.0227188	0.127838	0.898277	0.987135	5192.92	-0.0242178	0.0254216	-0.952645	0.34077	0.675424	2904.97	0.0330186	0.0309673	1.06624	0.286315	0.552995	2974.48	0.0301342	0.0251019	1.20047	0.229955	0.636686	2621.02	0.0251513	0.0280943	0.895243	0.370657	0.901216
ENSMUSG00000005947	Itgae	26.6556	-0.267341	0.199323	-1.34124	0.179841	0.657172	77.5263	-0.0134526	0.125428	-0.107254	0.914588	0.973933	44.4899	-0.270992	0.148713	-1.82225	0.0684173	NA	12.1051	0.00778711	0.266296	0.0292423	0.976671	NA	61.0772	-0.05146	0.151876	-0.338828	0.734739	0.973185
ENSMUSG00000005949	Ctns	1335.01	0.0490003	0.0405006	1.20987	0.22633	0.704438	1638.83	0.149979	0.0594719	2.52184	0.0116743	0.144464	626.25	-0.0363642	0.0565406	-0.643152	0.520126	0.746435	860.64	-0.0372315	0.0413176	-0.901104	0.367533	0.746317	729.285	-0.0336729	0.0531644	-0.633373	0.52649	0.93737
ENSMUSG00000005950	P2rx5	530.604	-0.0167872	0.0513024	-0.32722	0.743501	0.956301	972.931	-0.133743	0.0646529	-2.06863	0.0385813	0.253031	663.895	-0.0696039	0.0557001	-1.24962	0.211439	0.472564	27.8372	0.0547719	0.176417	0.310468	0.756205	NA	680.564	0.0471062	0.05362	0.87852	0.379662	0.903758
ENSMUSG00000005951	Shpk	1053.18	0.0149766	0.0453315	0.33038	0.741113	0.955916	1354.73	0.0930362	0.0642846	1.44726	0.147825	0.473105	180.247	0.0706149	0.0810577	0.871168	0.383662	0.643587	180.207	0.0229989	0.0681892	0.33728	0.735906	0.923488	348.31	-0.0317386	0.0657039	-0.483055	0.629057	0.957901
ENSMUSG00000005952	Trpv1	6821.19	0.0365114	0.0297	1.22934	0.218944	0.697202	2891.36	0.0715039	0.0479544	1.49108	0.13594	0.456883	12.5819	-0.326994	0.27528	-1.18786	0.234887	NA	7.85141	-0.0717449	0.296509	-0.241965	0.808807	NA	11.2521	0.408692	0.301127	1.35721	0.174715	0.814673
ENSMUSG00000005958	Ephb3	436.067	-0.0538252	0.0648006	-0.830628	0.406184	0.826025	567.002	0.189142	0.0825093	2.29237	0.0218841	0.197317	464.087	0.155614	0.0577745	2.69347	0.00707116	0.066964	1156.9	0.0731758	0.0571715	1.27993	0.200568	0.605602	370.152	-0.156905	0.0726294	-2.16035	0.0307457	0.552913
ENSMUSG00000005968	Tuft1	283.339	-0.0357313	0.0868107	-0.4116	0.680633	0.940329	197.466	0.0764629	0.0788845	0.969301	0.332395	0.668814	255.306	-0.0108896	0.0807094	-0.134924	0.892672	0.958119	81.1691	-0.136848	0.121684	-1.12461	0.260754	0.663593	171.703	-0.00488867	0.074367	-0.0657371	0.947587	0.995975
ENSMUSG00000005973	Rcn1	1452.41	-0.0197415	0.0356817	-0.553268	0.58008	0.907316	2499.35	0.0819294	0.0549316	1.49148	0.135835	0.456883	667.905	0.0228095	0.0581092	0.392528	0.694668	0.855544	662.078	0.073123	0.0533405	1.37087	0.170415	0.569363	1051.56	-0.0721233	0.0421041	-1.71298	0.086717	0.704389
ENSMUSG00000005981	Trap1	4454.73	0.00832251	0.0226114	0.368067	0.712823	0.948627	4624.19	-0.0292081	0.0194782	-1.49953	0.133736	0.453271	3502.38	0.00909289	0.0299252	0.303854	0.761239	0.893085	2692.37	-0.0121482	0.0231872	-0.523917	0.600336	0.875185	3103	0.0369424	0.0284689	1.29764	0.19441	0.834463
ENSMUSG00000005982	Naa60	2736.22	0.00676985	0.0272134	0.248769	0.803539	0.970282	2796.43	-0.0204284	0.0353617	-0.577699	0.563467	0.820372	2964.25	-0.0304655	0.0390543	-0.78008	0.435344	0.686073	3318.28	-0.0604884	0.0272624	-2.21874	0.0265041	0.266758	2813.47	-0.0069293	0.0254441	-0.272335	0.785365	0.978985
ENSMUSG00000005983	1700037C18Rik	115.019	-0.133937	0.0922757	-1.45148	0.146646	0.61656	148.411	0.0554208	0.0734186	0.75486	0.450333	0.753378	120.694	-0.013118	0.100392	-0.130667	0.896039	0.958766	150.073	0.070117	0.0675124	1.03858	0.299001	0.696342	121.42	-0.0407912	0.0931121	-0.438087	0.661323	0.960071
ENSMUSG00000005986	Ankrd13d	4638.47	0.0550372	0.0395995	1.38985	0.164575	0.635869	3167.41	-0.0180538	0.0458671	-0.393612	0.693868	0.886252	2736.82	0.0548604	0.0333308	1.64594	0.0997764	0.310639	2914.29	0.00275703	0.0316945	0.0869878	0.930681	0.983254	2302.9	0.0193604	0.0356348	0.543299	0.586924	0.949983
ENSMUSG00000006005	Tpr	5202.4	-0.0303701	0.0359964	-0.843697	0.398839	0.822732	6489.31	-0.0510631	0.0286129	-1.78462	0.0743228	0.348925	5555.7	-0.0690524	0.0296535	-2.32864	0.019878	0.125415	5367.67	0.0093599	0.0284306	0.329219	0.74199	0.926599	5195.37	-0.0180255	0.0312773	-0.57631	0.564405	0.945189
ENSMUSG00000006010	BC003331	3608.45	-0.0644688	0.0332688	-1.93782	0.0526453	0.420551	3981.16	-0.100385	0.0358616	-2.79923	0.00512243	0.0927395	2660.01	-0.130396	0.0387311	-3.36671	0.000760697	0.015889	2001.7	-0.000677233	0.0288388	-0.0234834	0.981265	0.996159	2250.05	-0.0142481	0.0295928	-0.481472	0.630181	0.957972
ENSMUSG00000006014	Prg4	369.554	-0.174699	0.244278	-0.715163	0.474508	0.863224	769.736	0.0448718	0.285909	0.156944	0.875289	0.961281	103.906	-1.04377	0.650345	-1.60495	0.108506	NA	161.921	-0.215442	0.211926	-1.01659	0.309349	0.706521	229.874	0.674398	0.665475	1.01341	0.310866	0.882292
ENSMUSG00000006019	Dhx34	558.444	-0.00644937	0.0468056	-0.13779	0.890406	0.985467	677.737	0.0664028	0.0584684	1.1357	0.25608	0.604771	511.588	0.126019	0.0545202	2.31142	0.0208094	0.129354	525.712	-0.0551159	0.0473858	-1.16313	0.244776	0.64984	592.154	0.00738532	0.0549981	0.134283	0.893179	0.991105
ENSMUSG00000006021	Kptn	577.702	-0.030752	0.04779	-0.643482	0.519911	0.882033	596.319	0.062491	0.051576	1.21163	0.225655	0.572976	575.193	0.0913469	0.0428942	2.12959	0.0332057	0.167929	848.052	0.0512676	0.0379743	1.35006	0.176997	0.577376	538.207	0.0176468	0.050254	0.351153	0.725473	0.971527
ENSMUSG00000006024	Napa	14307.9	-0.0227868	0.0214559	-1.06203	0.288222	0.763655	13274.4	-0.0409897	0.0247764	-1.65439	0.0980487	0.395827	8231.97	0.0292396	0.0251667	1.16184	0.245302	0.510731	9488.76	0.00218043	0.0234945	0.0928058	0.926058	0.981955	8042.84	0.0326811	0.0224488	1.45581	0.145446	0.788247
ENSMUSG00000006050	Sra1	4675.79	-0.0164873	0.0203949	-0.8084	0.41886	0.832306	5278.03	0.011769	0.0222449	0.529065	0.596761	0.836715	2662.99	0.0647244	0.026985	2.39853	0.0164609	0.112027	2594.23	0.0310584	0.030905	1.00496	0.314914	0.711012	2391.38	0.0593839	0.0402181	1.47655	0.139797	0.781253
ENSMUSG00000006057	Atp5g1	8370.16	-0.033519	0.0331417	-1.01138	0.311832	0.78162	8783.58	-0.0539726	0.0205887	-2.62146	0.0087553	0.123272	6729.23	0.000596026	0.031581	0.0188729	0.984942	0.994645	3727.44	-0.0136025	0.0292745	-0.464653	0.64218	0.89216	5919.17	0.0349253	0.0258152	1.3529	0.176089	0.8167
ENSMUSG00000006058	Snf8	2016.87	-0.00513539	0.0258972	-0.198299	0.842811	0.978738	2074.76	-0.0297103	0.0326563	-0.909786	0.362935	0.694511	2059	0.00430772	0.0351401	0.122587	0.902434	0.961808	1651.53	0.0688759	0.0335329	2.05398	0.039978	0.316642	1788.3	0.0468342	0.0344714	1.35864	0.174261	0.814673
ENSMUSG00000006095	Tbcb	4510.9	-0.0130601	0.0286367	-0.456063	0.648345	0.928908	4391.86	-0.0285143	0.0260641	-1.094	0.273953	0.620923	2754.67	0.0503794	0.0256681	1.96273	0.0496781	0.210296	2099.95	0.0582524	0.0328913	1.77106	0.0765514	0.4181	2594.79	0.0793243	0.0356824	2.22307	0.0262113	0.546513
ENSMUSG00000006127	Inpp5k	3745.33	-0.0101484	0.0260508	-0.389561	0.696861	0.94475	3857.01	-0.0480175	0.032617	-1.47216	0.140977	0.464188	2006.5	-0.040675	0.0304114	-1.33749	0.181063	0.436487	2248.33	-0.0417718	0.0330379	-1.26436	0.206101	0.612018	1936.7	0.0286537	0.0338904	0.845483	0.397841	0.905614
ENSMUSG00000006134	Crkl	2182.47	-0.024973	0.0285798	-0.873801	0.382227	0.816209	2351.6	-0.0241598	0.0317839	-0.760126	0.44718	0.751255	2723.59	0.0287451	0.0332973	0.863284	0.387981	0.647067	1587.7	-0.0043593	0.0396176	-0.110034	0.912382	0.978319	2803.17	0.0186092	0.0337075	0.552078	0.580895	0.948494
ENSMUSG00000006154	Eps8l1	377.286	0.0858152	0.361766	0.237212	0.812492	0.970709	553.312	0.393552	0.389885	1.00941	0.31278	0.652996	363.3	0.292433	0.458586	0.637685	0.523679	0.749381	275.862	0.35643	0.363972	0.979276	0.327443	0.720939	395.986	0.223584	0.483138	0.462774	0.643526	0.958577
ENSMUSG00000006169	Clint1	2839.2	-0.00326706	0.0216454	-0.150936	0.880026	0.984139	3205.99	-0.015353	0.0261168	-0.58786	0.556626	0.817563	2521.68	-0.00320563	0.0272798	-0.117509	0.906456	0.963241	2195.39	0.0461523	0.0258912	1.78255	0.0746599	0.414613	2425.16	-0.00586149	0.0312671	-0.187465	0.851296	0.984647
ENSMUSG00000006179	Prss16	NA	NA	NA	NA	NA	NA	NA	NA	NA	NA	NA	NA	9.53187	0.151593	0.315513	0.480463	0.630898	NA	54.0597	-0.0718111	0.126062	-0.569647	0.568917	NA	NA	NA	NA	NA	NA	NA
ENSMUSG00000006191	Cdkal1	326.605	0.0274063	0.0542851	0.504858	0.613658	0.917831	450.38	-0.0056651	0.051037	-0.111	0.911617	0.972694	472.157	-0.0249219	0.0543456	-0.458581	0.646535	0.827483	399.934	0.0163503	0.0508901	0.321286	0.747994	0.927392	468.035	0.0144011	0.0496514	0.290044	0.771783	0.977569
ENSMUSG00000006205	Htra1	4457.32	-0.139139	0.0337055	-4.12806	3.65829e-05	0.00440916	6331.86	-0.0637613	0.0251698	-2.53325	0.0113011	0.142139	6756.82	-0.0434285	0.046412	-0.935717	0.349419	0.615727	4491.35	-0.0905438	0.0445066	-2.03439	0.0419122	0.324563	6516.64	0.0539727	0.0446274	1.20941	0.226506	0.851218
ENSMUSG00000006215	Zbtb17	1088.17	0.0999021	0.060747	1.64456	0.10006	0.542133	1077.6	0.0783704	0.0387699	2.02142	0.0432358	0.267224	908.611	0.101302	0.0362524	2.79435	0.00520046	0.0560701	1504.34	0.0338527	0.0335618	1.00867	0.313134	0.709652	913.736	0.0548352	0.0394401	1.39034	0.164425	0.806651
ENSMUSG00000006218	Fam131c	82.8874	-0.162999	0.111535	-1.46141	0.143902	0.611634	190.317	-0.0582762	0.0890107	-0.65471	0.512654	0.792835	625.97	0.0862341	0.0574175	1.50188	0.133128	0.36683	79.6433	-0.270801	0.103874	-2.60703	0.00913323	0.164672	546.544	0.00675346	0.0496219	0.136098	0.891743	0.991038
ENSMUSG00000006219	Fblim1	88.9675	-0.0511957	0.103883	-0.492822	0.622138	0.921139	85.2227	0.0977894	0.109673	0.891645	0.372583	0.701954	199.22	-0.336491	0.109298	-3.07865	0.00207938	0.0306992	26.3648	-0.304471	0.196173	-1.55206	0.120649	NA	177.215	-0.159543	0.0798042	-1.99918	0.0455888	0.614238
ENSMUSG00000006221	Hspb7	42.0921	0.195105	0.190951	1.02175	0.306898	0.777006	39.8444	0.115255	0.239123	0.481991	0.629812	0.854397	8.28889	0.244832	0.385027	0.635883	0.524853	NA	14.4443	0.111235	0.223811	0.497004	0.619186	NA	21.5247	-0.25378	0.295785	-0.857987	0.3909	0.905614
ENSMUSG00000006235	Epor	9.75804	-0.20007	0.357027	-0.560376	0.575223	NA	21.1594	-0.479752	0.203633	-2.35596	0.0184748	NA	58.7777	-0.0345104	0.13647	-0.252878	0.800362	NA	259.313	-0.129484	0.0622341	-2.08059	0.0374714	0.310598	81.1583	-0.108436	0.107216	-1.01139	0.311832	0.882292
ENSMUSG00000006241	Ccdc159	534.235	0.0459538	0.0591185	0.777316	0.436972	0.844819	573.835	-0.0433769	0.0571386	-0.759152	0.447762	0.751522	388.415	0.0501162	0.0605519	0.827657	0.407865	0.663284	709.06	-0.0327793	0.0489514	-0.669631	0.503093	0.828816	264.947	0.0182088	0.0656683	0.277284	0.781562	0.978848
ENSMUSG00000006262	Mob1b	677.278	-0.0767494	0.0568448	-1.35016	0.176966	0.654028	1079.16	0.053833	0.0501472	1.0735	0.283047	0.629227	1119.3	-0.0450311	0.056279	-0.800141	0.423629	0.67664	1468.22	0.0506574	0.0394322	1.28467	0.198907	0.60478	1021.77	-0.0619426	0.0442572	-1.3996	0.161632	0.804827
ENSMUSG00000006270	Vax1	NA	NA	NA	NA	NA	NA	NA	NA	NA	NA	NA	NA	NA	NA	NA	NA	NA	NA	20.7033	0.149575	0.206172	0.725484	0.468155	NA	NA	NA	NA	NA	NA	NA
ENSMUSG00000006273	Atp6v1b2	31442.2	-0.015359	0.0204175	-0.752247	0.451903	0.85331	29453.5	-0.07606	0.0337442	-2.25402	0.0241952	0.205577	32915.6	-0.0215487	0.0224181	-0.961218	0.336442	0.603887	25697.9	0.0707611	0.0231829	3.0523	0.00227097	0.0900901	26655.8	0.0642798	0.0187742	3.42384	0.000617428	0.141741
ENSMUSG00000006276	Eps15l1	3275.26	0.0130207	0.0252722	0.51522	0.6064	0.916725	2971.25	0.0352103	0.0303437	1.16038	0.245893	0.593977	2558.98	0.0300275	0.0326732	0.919025	0.358083	0.623704	2511.85	-0.0151885	0.0327129	-0.464298	0.642434	0.89216	2413.5	0.0272919	0.0333517	0.818305	0.413183	0.908616
ENSMUSG00000006281	Tep1	2054.88	0.049524	0.0381828	1.29702	0.194623	0.672243	1917.29	0.0446994	0.0353202	1.26555	0.205674	0.552329	524.575	0.0771755	0.0535677	1.44071	0.149667	0.392714	334.409	-0.025577	0.0669808	-0.381856	0.702568	0.9114	585.765	-0.013414	0.0492717	-0.272246	0.785433	0.978985
ENSMUSG00000006288	Ttc5	1110.66	0.0172141	0.0376455	0.457269	0.647478	0.928408	1255.23	0.0478178	0.033205	1.44008	0.149846	0.476868	912.724	0.0702055	0.0436528	1.60827	0.107776	0.325937	1207.7	0.0437474	0.02895	1.51113	0.130755	0.514718	972.959	0.0344567	0.0428053	0.804964	0.42084	0.910569
ENSMUSG00000006289	Osgep	1034.39	0.0399838	0.0341336	1.17139	0.241442	0.720562	1252.81	-0.00962827	0.0361367	-0.26644	0.7899	0.926562	941.469	-0.0116076	0.0375254	-0.309326	0.757073	0.890126	891.015	0.000182223	0.0377175	0.00483127	0.996145	0.999012	932.173	-0.0603733	0.0390596	-1.54567	0.122184	0.761408
ENSMUSG00000006299	Aamp	5470.51	4.65955e-05	0.0279892	0.00166477	0.998672	0.999902	6269.48	0.019952	0.0281548	0.708653	0.47854	0.770943	5654.46	0.0209705	0.0237038	0.884689	0.376324	0.639323	4727.95	0.0464646	0.0283603	1.63837	0.101345	0.466543	5459.78	-0.00160091	0.0319872	-0.0500485	0.960084	0.997137
ENSMUSG00000006301	Tmbim1	2671.4	0.00131865	0.0314382	0.0419442	0.966543	0.996591	4045.37	0.108281	0.0507987	2.13158	0.0330416	0.236	3732.74	-0.037207	0.0395468	-0.940835	0.346789	0.613336	1415.24	-0.114306	0.0400332	-2.85529	0.00429972	0.115234	4034.7	-0.0343437	0.0333425	-1.03003	0.302998	0.879748
ENSMUSG00000006304	Arpc2	7020.43	0.00850089	0.0229169	0.370943	0.71068	0.948368	6533.67	0.017757	0.0236717	0.750136	0.453173	0.755562	3702	-0.0491776	0.0260311	-1.88918	0.0588673	0.23226	5756.66	0.0767035	0.0284129	2.6996	0.00694225	0.144803	3617.63	0.00461409	0.0272487	0.169333	0.865535	0.985937
ENSMUSG00000006307	Kmt2b	2451.82	0.0706438	0.039715	1.77877	0.0752772	0.490326	2676.06	0.0820687	0.0411231	1.99568	0.0459682	0.275513	3062.99	0.113721	0.0344437	3.30164	0.000961212	0.0188927	3945.14	-0.0403234	0.048049	-0.839215	0.401349	0.771082	3169.69	-0.0065692	0.0331715	-0.198037	0.843016	0.982574
ENSMUSG00000006313	Upk1a	14.435	-0.319605	0.258101	-1.2383	0.215607	NA	12.8454	0.336203	0.252844	1.32969	0.183621	NA	20.3717	0.206524	0.235435	0.877201	0.380377	NA	27.8539	0.311166	0.169966	1.83076	0.0671367	NA	22.2536	-0.0179279	0.213262	-0.0840649	0.933005	0.994388
ENSMUSG00000006315	Tmem147	2540.71	-0.0151204	0.030465	-0.49632	0.619669	0.91984	2908.47	-0.0249194	0.0243681	-1.02262	0.306486	0.648474	2848.54	-0.0130734	0.0255434	-0.511811	0.608783	0.805839	1706.1	-0.0188967	0.0302957	-0.623743	0.532796	0.844753	2592.16	0.0254942	0.0295445	0.862909	0.388187	0.904122
ENSMUSG00000006333	Rps9	9980.7	-0.0128043	0.0304602	-0.420362	0.674221	0.937059	10887	-0.0134891	0.0387749	-0.347882	0.727929	0.900833	6593.71	0.0467895	0.0359508	1.30149	0.193092	0.449741	4667.53	0.0945612	0.0425571	2.22199	0.0262843	0.265784	6854.91	-0.00467735	0.0340984	-0.137172	0.890895	0.990854
ENSMUSG00000006335	Tfpt	575.317	0.0349936	0.0409351	0.854856	0.392631	0.820237	626.574	0.0591888	0.0466803	1.26796	0.204812	0.551719	615.652	0.0488969	0.0486188	1.00572	0.31455	0.581204	669.389	0.0223738	0.0370434	0.603988	0.545852	0.851696	590.536	0.040871	0.0507045	0.806063	0.420207	0.910569
ENSMUSG00000006342	Susd2	19664	-0.0202916	0.0326262	-0.621942	0.53398	0.888114	15793.6	-0.0314597	0.0365478	-0.860783	0.389357	0.713381	2440.28	0.0660589	0.0597966	1.10473	0.269278	0.535789	566.764	-0.00726609	0.083933	-0.0865701	0.931013	0.983254	3071.18	0.115325	0.0413977	2.78577	0.00534005	0.345131
ENSMUSG00000006344	Ggt5	209.194	0.156921	0.106795	1.46937	0.141732	0.608016	254.275	-0.00791792	0.0811733	-0.0975434	0.922295	0.975219	132.952	0.117425	0.08576	1.36923	0.170928	0.423313	105.727	-0.0214956	0.095212	-0.225766	0.821383	0.953409	134.222	0.0732333	0.0952758	0.768646	0.442104	0.918399
ENSMUSG00000006345	Ggt1	26.9334	-0.0724269	0.167194	-0.43319	0.664876	0.934139	34.0575	0.0701932	0.147094	0.477198	0.633221	0.855786	100.029	0.0261089	0.107761	0.242286	0.808559	NA	77.3177	-0.150966	0.110049	-1.37181	0.170124	0.569095	88.6245	0.0912152	0.0961427	0.948747	0.342749	0.894648
ENSMUSG00000006356	Crip2	19978.1	0.075137	0.0347047	2.16504	0.0303845	0.331357	17347.3	0.107955	0.0372894	2.89507	0.0037907	0.0774825	1237.43	0.0687639	0.0436329	1.57597	0.115034	0.33801	3967.97	0.0921002	0.0320474	2.87387	0.00405475	0.11397	1758.06	-0.0452231	0.0433848	-1.04237	0.297239	0.877457
ENSMUSG00000006360	Crip1	1604.99	0.153605	0.108403	1.41699	0.156487	0.628946	1474.18	0.0338521	0.111812	0.30276	0.762073	0.917111	206.354	-0.263121	0.0992962	-2.64986	0.00805239	0.0726505	141.695	0.128579	0.111962	1.14842	0.250796	0.654748	287.978	-0.0182942	0.109021	-0.167804	0.866737	0.986071
ENSMUSG00000006362	Cbfa2t3	224.336	-0.0276124	0.0708358	-0.389808	0.696678	0.944675	217.04	0.139243	0.0766969	1.81549	0.0694481	0.338297	383.351	0.121471	0.064957	1.87002	0.0614808	0.237699	1096.18	-0.010792	0.0930171	-0.116021	0.907636	0.977851	294.708	-0.0239197	0.0601164	-0.39789	0.690711	0.9656
ENSMUSG00000006369	Fbln1	370.366	-0.0554275	0.096058	-0.577021	0.563925	0.902646	991.172	0.149167	0.147307	1.01263	0.311238	0.651913	324.118	-0.0132209	0.0853107	-0.154974	0.876842	0.951309	239.219	0.114439	0.0787222	1.45371	0.146027	0.539949	1216.5	-0.0640885	0.103609	-0.618562	0.536205	0.939315
ENSMUSG00000006373	Pgrmc1	6473.77	0.0104202	0.0261994	0.397725	0.690833	0.94316	7091.11	0.00648834	0.0280486	0.231325	0.817062	0.936479	6401.5	0.0689639	0.0398661	1.72989	0.0836506	0.281042	7832.83	0.143091	0.043401	3.29694	0.000977445	0.05877	5636	-0.026747	0.0284533	-0.940033	0.3472	0.896047
ENSMUSG00000006378	Gcat	519.963	-0.0304197	0.0526709	-0.577542	0.563573	0.902634	595.021	-0.0481237	0.0486301	-0.989588	0.322375	0.660362	426.066	0.0271587	0.0506594	0.536105	0.591886	0.796312	340.509	-0.00702173	0.0526873	-0.133272	0.893978	0.974756	541.267	-0.0349413	0.0479593	-0.728562	0.46627	0.926285
ENSMUSG00000006386	Tek	386.857	0.0488559	0.0557215	0.876788	0.380602	0.815478	486.833	0.0745607	0.0575588	1.29538	0.195189	0.538652	781.006	-0.0742628	0.0709381	-1.04687	0.295161	0.561947	702.325	-0.0284255	0.064564	-0.440268	0.659743	0.89693	709.141	0.10373	0.0655836	1.58165	0.11373	0.756363
ENSMUSG00000006389	Mpl	NA	NA	NA	NA	NA	NA	4.93982	0.410118	0.403751	1.01577	0.309739	NA	NA	NA	NA	NA	NA	NA	50.8501	-0.0307891	0.129621	-0.237531	0.812245	NA	7.25173	-0.435933	0.393585	-1.1076	0.268036	0.867711
ENSMUSG00000006390	Elovl1	2532.51	-0.0490659	0.0431913	-1.13601	0.255951	0.734103	4048.75	0.106354	0.0632408	1.68173	0.092622	0.386042	1401.91	-0.00698636	0.0408942	-0.17084	0.86435	0.945149	608.665	-0.0837645	0.046547	-1.79957	0.071929	0.408849	2152.87	0.0171887	0.0433798	0.396238	0.69193	0.965808
ENSMUSG00000006392	Med8	1141.32	0.131973	0.0709514	1.86005	0.0628787	0.455253	1156.46	0.0305082	0.0713107	0.427821	0.668782	0.874811	657.625	0.0196465	0.0857145	0.229208	0.818707	0.924765	753.225	0.100727	0.0706174	1.42637	0.15376	0.548312	641.718	0.175806	0.109633	1.60358	0.108807	0.745901
ENSMUSG00000006395	Hyi	1051.74	-0.0920003	0.06206	-1.48244	0.138223	0.605349	864.074	-0.0876656	0.0814659	-1.0761	0.281882	0.627729	445.238	-0.156895	0.12717	-1.23374	0.217299	0.480694	338.038	-0.0680124	0.0972658	-0.699243	0.4844	0.815348	484.959	-0.11756	0.11579	-1.01529	0.309969	0.882253
ENSMUSG00000006398	Cdc20	45.6805	-0.0581345	0.178204	-0.326225	0.744254	0.956301	69.1632	-0.00676396	0.148144	-0.0456581	0.963583	0.987846	35.2138	-0.0555228	0.168718	-0.329086	0.74209	NA	39.0432	-0.0873674	0.131871	-0.662522	0.507637	NA	54.2262	-0.0373572	0.126765	-0.294696	0.768226	0.977248
ENSMUSG00000006403	Adamts4	41.8404	-0.516207	0.171967	-3.00178	0.00268405	0.0876528	442.589	-0.306277	0.208631	-1.46803	0.142096	0.46559	3174.01	0.050729	0.0531005	0.95534	0.339406	0.606122	994.116	-0.117655	0.0702554	-1.67468	0.0939967	0.456031	3543.4	-0.0288118	0.0581848	-0.495178	0.620475	0.955708
ENSMUSG00000006411	Pvrl4	1334.8	-0.0921673	0.0378334	-2.43614	0.0148451	0.236569	1575.07	-0.101031	0.0514686	-1.96296	0.049651	0.28725	550.447	0.031578	0.058108	0.543436	0.586829	0.793263	222.714	-0.0910287	0.0661788	-1.3755	0.168978	0.568008	670.44	0.0951214	0.0501417	1.89705	0.0578214	0.643915
ENSMUSG00000006412	Pfdn2	2503.33	-0.0246048	0.0252521	-0.974369	0.329873	0.792083	2831.02	-0.095106	0.0316714	-3.0029	0.00267424	0.0625272	3585.09	-0.0495998	0.0401204	-1.23628	0.216356	0.479634	2779.41	0.039826	0.0302481	1.31664	0.187958	0.592307	3317.57	0.0192569	0.0309562	0.622069	0.533896	0.9393
ENSMUSG00000006418	Rnf114	2361.54	0.00435037	0.0250928	0.173371	0.862359	0.980963	2502.86	-0.0708575	0.0327925	-2.16079	0.0307119	0.229398	2149.6	-0.0442115	0.0341345	-1.29522	0.195246	0.452425	2282.35	-0.0273969	0.0317592	-0.862644	0.388333	0.761642	2129.63	-0.0138219	0.0270423	-0.511121	0.609266	0.954357
ENSMUSG00000006423	C330007P06Rik	1851.13	0.00939449	0.0353582	0.265695	0.790474	0.967593	2329.07	0.00842867	0.0315977	0.26675	0.789662	0.926546	1801.66	-0.0939661	0.0375971	-2.49929	0.0124443	0.0947138	1780.61	0.0608575	0.0374823	1.62363	0.104454	0.471358	1739.43	-0.0575619	0.0333388	-1.72657	0.084244	0.702299
ENSMUSG00000006435	Neurl1a	2007.96	0.0347553	0.0340058	1.02204	0.306762	0.777006	1541.52	-0.0340026	0.0630492	-0.539303	0.589678	0.833299	2876.85	0.104954	0.0314917	3.33275	0.000859909	0.0174562	7607.76	0.0729841	0.0385516	1.89315	0.0583373	0.377337	2859.62	-0.0304724	0.0396352	-0.768824	0.441998	0.918397
ENSMUSG00000006442	Srm	1956.53	-0.0887224	0.0284596	-3.11748	0.00182402	0.0686693	1701.73	0.0101612	0.0379586	0.267691	0.788937	0.926337	1486.34	0.0723649	0.0372113	1.9447	0.0518108	0.215949	1575.95	-0.0197691	0.0345986	-0.571385	0.567739	0.861973	1502.78	0.0365218	0.0417835	0.874072	0.382079	0.903758
ENSMUSG00000006445	Epha2	159.991	-0.0316301	0.095365	-0.331674	0.740135	0.955644	239.104	0.170124	0.0987667	1.72248	0.0849818	0.371738	80.0856	0.148774	0.13361	1.1135	0.265496	NA	49.0749	0.0723505	0.125897	0.57468	0.565508	NA	135.885	-0.0552663	0.105261	-0.525039	0.599556	0.952531
ENSMUSG00000006456	Rbm14	595.221	0.0481597	0.0521958	0.922674	0.356177	0.805703	667.358	0.0814475	0.0516177	1.5779	0.114589	0.425058	730.478	0.0595826	0.0475562	1.25289	0.210247	0.471042	775.748	-0.030569	0.0455373	-0.671297	0.502031	0.828294	807.32	-0.12259	0.0475225	-2.57961	0.00989114	0.414591
ENSMUSG00000006457	Actn3	57.5979	-0.33794	0.195038	-1.73269	0.0831505	0.508106	59.5024	0.165943	0.135621	1.22358	0.221112	0.567878	83.9894	-0.00334533	0.128619	-0.0260097	0.97925	NA	47.1449	0.0400514	0.129421	0.309467	0.756967	NA	91.478	-0.534835	0.135433	-3.94907	7.84542e-05	0.0442198
ENSMUSG00000006463	Zdhhc24	1491.4	-0.012035	0.0300581	-0.400389	0.68887	0.94257	1359.77	-0.00917093	0.0337404	-0.271809	0.785769	0.925777	1002.97	0.0302358	0.0412539	0.732921	0.463606	0.70667	998.279	-0.00347727	0.0347551	-0.100051	0.920304	0.980694	950.792	0.0183323	0.0360556	0.508446	0.611141	0.95458
ENSMUSG00000006464	Bbs1	864.017	0.0718149	0.0435083	1.6506	0.0988194	0.541783	1174.6	-0.0748751	0.0424682	-1.76309	0.0778859	0.355968	1302.88	0.068764	0.0354149	1.94167	0.052177	0.216992	2442.97	-0.0195341	0.0308391	-0.63342	0.52646	0.841714	1253.39	-0.0470332	0.0357841	-1.31436	0.188725	0.828161
ENSMUSG00000006469	Slc34a3	NA	NA	NA	NA	NA	NA	35.0971	-0.283188	0.244325	-1.15907	0.24643	0.594574	50.8654	-0.0791158	0.147563	-0.536149	0.591856	NA	5.23929	-0.556911	0.384122	-1.44983	0.147106	NA	65.9553	-0.0425179	0.149788	-0.283853	0.776523	0.978293
ENSMUSG00000006471	Ndor1	1647.08	0.0509604	0.0313251	1.62682	0.103774	0.55004	1746.81	0.0244984	0.049689	0.493034	0.621989	0.85024	1584.16	0.0625399	0.0388377	1.61029	0.107335	0.325058	1760.62	-0.0384934	0.0425703	-0.904232	0.365873	0.745053	1534.09	0.0144231	0.0425014	0.339356	0.734341	0.973185
ENSMUSG00000006476	Nsmf	4870.83	-0.00269866	0.0289517	-0.0932122	0.925735	0.990279	5755.17	0.0634095	0.0373798	1.69636	0.0898185	0.380373	7610.91	0.000745477	0.0306383	0.0243315	0.980588	0.993323	21705	0.0335308	0.0350269	0.957286	0.338423	0.727508	7635.89	-0.0173128	0.0230878	-0.749868	0.453334	0.92286
ENSMUSG00000006494	Pdk1	1682.93	-0.0327108	0.100379	-0.325872	0.744521	0.956301	1818.57	0.0207196	0.0416287	0.497724	0.618678	0.8477	1359.81	0.00920257	0.0369769	0.248873	0.803459	0.916787	2846.7	0.01132	0.069917	0.161906	0.87138	0.968596	1452.59	0.00916103	0.0448343	0.204331	0.838095	0.982574
ENSMUSG00000006498	Ptbp1	1391.66	0.0648417	0.0370577	1.74975	0.0801617	0.5011	2073.52	0.110342	0.0583692	1.89041	0.0587032	0.311629	1161.09	0.0886451	0.036746	2.41237	0.0158491	0.10914	1329.06	-0.0305401	0.0408962	-0.746772	0.455201	0.801308	1574.06	-0.0400402	0.0334272	-1.19783	0.230982	0.851218
ENSMUSG00000006517	Mvd	2416.22	-0.0824457	0.0493253	-1.67147	0.0946288	0.534827	1444.89	-0.0631951	0.0586364	-1.07774	0.281148	0.62718	897.876	0.116226	0.0541132	2.14782	0.0317278	0.163965	725.113	-0.00570954	0.055025	-0.103763	0.917358	0.980044	1062.96	-0.00684247	0.0666716	-0.102629	0.918257	0.992816
ENSMUSG00000006519	Cyba	177.41	0.13476	0.0986281	1.36634	0.171831	0.64656	367.21	0.148359	0.0836194	1.77422	0.0760271	0.351776	129.726	0.167386	0.0882622	1.89646	0.0578993	0.230815	114.296	0.251153	0.0850072	2.9545	0.00313179	0.100659	259.698	0.0375692	0.0688381	0.545762	0.58523	0.949515
ENSMUSG00000006522	Itih3	65.8072	0.186381	0.138443	1.34627	0.178216	0.655379	122.022	-0.134898	0.0939331	-1.43611	0.150971	0.479006	5564.23	0.0741718	0.040656	1.82438	0.0680952	0.250763	1037.51	-0.0176222	0.0515556	-0.341811	0.732493	0.922272	7200.39	0.0722303	0.0399131	1.80969	0.0703442	0.672416
ENSMUSG00000006526	Tmem110	1219.07	0.0615806	0.0361559	1.7032	0.0885315	0.520593	1251.96	0.0702383	0.0343302	2.04597	0.0407597	0.259104	1154.75	0.0847298	0.0429954	1.97067	0.0487615	0.208049	1107.37	-0.0605292	0.0309384	-1.95644	0.0504129	0.355297	1226.13	0.0505098	0.0353043	1.4307	0.152517	0.796023
ENSMUSG00000006527	Sfmbt1	1108.69	0.0137481	0.0437751	0.314062	0.753474	0.95766	1268.11	0.0194353	0.0385014	0.504794	0.613704	0.845274	1676.11	0.0271752	0.0302245	0.899112	0.368593	0.632681	1735.26	0.0220255	0.0273254	0.806046	0.420217	0.781597	1735.66	0.0159916	0.0306804	0.521232	0.602206	0.953563
ENSMUSG00000006538	Ihh	8.19947	0.220238	0.308002	0.715052	0.474577	NA	9.63382	-0.102952	0.303837	-0.33884	0.734731	NA	8.71213	-0.170237	0.412492	-0.412703	0.679825	NA	11.2792	-0.356302	0.254026	-1.40262	0.160731	NA	17.4709	0.200338	0.229317	0.873628	0.382321	0.903758
ENSMUSG00000006546	Cryba2	80.4658	1.20233	0.152571	7.88046	3.26177e-15	1.36611e-11	74.2118	1.32673	0.17072	7.77139	7.76302e-15	1.41934e-11	49.4057	0.714106	0.214729	3.32561	0.000882251	NA	8.93207	0.11582	0.321621	0.360113	0.718762	NA	28.7246	0.498741	0.188767	2.64209	0.00823951	0.399016
ENSMUSG00000006567	Atp7b	48.6891	0.0251885	0.139969	0.179958	0.857185	0.980569	58.7924	-0.132014	0.137229	-0.961996	0.336052	0.67124	355.879	0.202381	0.0593059	3.41249	0.000643714	0.014223	151.846	-0.278327	0.07854	-3.54376	0.000394465	0.0336732	360.179	-0.0625207	0.0631753	-0.989639	0.322351	0.887739
ENSMUSG00000006575	Rundc3a	13111.7	-0.000205322	0.0268129	-0.00765756	0.99389	0.998876	9231.51	-0.00108263	0.0396519	-0.0273034	0.978218	0.992192	9194.58	0.0579517	0.0265543	2.18238	0.0290814	0.155753	13918.5	0.0101893	0.0242748	0.419749	0.674669	0.901777	7984.56	0.0155128	0.0273947	0.566268	0.571212	0.947165
ENSMUSG00000006576	Slc4a3	2631.41	0.0150008	0.0468617	0.320108	0.748886	0.956549	2423.85	-0.0190345	0.0709711	-0.268201	0.788545	0.926337	7689.28	0.0872861	0.0328585	2.65642	0.00789741	0.0718782	8426.69	-0.03341	0.034633	-0.964686	0.334702	0.725504	6164.23	-0.00331059	0.0316378	-0.10464	0.916661	0.992816
ENSMUSG00000006585	Cdt1	58.3712	-0.143604	0.137756	-1.04245	0.297203	0.769694	81.287	0.055414	0.104064	0.5325	0.59438	0.835836	130.013	0.142287	0.09431	1.50871	0.131372	0.364186	82.2078	0.00999324	0.102094	0.0978829	0.922025	0.980694	160.037	0.112138	0.0899228	1.24705	0.212379	0.841785
ENSMUSG00000006586	Runx1t1	688.88	0.0183588	0.0450159	0.407829	0.683399	0.941239	727.748	0.00528362	0.038832	0.136064	0.891771	0.967124	741.102	0.0767064	0.053907	1.42294	0.154754	0.399932	894.403	0.0674539	0.0515797	1.30776	0.190954	0.594363	784.154	-0.0647643	0.0420165	-1.5414	0.123219	0.762494
ENSMUSG00000006587	Snai3	NA	NA	NA	NA	NA	NA	NA	NA	NA	NA	NA	NA	NA	NA	NA	NA	NA	NA	24.4338	-0.298476	0.181149	-1.64769	0.0994168	NA	NA	NA	NA	NA	NA	NA
ENSMUSG00000006589	Aprt	1545.43	-0.0444598	0.0366409	-1.21339	0.224979	0.70253	1355.61	-0.0307853	0.0341058	-0.902641	0.366716	0.69777	512.699	0.157018	0.0549603	2.85693	0.00427761	0.0493209	575.31	0.11663	0.0457329	2.55023	0.0107651	0.176178	503.759	0.00989873	0.0588084	0.168322	0.86633	0.986001
ENSMUSG00000006599	Gtf2h1	1737.75	0.0260727	0.0348045	0.749118	0.453786	0.855483	1601.32	-0.0238273	0.034524	-0.690166	0.49009	0.778478	1075.46	-0.0012092	0.0369676	-0.0327097	0.973906	0.990449	1555.68	0.0656925	0.0268833	2.44361	0.014541	0.204149	1028.22	-0.0335224	0.0339223	-0.988214	0.323048	0.88779
ENSMUSG00000006611	Hfe	333.173	0.0380051	0.0613067	0.619918	0.535312	0.888114	575.866	0.0521225	0.0554583	0.939852	0.347294	0.682584	275.209	-0.022153	0.0840249	-0.263648	0.792051	0.910327	173.574	0.125471	0.073771	1.70082	0.0889769	0.44498	402.728	-0.106828	0.0561931	-1.90108	0.0572913	0.643915
ENSMUSG00000006638	Abhd1	228.856	0.400839	0.34358	1.16666	0.24335	0.721692	267.394	0.21027	0.209262	1.00482	0.314984	0.655036	380.765	-0.359742	0.256499	-1.40251	0.160763	0.408415	335.995	0.0758241	0.255145	0.297181	0.766328	0.933626	321.754	0.0186519	0.333337	0.055955	0.955378	0.996482
ENSMUSG00000006641	Slc5a6	1298.09	0.00411718	0.0387766	0.106177	0.915442	0.989108	1705.52	0.0741058	0.0452957	1.63604	0.10183	0.404058	1416.89	0.0461866	0.0447083	1.03307	0.301573	0.568078	1068.14	-0.0279323	0.0419331	-0.666114	0.505338	0.829393	1156.84	0.0318853	0.040967	0.778316	0.436383	0.916417
ENSMUSG00000006642	Tcf23	4.60859	0.724744	0.512475	1.4142	0.157302	NA	5.26432	0.258984	0.468203	0.553146	0.580164	NA	28.0343	0.0931116	0.191314	0.486695	0.626474	NA	24.3679	-0.259056	0.196304	-1.31967	0.186946	NA	28.441	0.22225	0.193973	1.14578	0.251887	0.864155
ENSMUSG00000006649	Nphs1	4.15415	-0.468924	0.435172	-1.07756	0.28123	NA	NA	NA	NA	NA	NA	NA	22.6008	-0.379279	0.203823	-1.86083	0.0627683	NA	91.9378	-0.146588	0.0891309	-1.64463	0.100045	0.463089	36.5673	0.103115	0.202285	0.509751	0.610226	0.95458
ENSMUSG00000006651	Aplp1	10916	-0.0623161	0.0311911	-1.99788	0.0457295	0.395518	12776.9	-0.0871675	0.0638622	-1.36493	0.172275	0.50903	49670.3	0.0706541	0.0343225	2.05853	0.039539	0.185716	39101	0.00456078	0.0248791	0.183318	0.854549	0.96455	54037.3	-0.0186563	0.0277218	-0.672983	0.500958	0.929734
ENSMUSG00000006673	Qrich1	3454.74	0.0335594	0.0207127	1.62023	0.105182	0.552788	3414.67	-0.0192671	0.0228314	-0.843886	0.398733	0.719109	2812.29	0.00325055	0.0314442	0.103375	0.917665	0.96857	3516.58	0.0149638	0.0237809	0.629237	0.529194	0.842429	2763.76	-0.00409326	0.0263656	-0.15525	0.876624	0.988764
ENSMUSG00000006675	P4htm	2999.73	-0.00949723	0.0278408	-0.341126	0.733009	0.953276	2724.76	-0.0367963	0.0345847	-1.06395	0.287351	0.633575	2936.8	0.0517426	0.0339012	1.52628	0.126941	0.356818	2980.32	0.00253397	0.0249973	0.101369	0.919257	0.980694	2721.41	0.0735714	0.0299164	2.45923	0.0139235	0.465447
ENSMUSG00000006676	Usp19	9842.82	0.0573042	0.0300068	1.90971	0.0561706	0.432769	9539.46	0.0365485	0.0287601	1.2708	0.203798	0.550365	5974.37	0.0776436	0.0301992	2.57105	0.010139	0.0841163	6924.57	0.00814862	0.0352672	0.231054	0.817273	0.952453	5926.03	0.00412283	0.0344066	0.119827	0.904621	0.991672
ENSMUSG00000006678	Pola1	265.589	-0.131909	0.068924	-1.91383	0.0556413	0.431496	396.715	-0.037107	0.055069	-0.673827	0.500421	0.785531	238.384	-0.11621	0.064596	-1.79903	0.0720145	0.258372	175.818	0.0319233	0.0688766	0.463486	0.643016	0.89244	259.95	0.00579867	0.0614853	0.0943099	0.924863	0.994039
ENSMUSG00000006699	Cdc42	14913.1	0.00962871	0.0237879	0.404773	0.685645	0.94222	15431.1	0.00410803	0.026508	0.154973	0.876842	0.962067	9464.13	-0.0503214	0.0260603	-1.93096	0.0534881	0.219911	9586.8	0.0588047	0.0326236	1.80252	0.0714633	0.408037	9007.95	0.0134334	0.0246482	0.545008	0.585748	0.949618
ENSMUSG00000006705	Pknox1	628.035	0.00918753	0.0487666	0.188398	0.850565	0.978985	706.604	-0.00278794	0.0596461	-0.0467413	0.962719	0.987628	827.315	-0.00663318	0.0453239	-0.14635	0.883645	0.954257	662.545	-0.103508	0.0488697	-2.11804	0.0341714	0.297658	1043.73	-0.0856284	0.042848	-1.99842	0.0456708	0.614527
ENSMUSG00000006711	D130043K22Rik	5845.83	0.00259305	0.0256334	0.101159	0.919424	0.989526	4565.97	-0.0511516	0.0440411	-1.16145	0.245459	0.593363	1600.58	0.0854489	0.0360755	2.36861	0.017855	0.118118	2304.46	0.0259029	0.0429102	0.603654	0.546074	0.851828	1457.59	0.0119671	0.0338873	0.353143	0.723981	0.971027
ENSMUSG00000006715	Gmnn	202.149	0.0162514	0.0743087	0.218702	0.826882	0.974747	203.981	-0.130541	0.0760992	-1.71541	0.0862704	0.374955	152.006	-0.0123635	0.0873325	-0.141568	0.887421	0.956002	83.1571	-0.0517291	0.113469	-0.455888	0.648471	0.894889	108.112	0.0279845	0.105428	0.265436	0.790674	0.979221
ENSMUSG00000006717	Acot13	1616.39	0.00194509	0.0314479	0.0618512	0.950681	0.99533	1645.98	-0.0324639	0.0311177	-1.04326	0.296827	0.640404	1617.2	-0.0399793	0.0375035	-1.06602	0.286416	0.552997	1471.76	0.026511	0.0332061	0.798376	0.424652	0.784362	1337.55	0.0106376	0.0400694	0.26548	0.79064	0.979221
ENSMUSG00000006720	Zfp184	23.2143	-0.174298	0.202518	-0.860656	0.389427	0.81878	32.4004	0.1399	0.186963	0.748275	0.454294	0.755974	66.7409	-0.0808305	0.129783	-0.622811	0.533408	NA	115.67	0.104284	0.0819015	1.27329	0.202915	0.607909	66.1791	-0.0569497	0.124537	-0.45729	0.647463	0.958577
ENSMUSG00000006724	Cyp27b1	NA	NA	NA	NA	NA	NA	5.70582	0.351991	0.463147	0.759999	0.447255	NA	NA	NA	NA	NA	NA	NA	23.7702	-0.142384	0.210534	-0.6763	0.49885	NA	4.47886	0.34974	0.494137	0.707779	0.479082	0.927642
ENSMUSG00000006728	Cdk4	1805.15	-0.00766309	0.0300823	-0.254738	0.798926	0.968664	1980.87	0.063229	0.042256	1.49633	0.134568	0.453939	1334.03	0.0655596	0.0342982	1.91146	0.0559453	0.226008	1316.21	0.0222587	0.0360338	0.617716	0.536763	0.847362	1394.44	-0.0236661	0.0347224	-0.681581	0.495504	0.928954
ENSMUSG00000006731	B4galnt1	1782.99	-0.0206076	0.0342987	-0.600828	0.547955	0.896432	1625.01	-0.00675246	0.0482385	-0.139981	0.888675	0.966353	2982.84	0.0371108	0.0340955	1.08843	0.276403	0.543292	5318.19	0.0133983	0.0314099	0.426564	0.669697	0.900286	2855.82	-0.00262537	0.031455	-0.0834643	0.933482	0.994388
ENSMUSG00000006732	Mettl1	756.849	-0.0161059	0.0401427	-0.401215	0.688262	0.942523	650.351	0.0121871	0.0503999	0.241809	0.808928	0.933533	381.612	-0.0115676	0.0532594	-0.217193	0.828058	0.928545	344.297	-0.026821	0.0490745	-0.546537	0.584697	0.868114	346.787	0.0242345	0.0560069	0.432705	0.665229	0.961259
ENSMUSG00000006736	Tspan31	3354.2	0.016157	0.0306972	0.526335	0.598656	0.9149	3341.29	0.0349584	0.0271412	1.28802	0.197738	0.541771	1778.1	-0.0588334	0.0348635	-1.68754	0.0915004	0.295936	1758.11	0.00527399	0.0357085	0.147696	0.882583	0.971832	1658.83	0.00275049	0.0370907	0.0741558	0.940886	0.995355
ENSMUSG00000006740	Kif5b	18968.9	-0.0951731	0.0872798	-1.09044	0.27552	0.751154	26445.5	-0.00957824	0.0429193	-0.223169	0.823404	0.939567	23949.7	0.0033946	0.0347812	0.0975986	0.922251	0.970182	11400.4	0.0603205	0.0331213	1.8212	0.0685763	0.401551	22319.7	0.0117358	0.0407577	0.287941	0.773392	0.977697
ENSMUSG00000006763	Saal1	334.551	-0.0769102	0.0528774	-1.4545	0.145807	0.614828	429.825	0.0352542	0.0508886	0.692772	0.488452	0.777545	441.866	0.00255413	0.0496805	0.051411	0.958998	0.984683	498.043	0.0557624	0.0415981	1.3405	0.180082	0.58304	455.651	0.0289646	0.0542253	0.534153	0.593235	0.951252
ENSMUSG00000006764	Tph2	57.51	-0.0634714	0.127731	-0.496914	0.61925	0.919462	45.178	-0.471826	0.145667	-3.23908	0.00119916	0.0402195	1387.52	-0.128208	0.174401	-0.735135	0.462258	0.706215	42.8163	-0.0240962	0.140903	-0.171013	0.864213	NA	24.1453	0.226722	0.191751	1.18238	0.237056	0.856798
ENSMUSG00000006782	Cnp	8095.31	0.0189337	0.0298737	0.633794	0.526215	0.884879	21812.1	0.131523	0.0640422	2.05369	0.0400055	0.257346	31302.2	0.0105955	0.0393326	0.269383	0.787635	0.907659	10670.4	-0.107216	0.0457534	-2.34334	0.0191118	0.232452	36065.5	0.0140329	0.0285587	0.491371	0.623164	0.956181
ENSMUSG00000006784	Ttc25	102.875	0.119024	0.105809	1.1249	0.260631	0.739432	84.9475	-0.130384	0.10055	-1.29671	0.19473	0.538253	88.6813	-0.223658	0.116346	-1.92235	0.0545616	NA	93.4965	-0.0726092	0.0904762	-0.802522	0.422251	0.7829	108.732	0.00995546	0.106484	0.0934926	0.925512	0.994039
ENSMUSG00000006800	Sulf2	2360.37	-0.0374644	0.0281758	-1.32967	0.183628	0.660581	3933.98	-0.0340118	0.0381521	-0.891478	0.372673	0.701954	4562.84	0.031651	0.0437353	0.723694	0.469254	0.710338	4892.6	0.0208223	0.0444726	0.468206	0.639638	0.891059	5250.31	0.0179948	0.0385953	0.466244	0.641041	0.958577
ENSMUSG00000006818	Sod2	4478.11	0.037112	0.0233542	1.58909	0.11204	0.568405	4910.63	-0.0161118	0.0309572	-0.520455	0.602747	0.839955	6691.04	0.0318935	0.0325633	0.979429	0.327368	0.594184	4864.12	-0.00251338	0.0287853	-0.0873147	0.930421	0.983254	5872.92	0.0485838	0.0220852	2.19984	0.0278183	0.552913
ENSMUSG00000006850	Tmco6	569.193	-0.0190031	0.0548382	-0.346531	0.728944	0.951238	621.585	0.0820096	0.0407829	2.01088	0.0443379	0.270515	397.827	-0.0268673	0.0569895	-0.471442	0.637325	0.822181	391.546	-0.0290484	0.0449611	-0.646079	0.518228	0.83695	408.044	-0.0241172	0.0558136	-0.432102	0.665667	0.961476
ENSMUSG00000006906	Stambp	1618.93	-0.00598402	0.0259991	-0.230162	0.817966	0.972109	1730.71	-0.0222091	0.0266917	-0.83206	0.405375	0.724413	1337.7	-0.0224167	0.0345434	-0.648944	0.516375	0.743793	1152.56	0.0202545	0.0319954	0.633043	0.526706	0.841714	1231.92	0.0211814	0.0315	0.672424	0.501314	0.929786
ENSMUSG00000006920	Ezh1	4267.48	0.0499197	0.0287812	1.73446	0.0828369	0.507954	4325.58	0.0155775	0.0337516	0.461533	0.644416	0.860768	3182.28	0.046119	0.0285955	1.6128	0.106787	0.323716	3189.73	0.0140192	0.0286225	0.489797	0.624278	0.88371	3329.58	0.000839665	0.0242105	0.0346818	0.972333	0.998022
ENSMUSG00000006930	Hap1	593.61	0.0116281	0.0495695	0.234581	0.814534	0.97133	513.531	-0.0704192	0.0825902	-0.852634	0.393862	0.715738	9658.3	0.226579	0.0367376	6.16751	6.93755e-10	9.01327e-07	3841.93	0.162564	0.0690832	2.35317	0.0186142	0.228611	10300.8	0.0378635	0.0365986	1.03456	0.300874	0.877783
ENSMUSG00000006931	P3h4	363.614	-0.0385588	0.0609501	-0.632629	0.526976	0.884879	616.714	0.00794311	0.0503731	0.157685	0.874705	0.96107	672.164	0.0283639	0.0497329	0.570325	0.568457	0.780862	454.224	-0.0391963	0.0493238	-0.794673	0.426804	0.78468	665.806	-0.017561	0.0440005	-0.399109	0.689813	0.965539
ENSMUSG00000006932	Ctnnb1	24290.2	0.0349649	0.0171301	2.04113	0.0412378	0.378949	23623.2	0.0301987	0.0211181	1.42999	0.152719	0.480534	15259.9	-0.0217706	0.0202985	-1.07252	0.283485	0.550281	17131.4	0.0268289	0.0256942	1.04416	0.296409	0.693492	16607.7	-0.0397763	0.0167638	-2.37275	0.0176562	0.484793
ENSMUSG00000006941	Eif1b	5209.67	-0.0813886	0.0279193	-2.91513	0.00355536	0.103542	6641.39	-0.11513	0.0288234	-3.99432	6.48794e-05	0.0063171	3186.34	-0.0900498	0.041372	-2.17659	0.0295115	0.157072	2474.51	-0.00887805	0.0320605	-0.276915	0.781845	0.939056	2845.85	0.0042483	0.029711	0.142987	0.8863	0.990439
ENSMUSG00000006958	Chrd	89.9565	0.000110381	0.0996954	0.00110718	0.999117	0.999902	182.385	0.0114838	0.128435	0.0894135	0.928753	0.977331	555.22	0.132082	0.0748348	1.76498	0.0775675	0.26947	2381.89	-0.00652709	0.0465322	-0.14027	0.888446	0.973266	537.895	0.0536977	0.0593233	0.90517	0.365375	0.90059
ENSMUSG00000006998	Psmd2	16954.3	-1.47522e-05	0.0192489	-0.000766393	0.999389	0.999902	19106.3	-0.0590102	0.0270262	-2.18345	0.0290029	0.223704	10332.6	-0.000636673	0.0251183	-0.025347	0.979778	0.993053	8071.2	0.0520407	0.0199402	2.60984	0.00905834	0.163899	9569.74	0.0454603	0.0210014	2.16463	0.0304159	0.552913
ENSMUSG00000007021	Syngr3	11295.1	0.0225398	0.0296734	0.759596	0.447496	0.850677	6564.28	0.0163939	0.0463886	0.353404	0.723785	0.898766	5338.67	0.142511	0.0261974	5.43989	5.3314e-08	2.56539e-05	5565.34	0.00944626	0.0355191	0.265949	0.790279	0.942034	3913.69	0.0830102	0.0342581	2.42308	0.0153895	0.475341
ENSMUSG00000007029	Vars	2896.1	-0.0198739	0.0336689	-0.590277	0.555005	0.899552	2916.7	0.0525387	0.0401459	1.30869	0.190638	0.532951	2155.8	0.185395	0.04718	3.92953	8.51123e-05	0.00370841	1888.64	0.0711405	0.0420165	1.69316	0.0904257	0.449091	2305.59	0.0512889	0.0353056	1.45271	0.146303	0.79001
ENSMUSG00000007030	Vwa7	5170.74	-0.049737	0.0402601	-1.23539	0.216686	0.694925	6318.17	-0.0678354	0.0456123	-1.48722	0.136957	0.457963	1219.38	0.0181968	0.0702721	0.258948	0.795675	0.912796	23.6302	-0.0215363	0.195073	-0.110401	0.912091	NA	860.29	-0.036506	0.0622088	-0.586831	0.557317	0.942708
ENSMUSG00000007033	Hspa1l	9.13679	0.319674	0.329922	0.96894	0.332575	NA	14.1487	-0.278983	0.246791	-1.13044	0.258289	NA	14.7984	-0.128864	0.267515	-0.481708	0.630013	NA	17.1183	-0.07106	0.232066	-0.306206	0.759448	NA	15.9142	0.0310303	0.231682	0.133935	0.893454	0.991105
ENSMUSG00000007034	Slc44a4	NA	NA	NA	NA	NA	NA	NA	NA	NA	NA	NA	NA	NA	NA	NA	NA	NA	NA	20.9742	0.138031	0.197883	0.69754	0.485465	NA	NA	NA	NA	NA	NA	NA
ENSMUSG00000007035	Msh5	48.1117	-0.0704052	0.136469	-0.515907	0.605919	0.91656	72.6478	0.112887	0.122752	0.919638	0.357762	0.690149	20.7937	0.12169	0.232178	0.524121	0.600195	NA	17.8392	-0.200392	0.201514	-0.994434	0.320012	NA	30.8828	0.131429	0.18425	0.713316	0.47565	0.927165
ENSMUSG00000007036	Abhd16a	5240.98	0.0151299	0.0283833	0.533056	0.593995	0.912953	4832.29	0.0526425	0.0323032	1.62964	0.103178	0.40579	3265.86	0.0883725	0.0284032	3.11136	0.0018623	0.0286332	3409.86	0.0107531	0.0300305	0.358072	0.72029	0.917895	3304.11	0.0435417	0.0283762	1.53444	0.124921	0.766247
ENSMUSG00000007038	Neu1	2215.27	0.000347302	0.030485	0.0113925	0.99091	0.998565	2114.04	-0.0115246	0.0277126	-0.415861	0.677512	0.878036	2284.07	0.0142276	0.0274179	0.518919	0.603817	0.802865	2091.53	0.0168943	0.0236773	0.713523	0.475522	0.811397	2059.14	0.0801389	0.0295972	2.70765	0.00677612	0.368671
ENSMUSG00000007039	Ddah2	1096.84	-0.0358976	0.0407475	-0.880975	0.378331	0.814138	1315.96	0.00572434	0.0595065	0.0961968	0.923364	0.975535	388.108	0.0572532	0.0675983	0.846962	0.397016	0.654423	299.052	0.043103	0.0672914	0.640543	0.521819	0.839195	631.093	-0.0377167	0.0598223	-0.630478	0.528382	0.937664
ENSMUSG00000007041	Clic1	4836.13	0.0114022	0.0316789	0.35993	0.7189	0.949201	3791.31	-0.0588268	0.0345451	-1.7029	0.0885866	0.378425	364.66	-0.0777021	0.0701989	-1.10689	0.268343	0.534465	271.905	0.140083	0.0645313	2.17078	0.0299481	0.278693	494.321	-0.0348712	0.048902	-0.713083	0.475795	0.927165
ENSMUSG00000007050	Lsm2	292.097	0.0421678	0.0596783	0.706584	0.479825	0.864263	306.886	0.0445943	0.0682011	0.653865	0.513199	0.793185	228.12	-0.0046405	0.0767136	-0.0604913	0.951764	0.981998	238.709	0.0315068	0.0605294	0.520521	0.602701	0.876696	236.117	0.0145059	0.0708969	0.204605	0.83788	0.982574
ENSMUSG00000007080	Pole	192.979	0.000624657	0.0900462	0.00693707	0.994465	0.999079	176.555	-0.043881	0.0800402	-0.548237	0.583529	0.831079	118.13	-0.163102	0.0979777	-1.66468	0.0959765	0.303899	105.54	-0.0177488	0.0837536	-0.211917	0.832172	0.957333	174.221	-0.0295581	0.0796741	-0.370988	0.710647	0.970088
ENSMUSG00000007097	Atp1a2	18324.9	0.0397825	0.040566	0.980686	0.326748	0.789839	33397.2	0.109318	0.0748064	1.46135	0.14392	0.468443	92940.6	-0.000784072	0.0359473	-0.0218117	0.982598	0.993774	50513.1	-0.0924614	0.0386108	-2.39471	0.0166337	0.218035	109493	0.0128206	0.0315214	0.406726	0.684209	0.964692
ENSMUSG00000007107	Atp1a4	12.4691	-0.336162	0.2639	-1.27382	0.202726	NA	40.9777	-0.331243	0.15873	-2.08684	0.036903	0.248461	12.2317	0.0889518	0.268657	0.331098	0.74057	NA	5.17247	0.235991	0.377022	0.625934	0.531358	NA	9.28137	0.0844485	0.323665	0.260914	0.794159	0.979673
ENSMUSG00000007122	Casq1	52.3895	-0.0617614	0.161456	-0.382527	0.70207	0.946569	174.598	0.17734	0.099778	1.77734	0.075512	0.3514	71.0577	-0.110997	0.120983	-0.917461	0.358901	NA	14.8413	-0.383697	0.222734	-1.72267	0.0849487	NA	124.902	0.0442353	0.111238	0.397663	0.690879	0.9656
ENSMUSG00000007207	Stx1a	2682.97	0.0553717	0.0446545	1.24	0.214975	0.693198	1401.52	0.150441	0.0426316	3.52885	0.000417375	0.0206864	739.64	0.289754	0.05477	5.29037	1.22067e-07	3.86802e-05	12085	0.0288145	0.0263633	1.09298	0.274404	0.676785	811.329	0.00125023	0.0480783	0.0260041	0.979254	0.998264
ENSMUSG00000007209	Ceacam9	NA	NA	NA	NA	NA	NA	NA	NA	NA	NA	NA	NA	NA	NA	NA	NA	NA	NA	12.6498	-0.184179	0.223564	-0.823833	0.410035	NA	NA	NA	NA	NA	NA	NA
ENSMUSG00000007216	Zfp775	321.138	-0.00939493	0.0624074	-0.150542	0.880337	0.984139	367.931	0.134955	0.0674476	2.00088	0.045405	0.274537	322.532	0.169758	0.0657264	2.5828	0.00980018	0.0820057	248.855	-0.00856228	0.0679107	-0.126081	0.899668	0.975342	348.972	-0.0760223	0.0596257	-1.27499	0.202312	0.837779
ENSMUSG00000007279	Scube2	108.512	-0.0275867	0.111928	-0.246467	0.805321	0.970386	86.9069	0.0534709	0.110966	0.481868	0.6299	0.854397	52.8662	0.154402	0.184191	0.838271	0.401878	NA	58.094	-0.173157	0.126394	-1.36997	0.170696	NA	50.967	0.0130239	0.165611	0.0786416	0.937318	0.994801
ENSMUSG00000007338	Mrpl49	1709	0.0311307	0.0287277	1.08365	0.278521	0.754443	1660.42	0.0128231	0.0369637	0.346911	0.728658	0.901416	1204.28	-0.0123826	0.0357862	-0.346015	0.729331	0.875468	1158.95	0.0372885	0.0324564	1.14888	0.250606	0.65456	1036.79	0.0361169	0.0341453	1.05774	0.290174	0.874164
ENSMUSG00000007379	Dennd2c	38.9139	0.0331251	0.15483	0.213945	0.83059	0.974802	68.2824	0.0710675	0.120132	0.591576	0.554135	0.816246	32.0874	-0.328863	0.180433	-1.82264	0.0683586	NA	31.4167	-0.0395956	0.142893	-0.277099	0.781704	NA	36.8137	0.0746829	0.152063	0.491132	0.623333	0.956181
ENSMUSG00000007411	Mark3	2485.87	0.0142884	0.02685	0.532157	0.594618	0.91296	2591.34	0.0285268	0.0282747	1.00892	0.313015	0.652996	2467.81	-0.00538847	0.0270953	-0.198871	0.842363	0.934915	3300.28	0.0299761	0.0219266	1.36711	0.171591	0.57064	2460.45	-0.00911582	0.0320405	-0.284509	0.77602	0.978219
ENSMUSG00000007415	Gatad1	2727.11	0.00999566	0.0275809	0.362413	0.717044	0.949195	2856.66	-0.0144454	0.0238505	-0.605666	0.544737	0.811556	2576.56	0.00779345	0.0350165	0.222565	0.823874	0.926451	2149.84	0.0212321	0.0331904	0.639706	0.522364	0.839653	2501.36	0.0231528	0.0239133	0.968195	0.332947	0.890127
ENSMUSG00000007440	Pcdha11	169.566	-0.171528	0.112159	-1.52933	0.126182	0.588313	143.547	-0.171519	0.113198	-1.51522	0.129718	0.448265	104.801	0.309285	0.110874	2.78953	0.0052785	NA	117.51	-0.0237963	0.0892359	-0.266667	0.789725	0.942034	128.287	-0.0165031	0.109137	-0.151215	0.879806	0.989633
ENSMUSG00000007458	M6pr	4759.71	0.0225434	0.0235691	0.956481	0.338829	0.79624	5944.04	0.000956993	0.0212382	0.0450599	0.96406	0.987846	4888.04	-0.0320646	0.0221079	-1.45037	0.146955	0.388324	3465.88	0.0157146	0.0259659	0.605201	0.545045	0.85111	4873.29	0.0215815	0.0212476	1.01571	0.309766	0.882182
ENSMUSG00000007476	Lrrc8a	723.208	0.0927999	0.0535623	1.73256	0.0831738	0.508106	763.051	0.0485955	0.0468644	1.03694	0.299765	0.643251	763.052	-0.0247914	0.0581756	-0.426148	0.67	0.841679	362.716	0.0841206	0.061569	1.36628	0.171851	0.571143	706.512	0.0374939	0.0509052	0.736545	0.461399	0.923853
ENSMUSG00000007480	Mc5r	NA	NA	NA	NA	NA	NA	NA	NA	NA	NA	NA	NA	44.2078	0.125325	0.182374	0.687191	0.491962	NA	11.5061	-0.24411	0.249164	-0.979716	0.327226	NA	71.3401	0.0561382	0.137611	0.40795	0.683311	0.96419
ENSMUSG00000007564	Ppp2r1a	25111.9	0.00130765	0.0259478	0.0503952	0.959807	0.996312	21442.6	0.0256459	0.0299379	0.856638	0.391645	0.714463	19752.7	0.0904914	0.0248985	3.63442	0.000278612	0.00813421	18612.9	0.0180995	0.0199535	0.907084	0.364362	0.744388	19182.9	0.0403225	0.0209812	1.92184	0.0546263	0.64005
ENSMUSG00000007570	Fance	636.934	0.0190905	0.0457315	0.417448	0.676351	0.937834	706.579	0.130134	0.0484399	2.68651	0.00722021	0.112887	519.166	0.13395	0.048343	2.77082	0.00559151	0.0589134	599.094	0.0166347	0.0478541	0.347612	0.728131	0.921425	550.698	0.0397766	0.0542285	0.733501	0.463253	0.924499
ENSMUSG00000007589	Tinf2	468.407	0.00634424	0.0470075	0.134962	0.892642	0.985832	554.591	0.0769579	0.0540097	1.42489	0.154189	0.483457	552.765	-0.0612952	0.0497218	-1.23276	0.217664	0.480917	438.237	-0.0438435	0.0540277	-0.811501	0.417078	0.779816	558.761	-0.0288525	0.043844	-0.658072	0.510492	0.934055
ENSMUSG00000007591	Tssk4	10.1927	0.247534	0.304227	0.813648	0.415847	NA	19.6415	0.315228	0.236165	1.33478	0.181948	NA	10.7315	0.340363	0.324913	1.04755	0.294846	NA	24.8575	-0.0621171	0.209449	-0.296574	0.766792	NA	14.401	0.410104	0.276817	1.4815	0.138473	0.781253
ENSMUSG00000007594	Hapln4	2512.65	-0.0842099	0.0492648	-1.70933	0.0873896	0.517822	4766.37	-0.142294	0.0474956	-2.99594	0.00273602	0.0632319	10181.1	0.00433791	0.046474	0.0933407	0.925633	0.971234	4947.68	-0.0796095	0.057994	-1.37272	0.16984	0.568613	9289.32	0.042433	0.0275286	1.54142	0.123215	0.762494
ENSMUSG00000007603	Dus3l	2381.28	0.047301	0.0497245	0.951262	0.341472	0.797663	2414.07	0.118145	0.0505886	2.3354	0.0195226	0.185262	2837.58	0.146881	0.0391926	3.74767	0.000178484	0.00610229	3313.95	0.0137421	0.0465896	0.29496	0.768025	0.93429	2654.95	0.0299422	0.0452488	0.661723	0.508149	0.932771
ENSMUSG00000007610	Gtpbp3	1162.91	-0.000164528	0.046344	-0.00355014	0.997167	0.99931	1350.02	-0.0177279	0.043519	-0.407361	0.683743	0.880974	1074.81	0.0943202	0.0505666	1.86527	0.0621442	0.23858	1080.35	-0.0443689	0.0357315	-1.24173	0.214336	0.621916	1073.51	0.0432124	0.04277	1.01034	0.312331	0.882292
ENSMUSG00000007613	Tgfbr1	707.931	-0.0132885	0.0494008	-0.268994	0.787935	0.967593	1443.06	0.0385556	0.0458703	0.840536	0.400608	0.720673	1095.72	-0.0448853	0.0563105	-0.797104	0.425391	0.67812	1246.26	-0.0203929	0.0534276	-0.381692	0.70269	0.9114	1173.98	-0.0220891	0.0493893	-0.447245	0.654698	0.959057
ENSMUSG00000007617	Homer1	635.729	-0.0381409	0.0561478	-0.679294	0.496952	0.871134	950.658	-0.0821715	0.0449815	-1.82678	0.0677322	0.334996	943.911	-0.0251091	0.0474509	-0.52916	0.596694	0.799366	7835	-0.13989	0.102134	-1.36966	0.170792	0.569677	888.414	-0.0476988	0.0494686	-0.964223	0.334934	0.890849
ENSMUSG00000007646	Rad51c	159.499	0.0539294	0.0752894	0.716294	0.47381	0.862961	192.954	-0.177177	0.0760346	-2.33022	0.0197945	0.186445	201.369	-0.187781	0.0776459	-2.41843	0.0155878	0.108066	128.124	0.0312531	0.0898995	0.347645	0.728107	0.921425	167.849	0.0797046	0.0798051	0.99874	0.317921	0.884458
ENSMUSG00000007653	Gabrb2	244.218	-0.436271	0.200865	-2.17196	0.0298584	0.328658	1491.52	-0.227303	0.078524	-2.8947	0.00379525	0.0774825	3209.87	-0.0246942	0.0797273	-0.309733	0.756764	0.889923	6392.83	-0.053769	0.065332	-0.823011	0.410502	0.77848	1450.38	0.0645776	0.0855083	0.755221	0.450117	0.922457
ENSMUSG00000007655	Cav1	2669.17	0.0762824	0.0405805	1.87978	0.0601383	0.449976	3584.5	0.0564452	0.0640488	0.881285	0.378164	0.705143	765.923	-0.0103293	0.0476988	-0.216553	0.828557	0.928549	522.494	-0.0387943	0.0635626	-0.610333	0.541641	0.849825	1708.09	-0.0856652	0.058021	-1.47645	0.139823	0.781253
ENSMUSG00000007656	Arpp19	4088.51	0.00607324	0.0263461	0.230518	0.817689	0.972084	4611.55	-0.0165828	0.029823	-0.556041	0.578183	0.828745	2846.2	-0.0880113	0.0386217	-2.2788	0.0226789	0.135906	14345.6	0.0158226	0.0338541	0.467377	0.64023	0.891314	2620.28	-0.0110456	0.0358582	-0.308037	0.758055	0.975098
ENSMUSG00000007659	Bcl2l1	2766.04	0.04906	0.0294107	1.6681	0.0952957	0.535854	3182.38	0.0483017	0.0659179	0.732755	0.463708	0.760597	3595.14	0.0687942	0.0467635	1.47111	0.141262	0.380447	3528.22	0.075394	0.0365842	2.06083	0.039319	0.314377	3517.56	0.041522	0.0545058	0.761792	0.446184	0.921745
ENSMUSG00000007670	Khsrp	2071.56	-0.0298198	0.0628009	-0.47483	0.634908	0.924311	2206.3	0.106323	0.059057	1.80035	0.0718061	0.343195	2557.42	0.107991	0.0493368	2.18884	0.0286083	0.154525	3111.85	0.0283356	0.0556965	0.50875	0.610928	0.879531	2940.14	-0.0216895	0.0500962	-0.432956	0.665047	0.961259
ENSMUSG00000007682	Dio2	61.3111	-0.135348	0.190765	-0.709499	0.478015	0.863794	109.037	-0.053746	0.264303	-0.20335	0.838862	0.946203	1266.29	-0.266365	0.0683725	-3.89579	9.78793e-05	0.00401399	3338.12	-0.110652	0.0581876	-1.90165	0.0572172	0.374224	660.854	-0.138437	0.105662	-1.31019	0.190133	0.829014
ENSMUSG00000007721	Ccdc124	3356.16	-0.0534937	0.0428395	-1.2487	0.211775	0.691226	3138.87	-0.041326	0.0393634	-1.04986	0.293783	0.638385	2232.87	0.130172	0.0417071	3.1211	0.00180175	0.0279669	2483.35	-0.0235431	0.0432384	-0.544495	0.586101	0.868114	2178.97	0.0407908	0.037764	1.08015	0.280075	0.872432
ENSMUSG00000007739	Cct4	6373.28	0.0116324	0.0298748	0.389372	0.697001	0.94475	6182.17	-0.0242796	0.0331132	-0.73323	0.463418	0.760481	4331.89	-0.00267954	0.0302436	-0.0885986	0.929401	0.972777	3093.62	0.0933007	0.0383236	2.43455	0.0149104	0.207029	3847.83	0.0324787	0.0269389	1.20565	0.227954	0.851218
ENSMUSG00000007777	0610009B22Rik	824.446	-0.00589931	0.0545152	-0.108214	0.913826	0.988709	891.513	-0.0564878	0.0477803	-1.18224	0.23711	0.584779	571.677	-0.101181	0.0552229	-1.83224	0.0669164	0.248981	416.2	0.0981239	0.0510862	1.92075	0.0547632	0.368978	479.815	0.0171306	0.0511527	0.334891	0.737707	0.973185
ENSMUSG00000007783	Cpt1c	3484.87	0.022422	0.0299419	0.748849	0.453948	0.855483	2897.27	0.0269244	0.0329176	0.817934	0.413395	0.728586	2766.21	0.06501	0.034706	1.87317	0.0610455	0.237314	4529.26	-0.0349404	0.0312666	-1.1175	0.263781	0.666533	2596.43	0.000107573	0.0345411	0.00311436	0.997515	0.999919
ENSMUSG00000007805	Twist2	12.4497	-0.0255469	0.297361	-0.0859122	0.931536	NA	17.9467	-0.00353286	0.256892	-0.0137523	0.989028	NA	4.61221	-0.948324	0.456537	-2.07721	0.0377821	NA	25.2385	0.304438	0.184322	1.65167	0.0986028	NA	13.1726	-0.0614967	0.291802	-0.210748	0.833084	0.982574
ENSMUSG00000007812	Zfp655	1357.96	-0.00999273	0.0359139	-0.278241	0.780827	0.965616	1496.94	-0.0268415	0.0471387	-0.569414	0.569075	0.823799	1477.98	-0.0339894	0.0457045	-0.743677	0.457072	0.702199	1417.93	0.0450774	0.0399524	1.12828	0.259202	0.661585	1283.71	-0.017926	0.0392439	-0.456784	0.647826	0.958577
ENSMUSG00000007815	Rhoa	8751.23	0.00310556	0.0250224	0.124111	0.901227	0.988028	9434.53	0.0183094	0.0236541	0.77405	0.438901	0.746704	5581.88	-0.00252349	0.037601	-0.0671122	0.946492	0.979239	4220.13	-0.000735188	0.0215819	-0.034065	0.972825	0.994517	6035.96	-0.0335208	0.0292277	-1.14689	0.251429	0.864155
ENSMUSG00000007817	Zmiz1	4721.96	0.0435425	0.0317352	1.37206	0.170046	0.644848	4742.29	0.0963409	0.0461877	2.08586	0.0369917	0.248753	5783.49	0.0958545	0.0300758	3.1871	0.00143707	0.0242158	7103.48	-0.0257393	0.0537715	-0.47868	0.632166	0.887446	6187.55	-0.0531966	0.0311191	-1.70945	0.0873673	0.70498
ENSMUSG00000007827	Ankrd26	701.425	-0.132769	0.0516938	-2.56837	0.0102177	0.194299	1015.19	-0.0265983	0.0430991	-0.617144	0.53714	0.807464	1140.69	-0.0380057	0.0402708	-0.943754	0.345295	0.611682	1098.65	0.00774937	0.0372019	0.208306	0.83499	0.957719	1022.82	-0.0229643	0.0391175	-0.587061	0.557163	0.942708
ENSMUSG00000007833	Aldh16a1	581.456	0.00267257	0.0545873	0.0489596	0.960952	0.996312	676.096	0.0170602	0.0594683	0.28688	0.774205	0.921123	412.253	0.0953662	0.0519433	1.83597	0.0663626	0.247906	268.974	-0.0468234	0.0622708	-0.751932	0.452092	0.799206	443.871	-0.0183341	0.0690995	-0.265329	0.790756	0.979263
ENSMUSG00000007836	Hnrnpa0	3404.38	0.00979763	0.0354859	0.276099	0.782472	0.966295	3430.35	0.0850927	0.0421896	2.01691	0.0437046	0.268588	3422.62	0.0616636	0.0503545	1.22459	0.22073	0.483536	4086.05	0.12262	0.0399745	3.06746	0.00215885	0.0882435	3832.85	-0.0152339	0.0393493	-0.387146	0.698648	0.967457
ENSMUSG00000007837	Prrg2	333.066	-0.0572582	0.0621518	-0.921264	0.356913	0.805871	337.132	0.0884889	0.0653518	1.35404	0.175723	0.513745	205.399	0.153428	0.0757018	2.02674	0.0426887	0.193649	183.046	0.110056	0.0775158	1.41979	0.155668	0.551176	193.778	-0.00346033	0.0712001	-0.0486001	0.961238	0.997545
ENSMUSG00000007850	Hnrnph1	6422.86	0.00373184	0.0246844	0.151182	0.879832	0.984139	8441.79	0.0755616	0.0487794	1.54905	0.121371	0.436293	7473.24	-0.0175245	0.0470339	-0.372594	0.709451	0.864548	10080.6	-0.00777041	0.0401692	-0.193442	0.846613	0.960838	6934.23	-0.0441183	0.0348153	-1.26721	0.205081	0.840868
ENSMUSG00000007867	Ift43	382.026	-0.0637559	0.0480741	-1.3262	0.184773	0.663133	432.972	-0.03801	0.0570498	-0.666259	0.505245	0.788353	380.197	-0.0492084	0.0565827	-0.869673	0.384479	0.644038	256.827	0.00991771	0.0602965	0.164482	0.869351	0.968243	351.532	-0.020107	0.0575449	-0.349413	0.726779	0.972065
ENSMUSG00000007872	Id3	2513.24	0.0136412	0.055624	0.24524	0.80627	0.970386	3416.14	0.131783	0.053109	2.48137	0.0130879	0.153064	934.008	0.132874	0.0520203	2.55427	0.0106411	0.0860295	768.445	0.121874	0.0597165	2.04088	0.0412624	0.321113	1155.15	0.0176326	0.0484098	0.364235	0.715682	0.970088
ENSMUSG00000007877	Tcap	18.2555	-0.35545	0.523618	-0.678835	0.497243	0.871236	12.3657	0.18322	0.440989	0.415475	0.677794	NA	7.3417	-0.135893	0.482128	-0.281861	0.77805	NA	163.105	-0.188663	0.111795	-1.68757	0.0914934	0.45045	18.8725	-0.547713	0.329887	-1.6603	0.0968534	0.720664
ENSMUSG00000007880	Arid1a	4120.49	0.015968	0.0416839	0.383073	0.701666	0.946494	4414.42	0.0846447	0.0436061	1.94112	0.0522437	0.293216	4905.51	0.11002	0.0251767	4.36992	1.2429e-05	0.00107153	6276.68	-0.0404848	0.0332637	-1.21709	0.223572	0.629914	5292.02	-0.0456789	0.0301969	-1.5127	0.130355	0.773367
ENSMUSG00000007888	Crlf1	66.7451	-0.0549293	0.130226	-0.4218	0.673171	0.936448	58.7655	0.214556	0.16284	1.31759	0.187642	0.527892	28.6905	0.278399	0.210014	1.32562	0.184966	NA	34.1738	-0.0172957	0.240237	-0.0719941	0.942607	NA	34.0948	-0.0755209	0.159976	-0.472076	0.636873	0.958211
ENSMUSG00000007891	Ctsd	43048.2	-0.0139454	0.0268751	-0.518896	0.603833	0.915635	38092.7	-0.0296011	0.0260685	-1.13551	0.256161	0.604771	17436.2	-0.00798812	0.0293682	-0.271999	0.785623	0.906064	12844.9	0.00462229	0.02307	0.200359	0.8412	0.959344	16529.7	0.0450886	0.0304579	1.48036	0.138777	0.781253
ENSMUSG00000007892	Rplp1	13695.3	0.00180728	0.0404698	0.0446575	0.96438	0.996406	16575.2	-0.00844097	0.0362101	-0.233111	0.815675	0.935587	10226.6	0.0602192	0.0321466	1.87327	0.061031	0.237314	11256.6	0.0563267	0.0410329	1.37272	0.169838	0.568613	11568.5	-0.0353341	0.0359525	-0.9828	0.325706	0.888711
ENSMUSG00000007908	Hmgcll1	635.863	-0.0668152	0.0395238	-1.69051	0.0909309	0.527717	503.214	-0.0448679	0.0510099	-0.879591	0.379081	0.705424	629.618	-0.0498893	0.0445229	-1.12053	0.262488	0.529129	761.406	0.0109212	0.045257	0.241315	0.809311	0.948884	536.728	-0.128439	0.0496686	-2.58592	0.00971185	0.414591
ENSMUSG00000007944	Ttc9b	1783.1	-0.139615	0.048074	-2.90416	0.00368234	0.105453	1878.62	0.00474705	0.0589284	0.0805562	0.935795	0.979104	801.392	0.0936518	0.0508894	1.8403	0.0657241	0.246432	3799.74	0.0312909	0.0383817	0.815255	0.414926	0.779519	722.332	0.066805	0.0507938	1.31522	0.188436	0.827428
ENSMUSG00000007950	Abhd8	5527.9	-0.0801483	0.0381261	-2.10219	0.0355366	0.355643	5493.78	-0.0228177	0.0456302	-0.500057	0.617035	0.846847	8123.32	0.114359	0.0384823	2.97172	0.00296137	0.0387453	10168	-0.0170443	0.0288113	-0.591585	0.554128	0.8561	7649.16	0.0268803	0.0330956	0.812203	0.416675	0.910182
ENSMUSG00000007987	Ift22	1483.57	-0.00951411	0.0331045	-0.287396	0.773809	0.964019	1528.71	-0.0341984	0.0298649	-1.1451	0.252166	0.601447	1886.4	-0.0738388	0.0359582	-2.05346	0.040028	0.187374	1830.51	0.0172685	0.0265077	0.651451	0.514756	0.833652	1705.96	-0.00742272	0.0313686	-0.236629	0.812945	0.982326
ENSMUSG00000007989	Fzd3	207.053	-0.0569324	0.098372	-0.578746	0.562761	0.902281	782.22	0.09126	0.142355	0.641072	0.521476	0.798643	698.838	-0.0115101	0.0645307	-0.178366	0.858435	0.9424	1055.75	0.0650298	0.199551	0.325881	0.744514	0.927392	1031.67	-0.129766	0.069107	-1.87775	0.0604155	0.649096
ENSMUSG00000008028	1700008O03Rik	29.1713	-0.0386622	0.19392	-0.199372	0.841972	0.978738	36.6277	-0.00799355	0.153632	-0.0520306	0.958504	0.986722	89.9948	-0.269342	0.107362	-2.50874	0.0121163	NA	39.5773	0.0496453	0.156626	0.316968	0.751268	NA	79.6042	-0.168319	0.108463	-1.55186	0.120696	0.760806
ENSMUSG00000008035	Mid1ip1	8779.49	-0.00724513	0.0230438	-0.314407	0.753212	0.95766	8509.74	0.0576118	0.0377598	1.52574	0.127073	0.443571	5240.37	0.059282	0.0383178	1.54711	0.121836	0.348318	2969.82	-0.0303263	0.038914	-0.779316	0.435794	0.788821	6947.56	-0.072371	0.0304781	-2.37453	0.0175714	0.484793
ENSMUSG00000008036	Ap2s1	6849.66	-0.0499692	0.0336965	-1.48292	0.138095	0.605349	5886.77	0.0222513	0.0383235	0.580619	0.561498	0.819717	3822.4	0.0664502	0.0288953	2.29969	0.0214659	0.131524	4102.86	-0.000667146	0.0255745	-0.0260864	0.979188	0.99553	3466.16	0.034698	0.0361848	0.95891	0.337604	0.893461
ENSMUSG00000008090	Fgfrl1	252.163	0.0563731	0.0815115	0.691597	0.48919	0.868618	425.35	0.0178767	0.0986959	0.18113	0.856266	0.952275	1186.29	-0.11691	0.095625	-1.22259	0.221484	0.484104	716.373	-0.0810904	0.067485	-1.20161	0.229516	0.636323	1570.95	-0.0192948	0.0603238	-0.319854	0.749079	0.975098
ENSMUSG00000008129	4930432K21Rik	83.0306	0.0142139	0.0999569	0.1422	0.886922	0.984646	99.8643	-0.0134707	0.107853	-0.124899	0.900604	0.96942	86.1062	0.05617	0.110438	0.508611	0.611025	NA	122.072	0.193962	0.0785191	2.47025	0.013502	0.195722	83.6032	0.0741579	0.127891	0.579852	0.562014	0.944628
ENSMUSG00000008136	Fhl2	149.432	-0.0540696	0.0868838	-0.62232	0.533731	0.888114	270.033	0.0748397	0.110523	0.677143	0.498315	0.783543	190.537	0.171031	0.0763194	2.24098	0.0250271	0.143365	1737.55	0.109032	0.0438173	2.48834	0.0128342	0.191668	298.756	0.00336933	0.0692325	0.048667	0.961185	0.997545
ENSMUSG00000008140	Emc10	9064.8	-0.0154902	0.0290728	-0.532809	0.594166	0.912953	8662.57	0.0493821	0.0440409	1.12128	0.26217	0.609564	6549.49	0.0854337	0.0321627	2.6563	0.0079004	0.0718782	5825.05	0.0428672	0.0286898	1.49416	0.135133	0.522794	6767.4	0.0472952	0.0364976	1.29584	0.19503	0.834463
ENSMUSG00000008153	Clstn3	3754.3	-0.171742	0.0512638	-3.35015	0.000807677	0.0409586	4750	-0.25328	0.0482888	-5.2451	1.56194e-07	4.84937e-05	20665.7	0.130754	0.031255	4.18347	2.87098e-05	0.00178176	17207.4	-0.0173386	0.0378255	-0.458384	0.646677	0.894803	19388.3	0.0492326	0.0244415	2.0143	0.0439777	0.606449
ENSMUSG00000008167	Fbxw9	888.339	0.0481248	0.0519161	0.926972	0.353941	0.804307	771.764	0.0979963	0.0467191	2.09756	0.0359438	0.245213	499.886	0.0832417	0.0612428	1.35921	0.174081	0.426736	784.886	-0.0115021	0.0433833	-0.265127	0.790912	0.942034	512.649	0.0514114	0.0590397	0.870793	0.383867	0.903758
ENSMUSG00000008200	Fnbp4	1581.28	0.0664076	0.0362675	1.83105	0.0670934	0.467366	1840.34	0.0952197	0.0500403	1.90286	0.057059	0.308141	2136.57	-0.0258023	0.0378616	-0.681488	0.495562	0.727305	3074.54	-0.0320928	0.0297766	-1.07779	0.281129	0.682362	2119.76	0.0172031	0.0358034	0.480489	0.630879	0.95807
ENSMUSG00000008206	Cers4	6102.5	0.159867	0.0514966	3.10441	0.00190657	0.0705092	5252.95	0.11241	0.0376879	2.98265	0.00285768	0.0648595	2989.67	0.0382447	0.035917	1.06481	0.286962	0.553475	4059.91	-0.000516395	0.0387374	-0.0133307	0.989364	0.997596	2736.33	0.0426053	0.0327276	1.30182	0.192979	0.832606
ENSMUSG00000008226	Scrn3	2778.71	0.0276764	0.0333547	0.829761	0.406674	0.826142	3013.61	-0.105415	0.0375037	-2.81078	0.00494209	0.0907612	2131.51	-0.096178	0.0366503	-2.62421	0.00868505	0.0761892	1298.84	-0.0254845	0.0349798	-0.72855	0.466277	0.8084	1723.81	0.0118704	0.0309494	0.383541	0.701318	0.967916
ENSMUSG00000008301	Phax	1230.94	-0.0349641	0.0362218	-0.965278	0.334405	0.793863	1321.03	-0.0322208	0.0352725	-0.913483	0.360988	0.693287	1148.88	-0.0831622	0.0413594	-2.01072	0.0443553	0.198302	1139.9	0.0447904	0.0382759	1.1702	0.24192	0.646264	1000.39	0.0317753	0.0374481	0.848515	0.396151	0.905614
ENSMUSG00000008305	Tle1	4450.95	0.116977	0.0352184	3.32148	0.000895406	0.0432518	3088.14	0.0630215	0.0446255	1.41223	0.157882	0.488477	1260.37	0.0220916	0.0387613	0.56994	0.568718	0.781138	1482.63	0.114032	0.0592531	1.92449	0.0542936	0.368278	1408.84	-0.0270124	0.0368623	-0.732791	0.463686	0.924747
ENSMUSG00000008307	1700109H08Rik	82.6003	0.0599909	0.117298	0.51144	0.609043	0.917224	115.732	0.237599	0.111548	2.13001	0.0331708	0.236493	177.965	0.0098395	0.0857967	0.114684	0.908696	0.964288	287.321	-0.0305797	0.0581199	-0.526148	0.598785	0.874732	187.309	-0.0402715	0.085604	-0.470439	0.638042	0.958389
ENSMUSG00000008318	Relt	777.353	-0.0513777	0.0571256	-0.899383	0.368449	0.81039	630.249	-0.00482332	0.0473495	-0.101866	0.918863	0.974479	1469.63	0.069094	0.054993	1.25641	0.208966	0.469865	778.888	-0.135842	0.0564632	-2.40585	0.016135	0.21492	1547.82	0.0717518	0.0364355	1.96929	0.0489204	0.625484
ENSMUSG00000008333	Snrpb2	1188.34	0.00670201	0.034493	0.194301	0.84594	0.978738	1400.8	-0.0463717	0.0377406	-1.2287	0.219186	0.565545	678.601	-0.0781217	0.0530663	-1.47215	0.14098	0.379923	757.035	0.080418	0.0478383	1.68104	0.0927559	0.454061	578.093	0.0131592	0.0477922	0.275343	0.783053	0.978924
ENSMUSG00000008348	Ubc	6327.26	0.0198388	0.0424142	0.467741	0.63997	0.925248	6907.19	0.000993805	0.0473541	0.0209867	0.983256	0.993276	6583.41	0.0127129	0.0344384	0.369149	0.712017	0.865506	4641.56	-0.001671	0.0355858	-0.046957	0.962548	0.99191	6039.92	0.0320873	0.0322403	0.995255	0.319612	0.88576
ENSMUSG00000008373	Prpf31	2270.74	0.0233064	0.0259934	0.89663	0.369916	0.810901	2512.1	-0.0212186	0.0255952	-0.829004	0.407102	0.726086	1757.47	-0.00852271	0.0335182	-0.254271	0.799286	0.914838	1493.2	0.046745	0.0291237	1.60505	0.108482	0.478991	1697.33	0.045909	0.0337106	1.36186	0.173243	0.813513
ENSMUSG00000008384	Sertad1	455.178	-0.0249405	0.0524653	-0.475371	0.634523	0.924311	728.264	0.154027	0.0676312	2.27745	0.0227594	0.200485	125.726	0.178661	0.0901818	1.98112	0.047578	0.205395	320.586	-0.0054914	0.0766072	-0.0716825	0.942855	0.987797	224.803	0.0464729	0.074308	0.625409	0.531702	0.938933
ENSMUSG00000008393	Carhsp1	7366.79	0.101558	0.0260578	3.89743	9.72192e-05	0.0088517	3836.55	0.0249457	0.0398362	0.626207	0.531179	0.80423	3792.91	-0.0178485	0.0530535	-0.336425	0.73655	0.87932	1385.61	-0.101378	0.0455577	-2.22528	0.0260627	0.264765	4062.31	0.0296766	0.0416904	0.711834	0.476568	0.927165
ENSMUSG00000008398	Elk3	464.38	0.0241297	0.0498363	0.48418	0.628258	0.92371	426.623	0.0913986	0.0713755	1.28053	0.200358	0.545572	348.508	0.0242479	0.0593674	0.408438	0.682952	0.849916	298.611	-0.038121	0.0551048	-0.691791	0.489068	0.819418	393.918	-0.0264991	0.0646955	-0.409597	0.682102	0.963815
ENSMUSG00000008429	Herpud2	948.87	-0.0155084	0.038617	-0.401595	0.687982	0.942523	1217.67	0.0244177	0.0381465	0.640104	0.522105	0.798922	1373.89	0.00646854	0.0377458	0.171371	0.863932	0.945037	1734.9	0.00101682	0.0325529	0.031236	0.975081	0.994722	1458.65	-0.0366396	0.0311652	-1.17566	0.239732	0.859434
ENSMUSG00000008435	Rdh13	1184.39	-0.0388913	0.0316652	-1.2282	0.219371	0.697616	1082.67	0.0107992	0.0368559	0.293011	0.769513	0.919977	949.167	0.0531899	0.0431332	1.23315	0.217518	0.480792	897.938	-0.0133579	0.0350793	-0.380792	0.703357	0.911685	790.796	0.0258122	0.0403256	0.640094	0.522111	0.936623
ENSMUSG00000008438	Adam21	28.5609	-0.0993572	0.19484	-0.509941	0.610093	0.917224	28.2392	0.159677	0.183813	0.868695	0.385014	0.709568	49.5987	-0.0525936	0.144475	-0.364032	0.715834	NA	24.2741	0.0946371	0.186304	0.507972	0.611473	NA	44.941	0.228152	0.154503	1.47668	0.139761	0.781253
ENSMUSG00000008450	Nutf2	1931.35	-0.0120465	0.0374838	-0.321378	0.747924	0.956549	2120.89	-0.00997175	0.0249347	-0.399915	0.689219	0.883363	1373.7	0.0604803	0.0336176	1.79907	0.0720081	0.258372	1037.28	-0.00575353	0.0320017	-0.179788	0.857319	0.965784	1344.18	0.0763073	0.034258	2.22743	0.0259184	0.545702
ENSMUSG00000008475	Arpc5	7549.97	0.0533155	0.0301461	1.76857	0.0769654	0.493426	6894.98	0.0144859	0.0228836	0.633025	0.526717	0.801622	1826.8	-0.0102644	0.0437357	-0.23469	0.814449	0.922611	2465.64	0.0439044	0.0404535	1.08531	0.277786	0.679726	1951.26	-0.00647634	0.0360144	-0.179826	0.857289	0.985611
ENSMUSG00000008489	Elavl2	9076.49	-0.021867	0.0359266	-0.608659	0.542751	0.892279	9540.44	-0.0894007	0.0455999	-1.96055	0.0499319	0.287953	5690.18	0.00121137	0.0335524	0.0361037	0.9712	0.989013	2949.06	0.0189329	0.0256063	0.739383	0.459674	0.80442	3631.29	0.0320539	0.0395948	0.809547	0.4182	0.910506
ENSMUSG00000008496	Pou2f2	161.734	0.191553	0.0849883	2.25387	0.0242043	0.299922	172.248	0.140737	0.0868733	1.62003	0.105227	0.409243	279.441	0.137656	0.0633619	2.17254	0.0298152	0.157853	681.588	0.0251247	0.0503526	0.498974	0.617797	0.881089	262.961	0.00943323	0.0695827	0.135569	0.892162	0.99104
ENSMUSG00000008540	Mgst1	460.63	0.0040682	0.0582984	0.0697824	0.944367	0.994787	679.183	0.0518045	0.0523322	0.989917	0.322215	0.660327	499.542	-0.0971099	0.0662818	-1.46511	0.142892	0.382695	160.058	0.0132081	0.0808249	0.163416	0.870191	0.96838	686.479	-0.104329	0.047682	-2.18801	0.0286689	0.552913
ENSMUSG00000008575	Nfib	1387.26	0.0571486	0.0374643	1.52541	0.127156	0.589742	2139.64	0.10032	0.0455364	2.20308	0.0275891	0.218813	1880.99	0.0064014	0.0392159	0.163235	0.870334	0.948287	3902.86	0.0397869	0.035565	1.11871	0.263264	0.666182	2540.17	-0.0734971	0.0392167	-1.87413	0.0609128	0.650174
ENSMUSG00000008604	Ubqln4	2952.13	-0.0233496	0.0265103	-0.880777	0.378439	0.814138	3061.15	0.0100972	0.032342	0.312202	0.754887	0.914177	4393.36	0.0254663	0.0333393	0.763851	0.444956	0.692835	5754.1	0.0346537	0.0272587	1.27129	0.203626	0.608995	4230.08	-0.018331	0.0254798	-0.719434	0.471874	0.927165
ENSMUSG00000008658	Rbfox1	8712.16	0.0220059	0.0306478	0.718024	0.472742	0.862367	7511.98	-0.020491	0.0459131	-0.4463	0.655381	0.867163	7655.14	0.0539063	0.037881	1.42305	0.154723	0.399932	12224.6	0.018234	0.0342016	0.533133	0.593942	0.872861	7695.71	0.0415729	0.0187579	2.21629	0.0266715	0.54965
ENSMUSG00000008668	Rps18	6327.93	-0.0263678	0.0345319	-0.763579	0.445118	0.849228	8000.79	-0.081809	0.0416589	-1.96378	0.0495552	0.287225	4304.02	-0.020387	0.0304187	-0.670213	0.502722	0.7333	4576.99	0.0259762	0.0322172	0.806285	0.420078	0.78155	4384.42	0.0109506	0.0377055	0.290424	0.771492	0.977569
ENSMUSG00000008682	Rpl10	14275.7	-0.0166864	0.0331865	-0.502808	0.615099	0.918565	15530	-0.11267	0.0444934	-2.53228	0.0113323	0.142139	7391.73	-0.00272946	0.0387428	-0.0704508	0.943835	0.978401	5889.82	0.0585809	0.0303971	1.92719	0.0539564	0.367036	7253.29	-0.0281157	0.0304331	-0.923855	0.355562	0.897733
ENSMUSG00000008683	Rps15a	4749.96	-0.0136425	0.0443103	-0.307886	0.758169	0.958652	6289.13	-0.0927187	0.0599094	-1.54765	0.121707	0.436677	6091.17	-0.108597	0.0402043	-2.70113	0.00691034	0.0660696	5260.58	0.00822212	0.0440261	0.186756	0.851852	0.963306	5669.79	-0.00869131	0.0422451	-0.205735	0.836998	0.982574
ENSMUSG00000008690	Ncaph2	5348.4	-0.0389339	0.027654	-1.40789	0.159162	0.62941	5702.26	-0.0692695	0.0263826	-2.62557	0.00865037	0.122392	4641.86	0.0515085	0.0297327	1.73239	0.0832046	0.280381	4065.06	-0.0140661	0.0280779	-0.500968	0.616393	0.880686	4307.58	0.0127824	0.0312753	0.408707	0.682755	0.963942
ENSMUSG00000008730	Hipk1	3804.32	0.0284842	0.026775	1.06384	0.287403	0.763095	4986.13	0.0524406	0.0447502	1.17185	0.241257	0.589265	5384.96	0.0471766	0.0323421	1.45868	0.144655	0.384876	6335.5	-0.0292193	0.0360634	-0.81022	0.417814	0.780276	6350	-0.0560626	0.040379	-1.38841	0.165012	0.806651
ENSMUSG00000008734	Gprc5b	4177.5	0.0359737	0.043387	0.829135	0.407028	0.826291	9077.39	0.0966575	0.0540784	1.78736	0.0738799	0.347726	16956.5	0.0117605	0.0279734	0.420416	0.674182	0.843832	6078.74	-0.0902867	0.0311863	-2.89508	0.00379063	0.109762	17835.3	0.00529658	0.023937	0.221272	0.824881	0.982574
ENSMUSG00000008763	Man1a2	5864.98	-0.0597827	0.0362387	-1.64969	0.099006	0.541783	7100.94	-0.0256305	0.029861	-0.858325	0.390713	0.714318	3565.16	0.00497499	0.026401	0.18844	0.850532	0.938907	6833.98	0.00344252	0.0311163	0.110634	0.911907	0.978319	3833.89	-0.0475673	0.0323577	-1.47004	0.14155	0.783983
ENSMUSG00000008822	Acyp1	719.317	-0.0386152	0.0417414	-0.925106	0.354911	0.804638	965.872	-0.110929	0.0346115	-3.20499	0.00135069	0.0423858	589.405	-0.0280301	0.0522358	-0.536607	0.591539	0.796236	451.005	-0.0114642	0.0566318	-0.202435	0.839577	0.958986	476.626	0.0432014	0.0486827	0.887407	0.37486	0.902287
ENSMUSG00000008845	Cd163	154.146	0.356689	0.201739	1.76807	0.0770489	0.493614	320.778	0.27378	0.30359	0.901806	0.36716	0.698247	59.9597	0.199909	0.197525	1.01207	0.311503	NA	52.4868	-0.217193	0.159276	-1.36362	0.172686	NA	241.385	0.154037	0.190652	0.80795	0.419119	0.910506
ENSMUSG00000008855	Hdac5	3222.77	-7.49014e-05	0.0451756	-0.00165801	0.998677	0.999902	4200.45	0.0310361	0.0387417	0.801102	0.423073	0.735303	8045.69	0.107153	0.0280541	3.8195	0.00013372	0.0050798	7123.2	-0.060931	0.0367904	-1.65617	0.0976881	0.460119	7771.71	-0.0463048	0.024474	-1.892	0.0584904	0.646421
ENSMUSG00000008859	Rala	3341.19	0.0214488	0.0257107	0.834236	0.404148	0.824689	3502.44	-0.00722857	0.0285911	-0.252826	0.800403	0.930369	2671.93	-0.0537359	0.0371963	-1.44466	0.148555	0.390938	2314.04	0.0488134	0.0348491	1.40071	0.161302	0.557332	2426.87	-0.0262621	0.028666	-0.916141	0.359593	0.898352
ENSMUSG00000008892	Vdac3	6943.21	0.00618216	0.0238122	0.259621	0.795156	0.968413	6880.94	-0.0635402	0.0362574	-1.75247	0.0796925	0.358944	6293.24	-0.0212428	0.0360133	-0.589859	0.555285	0.7721	3740.84	0.0866692	0.0381806	2.26998	0.0232088	0.25292	5441.18	0.0230745	0.0253293	0.910982	0.362305	0.899863
ENSMUSG00000008958	Vps72	1026.27	-0.0191857	0.038499	-0.498343	0.618242	0.919216	1109.64	0.0219655	0.036205	0.606699	0.544051	0.811444	936.089	0.0496406	0.0463247	1.07158	0.283909	0.55051	933.59	-0.00601968	0.0332981	-0.180782	0.856539	0.965684	958.964	0.0113686	0.0459362	0.247486	0.804532	0.98113
ENSMUSG00000008976	Gabpa	1049	-0.0233984	0.0376853	-0.620889	0.534672	0.888114	1373.27	0.0197931	0.04888	0.404932	0.685528	0.882174	842.632	-0.105079	0.0519566	-2.02244	0.0431306	0.194872	1015.55	-0.0359552	0.0402533	-0.893223	0.371738	0.748836	888.125	-0.0874286	0.0396761	-2.20356	0.0275553	0.552913
ENSMUSG00000008999	Bmp7	455.013	0.0111971	0.0823785	0.135923	0.891882	0.985795	1237.68	0.116461	0.0728662	1.59828	0.10998	0.417873	312.431	0.126673	0.0855508	1.48067	0.138694	0.376811	398.7	-0.0354482	0.0768997	-0.460967	0.644822	0.893601	884.851	0.00258446	0.0525673	0.0491647	0.960788	0.997358
ENSMUSG00000009013	Dynll1	9632.87	0.0147698	0.0306766	0.481469	0.630183	0.923711	8393.92	-0.0446653	0.0336672	-1.32667	0.184617	0.523709	3669.25	-0.0649217	0.0357765	-1.81465	0.0695783	0.253354	6607.53	0.0464619	0.0322169	1.44216	0.149257	0.543153	3564.2	-0.0485274	0.0375403	-1.29268	0.196123	0.834565
ENSMUSG00000009030	Pdcl	1855.67	0.0961814	0.0357919	2.68724	0.0072045	0.156141	1992.95	0.00287385	0.0380585	0.0755114	0.939808	0.980169	1051.42	-0.0357982	0.0444075	-0.806129	0.420169	0.673837	1012.91	0.0703932	0.0371732	1.89365	0.0582711	0.377337	843.87	0.0159197	0.0379767	0.419198	0.675071	0.962898
ENSMUSG00000009035	Tmem184b	5958.47	-0.0136299	0.031398	-0.434101	0.664215	0.934027	4996.78	0.0302365	0.0345304	0.875648	0.381222	0.70626	3540.21	0.0536863	0.0324442	1.65473	0.0979797	0.307328	3333.85	-0.0348795	0.0307508	-1.13427	0.256683	0.659544	3226.94	0.0605829	0.0296978	2.03997	0.0413529	0.596839
ENSMUSG00000009070	Rsph14	NA	NA	NA	NA	NA	NA	NA	NA	NA	NA	NA	NA	13.7827	-0.183494	0.31129	-0.589465	0.555549	NA	6.22597	-0.0362733	0.349438	-0.103805	0.917324	NA	22.6138	0.115413	0.199059	0.579794	0.562054	0.944628
ENSMUSG00000009073	Nf2	4261.98	0.000377301	0.0279846	0.0134824	0.989243	0.998337	4596.02	0.0743347	0.0360839	2.06006	0.0393932	0.255546	4037.43	-0.0163124	0.0263763	-0.618449	0.536279	0.757484	4475.75	-0.00838175	0.0298211	-0.281067	0.778659	0.93863	4108.34	-0.0487328	0.0269436	-1.8087	0.0704981	0.672416
ENSMUSG00000009075	Cabp7	1498.44	-0.407844	0.0533282	-7.64782	2.04423e-14	6.84938e-11	1858.73	-0.112251	0.0485211	-2.31346	0.0206975	0.19155	7573.02	-0.00961969	0.050654	-0.18991	0.84938	0.938429	1076.16	-0.167977	0.0927586	-1.8109	0.0701562	0.404752	10419.8	0.0202081	0.0294767	0.685561	0.49299	0.928192
ENSMUSG00000009076	Zmat5	979.396	0.000647473	0.0391182	0.0165517	0.986794	0.998257	915.72	0.0202941	0.0444252	0.456814	0.647804	0.861883	626.603	0.00137576	0.0500445	0.0274906	0.978068	0.992274	500.471	0.0313076	0.0412807	0.758409	0.448206	0.797162	595.754	-0.0229867	0.0462708	-0.496787	0.61934	0.955676
ENSMUSG00000009079	Ewsr1	5841.11	0.00806288	0.0257161	0.313534	0.753875	0.95766	6697.29	0.0955326	0.0443783	2.15268	0.0313435	0.230729	7054.22	0.0658488	0.0259177	2.54068	0.0110636	0.0884366	10898.1	0.00160904	0.0216291	0.0743921	0.940698	0.987014	7069.64	-0.00564106	0.0220256	-0.256114	0.797863	0.98025
ENSMUSG00000009090	Ap1b1	9767.24	-0.0153068	0.0301008	-0.50852	0.611088	0.917224	9356.82	-0.033606	0.0317224	-1.05938	0.289427	0.635078	10620.9	0.0543972	0.029003	1.87557	0.0607145	0.236736	8208.02	-0.0120016	0.0238044	-0.504175	0.614139	0.879813	9722.52	0.063848	0.0215215	2.9667	0.00301012	0.280176
ENSMUSG00000009092	Derl3	11.4177	-0.060814	0.273453	-0.222393	0.824008	NA	29.2548	0.0552142	0.217088	0.254341	0.799232	0.929973	49.1183	-0.318604	0.155889	-2.04378	0.0409752	NA	37.555	-0.14612	0.167556	-0.872065	0.383173	NA	36.5465	-0.225857	0.164761	-1.37082	0.170432	0.811604
ENSMUSG00000009097	Tbx1	28.6353	-0.244232	0.226826	-1.07674	0.281597	0.756994	45.7095	-0.367297	0.207932	-1.76643	0.0773244	0.354619	64.6214	-0.499495	0.164105	-3.04375	0.00233647	NA	56.9072	-0.465531	0.195627	-2.37968	0.0173276	NA	151.922	-0.296708	0.124081	-2.39124	0.0167917	0.484793
ENSMUSG00000009112	Bcl2l13	4347.91	0.0170574	0.0249394	0.683955	0.494004	0.870796	4165.03	-0.0748281	0.0413379	-1.81016	0.0702716	0.34065	2150.7	0.0112598	0.0354144	0.317943	0.750528	0.887269	2413.66	-0.0233844	0.0280271	-0.834352	0.404083	0.772792	2158.45	0.023752	0.0285474	0.832019	0.405398	0.907639
ENSMUSG00000009145	Dqx1	68.1729	0.110343	0.128479	0.858838	0.39043	0.81878	105.858	0.195926	0.106078	1.847	0.0647468	0.326574	36.9467	0.288134	0.171169	1.68333	0.0923117	NA	29.2201	-0.0146081	0.165744	-0.0881364	0.929768	NA	46.8214	-0.0156303	0.14118	-0.110712	0.911845	0.991947
ENSMUSG00000009207	Lnp	1804.94	-0.0877237	0.0596112	-1.4716	0.14113	0.607214	2598.21	-0.0495168	0.040922	-1.21003	0.226267	0.573333	1801.8	-0.0759891	0.0593139	-1.28113	0.200147	0.458571	2238.12	0.078628	0.0321438	2.44613	0.0144399	0.203661	1359.17	-0.0535401	0.0446087	-1.20021	0.230056	0.851218
ENSMUSG00000009214	Tmem8c	39.1178	0.0895127	0.154532	0.579251	0.56242	0.901993	NA	NA	NA	NA	NA	NA	7.16111	0.691858	0.36844	1.8778	0.0604082	NA	6.91506	0.173117	0.309434	0.559464	0.575845	NA	5.54063	0.00381414	0.386807	0.00986056	0.992133	0.999173
ENSMUSG00000009216	Fam163b	143.227	-0.478093	0.0900324	-5.31023	1.09487e-07	3.90263e-05	147.304	-0.307463	0.100276	-3.06618	0.00216815	0.0562727	1998.86	0.0233624	0.0685122	0.340997	0.733106	0.877754	6389.88	0.0199103	0.0430394	0.462607	0.643646	0.892777	2592.67	-0.0490364	0.0294192	-1.66681	0.0955518	0.718296
ENSMUSG00000009248	Ascl2	NA	NA	NA	NA	NA	NA	12.0815	-0.214761	0.284573	-0.754678	0.450442	NA	15.5753	0.168167	0.258961	0.649392	0.516085	NA	6.46712	0.115552	0.350176	0.329982	0.741414	NA	21.5854	0.568069	0.237634	2.39052	0.0168246	0.484793
ENSMUSG00000009281	Rarres2	1274.92	0.00264328	0.0380243	0.0695153	0.944579	0.994787	1743.88	0.0115638	0.0480602	0.240611	0.809857	0.933926	194.064	-0.103448	0.0774566	-1.33556	0.181693	0.436983	136.64	-0.0157134	0.0984956	-0.159534	0.873248	0.969117	599.007	-0.0926549	0.0606088	-1.52874	0.12633	0.766798
ENSMUSG00000009291	Pttg1ip	3709.5	-0.0144414	0.0308534	-0.468063	0.639739	0.925248	5362.97	0.0650292	0.0435598	1.49287	0.135471	0.455957	2455.08	0.0200462	0.0254074	0.78899	0.430118	0.681991	2320.14	-0.0632144	0.0258671	-2.44382	0.0145328	0.204149	3462.98	-0.0566034	0.0284807	-1.98743	0.046875	0.619636
ENSMUSG00000009292	Trpm2	1587.39	-0.0880981	0.0372543	-2.36478	0.0180409	0.262877	1596.41	-0.162818	0.0400428	-4.06609	4.78078e-05	0.00485603	3053.61	0.0284851	0.0360653	0.789821	0.429632	0.681795	2066.2	-0.0877433	0.040036	-2.19161	0.0284076	0.274719	3006.73	0.0271495	0.0360311	0.753503	0.451148	0.922457
ENSMUSG00000009293	Ube2g2	1816.5	0.0528338	0.0314222	1.68142	0.0926821	0.530435	1671.04	0.00819862	0.0342899	0.239097	0.811031	0.934428	1146.98	0.0081428	0.039951	0.20382	0.838494	0.932801	1029.33	0.0108327	0.0365121	0.296689	0.766704	0.933834	1156.26	-0.0173756	0.0386321	-0.449771	0.652876	0.959057
ENSMUSG00000009356	Lpo	4.23183	-0.894362	0.48665	-1.83779	0.0660927	NA	17.4244	-0.467898	0.253347	-1.84687	0.0647665	NA	291.828	-0.185003	0.0847271	-2.18351	0.028998	0.15555	31.4378	-0.210016	0.159871	-1.31365	0.188963	NA	269.057	-0.118947	0.0651524	-1.82567	0.0678998	0.670109
ENSMUSG00000009376	Met	117.116	-0.224125	0.10295	-2.17703	0.0294785	0.326763	173.131	0.0640311	0.0953381	0.671622	0.501825	0.786239	229.356	-0.133916	0.0876082	-1.52858	0.126369	0.356135	489.61	0.0676452	0.0620275	1.09057	0.275464	0.677717	251.951	-0.0866808	0.0655607	-1.32214	0.18612	0.824756
ENSMUSG00000009378	Slc16a12	931.614	0.0480312	0.0686041	0.700122	0.483851	0.866114	549.482	0.0120298	0.08456	0.142264	0.886872	0.965805	95.0171	0.137459	0.123636	1.1118	0.266224	NA	115.221	-0.00517467	0.115658	-0.0447411	0.964314	0.992574	118.878	0.0225375	0.128552	0.175318	0.86083	0.985856
ENSMUSG00000009394	Syn2	10006.6	-0.0321318	0.026502	-1.21243	0.225348	0.70329	8419.12	-0.0267439	0.0417295	-0.640887	0.521596	0.798643	13052.6	0.0519485	0.0257114	2.02045	0.0433371	0.195295	19327.8	0.0791129	0.0412185	1.91936	0.0549394	0.369352	11046.7	0.0218191	0.0203519	1.07209	0.283679	0.872799
ENSMUSG00000009406	Elk1	678.823	0.0286032	0.0410227	0.697253	0.485644	0.867562	784.249	0.0725484	0.0440221	1.648	0.0993533	0.398455	979.089	0.0510497	0.047275	1.07985	0.280211	0.546998	2726.96	-0.00697352	0.0371887	-0.187517	0.851255	0.963152	1049.35	-0.0350371	0.0445259	-0.786894	0.431344	0.914009
ENSMUSG00000009418	Nav1	12472.3	0.0841519	0.0290623	2.89556	0.00378477	0.106386	11256.8	0.00159523	0.0327448	0.0487172	0.961145	0.98734	6808.98	0.0760927	0.0378637	2.00965	0.0444685	0.198603	7740.28	-0.0522483	0.0552002	-0.946524	0.343881	0.731142	6672.78	-0.0137287	0.0420191	-0.326726	0.743875	0.974685
ENSMUSG00000009470	Tnpo1	2410.36	-0.0872481	0.057248	-1.52404	0.1275	0.590123	4201.12	0.0232241	0.0396959	0.58505	0.558514	0.818156	4276.78	-0.064955	0.0261208	-2.48672	0.0128928	0.0966554	3648.19	-0.0119676	0.0374945	-0.319184	0.749587	0.928026	4584.43	-0.0379179	0.0452572	-0.83783	0.402126	0.906272
ENSMUSG00000009471	Myod1	NA	NA	NA	NA	NA	NA	NA	NA	NA	NA	NA	NA	NA	NA	NA	NA	NA	NA	8.97383	-0.270487	0.303924	-0.889982	0.373476	NA	NA	NA	NA	NA	NA	NA
ENSMUSG00000009487	Otog	5.4326	-0.710892	0.384144	-1.85059	0.0642292	NA	4.3619	-0.56858	0.45736	-1.24318	0.213802	NA	NA	NA	NA	NA	NA	NA	7.90744	-0.229896	0.319958	-0.71852	0.472437	NA	6.78536	-0.478229	0.384972	-1.24224	0.214147	0.841785
ENSMUSG00000009535	Rnmt	2680.97	-0.0436483	0.0310373	-1.40632	0.15963	0.629488	3159.17	-0.0724644	0.0413018	-1.75451	0.0793431	0.358521	3420.71	-0.0168075	0.0290785	-0.578004	0.563262	0.776682	2681.66	0.0532507	0.0307543	1.73149	0.083365	0.433712	2870.34	0.0386602	0.0267192	1.44691	0.147923	0.791196
ENSMUSG00000009545	Kcnq1	71.5892	0.0906757	0.113981	0.795533	0.426303	0.837264	63.7205	0.259424	0.127445	2.03557	0.0417937	0.263291	22.8729	0.0262932	0.239738	0.109675	0.912667	NA	17.8901	0.126805	0.214225	0.591925	0.553901	NA	23.4424	0.417336	0.209178	1.99513	0.0460291	0.615673
ENSMUSG00000009549	Srp14	4504.68	-0.058638	0.0321396	-1.82448	0.0680798	0.471493	4662.71	-0.0524923	0.0238307	-2.20272	0.0276148	0.218883	2624.48	-0.0540705	0.0346152	-1.56205	0.118277	0.3432	1965.56	0.0715659	0.041474	1.72556	0.0844267	0.434675	2522.37	0.00491566	0.0329332	0.149262	0.881347	0.989734
ENSMUSG00000009551	6330409D20Rik	170.261	-0.17775	0.0857274	-2.07343	0.038132	0.36534	204.998	-0.299486	0.0617903	-4.8468	1.25466e-06	0.000261335	304.132	-0.0723172	0.0705428	-1.02515	0.305291	0.571766	97.6345	-0.0214675	0.107637	-0.199443	0.841916	0.959453	302.681	-0.00680461	0.0615781	-0.110504	0.91201	0.991947
ENSMUSG00000009555	Cdk9	2633.2	-0.0286218	0.0275821	-1.0377	0.299412	0.772055	2519.72	0.0515137	0.0315749	1.63148	0.10279	0.405225	2138.44	0.0420884	0.0283383	1.48521	0.137488	0.374867	3766.14	0.0190444	0.0371888	0.512102	0.60858	0.878462	2158.33	0.0381111	0.0323599	1.17772	0.238906	0.857713
ENSMUSG00000009563	Tor2a	383.677	-0.0242892	0.05459	-0.444937	0.656365	0.931782	506.857	0.0475113	0.0536735	0.88519	0.376054	0.703977	558.284	0.0820868	0.0442225	1.85622	0.0634219	0.241494	934.982	-0.011429	0.0359658	-0.317774	0.750656	0.928323	628.216	-0.011468	0.0426613	-0.268814	0.788073	0.979142
ENSMUSG00000009566	Fpgs	662.665	0.057274	0.0495922	1.1549	0.248132	0.725725	636.743	0.122114	0.0630951	1.9354	0.0529418	0.295275	303.307	0.106143	0.0666953	1.59146	0.111505	0.331808	290.48	-0.0287374	0.0670907	-0.428336	0.668407	0.899713	379.244	-0.0909341	0.064752	-1.40435	0.160216	0.802156
ENSMUSG00000009569	Mkl2	1688.33	0.0765652	0.0387604	1.97535	0.0482287	0.401778	1594.35	0.0276725	0.0477903	0.57904	0.562562	0.819853	2906.75	0.094449	0.0355237	2.65876	0.00784281	0.0716552	12251.9	-0.00306681	0.0463894	-0.0661101	0.94729	0.988276	3586.36	-0.0258069	0.0377137	-0.684285	0.493795	0.92862
ENSMUSG00000009575	Cbx5	4550.83	0.054469	0.0353372	1.54141	0.123218	0.583579	6455.65	0.0206438	0.0318325	0.648513	0.516653	0.795576	9044.84	0.0289003	0.0250256	1.15483	0.24816	0.513914	8441.23	0.0235568	0.0343477	0.685833	0.492819	0.822395	8300.91	-0.0336563	0.0279276	-1.20513	0.228154	0.851218
ENSMUSG00000009585	Apobec3	137.24	0.0375786	0.0946294	0.397114	0.691284	0.943221	248.594	0.204006	0.0850823	2.39775	0.016496	0.170933	123.089	0.00404124	0.0987222	0.0409355	0.967347	0.988577	119.161	0.112454	0.0825835	1.3617	0.173293	0.573044	191.902	0.0860349	0.0819943	1.04928	0.29405	0.876021
ENSMUSG00000009596	Taf7l	NA	NA	NA	NA	NA	NA	NA	NA	NA	NA	NA	NA	NA	NA	NA	NA	NA	NA	6.07959	0.257971	0.503259	0.512601	0.60823	NA	NA	NA	NA	NA	NA	NA
ENSMUSG00000009614	Sardh	408.523	0.0270779	0.0628135	0.431083	0.666408	0.934604	924.303	0.14713	0.0639003	2.30249	0.0213075	0.194678	810.708	0.0298441	0.0564873	0.528332	0.597269	0.799638	479.374	-0.0401708	0.0482755	-0.832115	0.405344	0.77392	1159.09	-0.0301582	0.0458097	-0.658336	0.510322	0.933888
ENSMUSG00000009621	Vav2	3859.64	0.0206554	0.0230583	0.895792	0.370364	0.811305	3014.39	0.0541627	0.0297684	1.81947	0.0688401	0.336731	1734.08	0.00723858	0.0390223	0.185499	0.852838	0.940185	671.659	-0.0189764	0.0418614	-0.453316	0.650321	0.894931	2007.67	0.0106839	0.0375494	0.284529	0.776005	0.978219
ENSMUSG00000009628	Tex15	16.5669	-0.137797	0.246099	-0.559924	0.575531	0.905659	76.314	-0.365586	0.113825	-3.21182	0.00131896	0.0419137	96.5361	-0.226769	0.134045	-1.69173	0.0906971	NA	31.6023	0.0918379	0.157924	0.581534	0.560881	NA	213.367	-0.217425	0.0689342	-3.15409	0.00160999	0.220732
ENSMUSG00000009630	Ppp2cb	4328.44	-0.00473887	0.0245882	-0.192729	0.847171	0.978893	4002.66	0.0208157	0.0226535	0.918872	0.358162	0.690274	3422.34	0.0227244	0.0310636	0.731542	0.464448	0.707398	3954.24	0.0706613	0.0316961	2.22934	0.0257915	0.264196	3157.24	0.0182492	0.0329834	0.553285	0.580068	0.947921
ENSMUSG00000009633	G0s2	308.794	0.0126556	0.0762278	0.166024	0.868138	0.981239	535.677	0.0675919	0.061611	1.09707	0.272609	0.619497	267.305	-0.0365445	0.0737746	-0.495353	0.620351	0.812624	120.059	0.117341	0.0853687	1.37451	0.169282	0.568343	286.011	0.054493	0.0681385	0.799739	0.423862	0.911658
ENSMUSG00000009640	Dmap1	835.855	0.0656529	0.0336057	1.95363	0.0507455	0.413469	903.393	0.0205972	0.0361598	0.569615	0.568939	0.823799	905.521	0.0457005	0.0483513	0.945176	0.344569	0.610812	834.245	-0.0103688	0.0343716	-0.301668	0.762905	0.932885	869.156	0.0253698	0.0514177	0.493405	0.621726	0.956181
ENSMUSG00000009647	Mcu	1987.15	0.118802	0.0345455	3.439	0.000583858	0.032388	1504.3	0.0268321	0.041401	0.648104	0.516918	0.79577	926.036	0.0359203	0.0489107	0.734405	0.462702	0.706305	1016.16	0.0758521	0.0371897	2.0396	0.04139	0.321925	1018.09	0.0672353	0.0385427	1.74444	0.0810828	0.697732
ENSMUSG00000009670	Tex11	NA	NA	NA	NA	NA	NA	10.0938	0.468833	0.381812	1.22792	0.219479	NA	12.0395	0.0251117	0.3153	0.0796439	0.93652	NA	6.16544	-0.326797	0.339474	-0.962656	0.33572	NA	18.5303	0.374411	0.250225	1.4963	0.134577	0.77626
ENSMUSG00000009681	Bcr	4543.03	0.0120002	0.0317735	0.37768	0.705668	0.947812	4127.51	0.024489	0.044278	0.553073	0.580214	0.829849	3542.13	0.077325	0.0279393	2.76761	0.00564693	0.0591176	4925.62	-0.00254292	0.038902	-0.0653673	0.947882	0.988276	3934.48	-0.038506	0.0269666	-1.42792	0.153316	0.796415
ENSMUSG00000009687	Fxyd5	696.813	-0.0634842	0.0561375	-1.13087	0.25811	0.736631	1732.28	0.0289368	0.0701317	0.412606	0.679895	0.878852	264.607	0.00580308	0.10221	0.0567761	0.954724	0.982738	752.906	-0.0266659	0.0627151	-0.42519	0.670698	0.900331	345.608	0.0288541	0.0685605	0.420856	0.67386	0.962898
ENSMUSG00000009731	Kcnd1	15731.8	0.0555278	0.0308634	1.79915	0.0719951	0.48034	9604.6	-0.0517534	0.0442654	-1.16916	0.242339	0.590372	1054.57	-0.0314142	0.0414514	-0.757857	0.448537	0.695061	609.612	-0.0670905	0.0480311	-1.39681	0.16247	0.558904	1121.2	0.0677446	0.0339918	1.99297	0.0462648	0.616831
ENSMUSG00000009733	Tfcp2	1076.93	-0.0216895	0.0364024	-0.595826	0.551292	0.898423	1225.23	0.0820069	0.0309228	2.65199	0.00800197	0.117986	1096.14	0.0286865	0.0343949	0.834032	0.404263	0.660456	902.983	0.0651879	0.0432557	1.50704	0.131801	0.51634	1044.57	0.072672	0.0399515	1.81901	0.0689104	0.670865
ENSMUSG00000009734	Pou6f2	90.5198	0.138816	0.112528	1.23362	0.217345	0.695845	50.7842	0.100542	0.145168	0.692592	0.488566	0.77765	125.287	0.112985	0.0965658	1.17003	0.241989	0.506838	154.694	0.101069	0.219587	0.460269	0.645323	0.893647	100.592	0.00233466	0.0981455	0.0237878	0.981022	0.998511
ENSMUSG00000009739	Pou6f1	2603.69	0.0345099	0.0300403	1.14879	0.250643	0.728518	2527.39	0.0746607	0.0315336	2.36765	0.0179014	0.177545	3889.71	0.081028	0.0346746	2.33681	0.0194489	0.124228	8196.41	-0.0192504	0.0395289	-0.486996	0.626261	0.884815	4280.85	0.0120621	0.0244637	0.493059	0.621971	0.956181
ENSMUSG00000009741	Ubp1	2281.52	0.0323046	0.0286338	1.1282	0.259237	0.7371	2593.5	0.055674	0.041122	1.35387	0.175777	0.513745	3152.76	0.0302109	0.0335905	0.899389	0.368446	0.63254	5278.42	0.0337416	0.0373349	0.903754	0.366126	0.745239	2928.14	0.00157751	0.032279	0.0488712	0.961022	0.997498
ENSMUSG00000009772	Nuak2	37.5696	-0.145718	0.171639	-0.84898	0.395893	0.821836	118.79	0.118948	0.0936507	1.27012	0.204041	0.550771	84.8354	0.0677702	0.131176	0.516636	0.60541	NA	32.3255	-0.090351	0.148913	-0.606738	0.544025	NA	79.1252	-0.0810208	0.119248	-0.679431	0.496865	0.928954
ENSMUSG00000009828	Ick	1428.28	-0.00224995	0.0353249	-0.063693	0.949215	0.994959	1500.91	0.0634256	0.0374531	1.69347	0.0903664	0.381374	1348.92	0.0141692	0.0402701	0.351854	0.724948	0.872007	1279.81	-0.0342004	0.0369312	-0.926057	0.354416	0.739138	1355.97	0.000287809	0.0466962	0.00616342	0.995082	0.999654
ENSMUSG00000009863	Sdhb	6116.53	-0.0157772	0.0276194	-0.571235	0.56784	0.903788	6323.37	-0.025725	0.024038	-1.07018	0.284537	0.630836	5425.7	-0.0422503	0.0259777	-1.62641	0.103863	0.318239	4156.77	0.0345543	0.0246105	1.40405	0.160305	0.556433	4603.24	0.032471	0.0283683	1.14462	0.252366	0.864512
ENSMUSG00000009876	Cox4i2	49.93	0.108223	0.138404	0.781933	0.434254	0.842898	59.1988	0.151046	0.140063	1.07841	0.280851	0.626953	60.5125	-0.0254197	0.123434	-0.205938	0.836839	NA	48.8667	-0.0258311	0.128167	-0.201543	0.840274	NA	58.9664	-0.192091	0.130159	-1.47581	0.139995	0.781253
ENSMUSG00000009894	Snap47	8793.24	-0.050972	0.0285147	-1.78757	0.0738456	0.485609	7967.77	-0.0945859	0.0279254	-3.38709	0.000706372	0.029278	16154.8	0.010361	0.0230607	0.44929	0.653222	0.831618	12239.6	0.0224086	0.0214369	1.04533	0.29587	0.693138	12838.5	0.0476523	0.0230173	2.07028	0.0384263	0.58688
ENSMUSG00000009905	Kdsr	1794.73	0.0603511	0.0285018	2.11745	0.0342218	0.349797	1533.66	0.0634255	0.0296911	2.13618	0.032665	0.234903	1290.34	0.0442337	0.0402501	1.09897	0.271781	0.538751	1438.34	-0.0125948	0.0316149	-0.398381	0.690349	0.908116	1287.55	-0.039939	0.0345195	-1.157	0.247274	0.860825
ENSMUSG00000009907	Vps4b	7117.1	0.0170413	0.0265678	0.641429	0.521244	0.882208	5721.21	-0.0200921	0.0384787	-0.522162	0.601557	0.839293	2379.25	-0.0600152	0.0385477	-1.55691	0.119493	0.345142	2015.89	0.0216627	0.0269557	0.80364	0.421605	0.782484	2294.32	0.0019021	0.0270418	0.0703392	0.943924	0.995742
ENSMUSG00000009927	Rps25	5911.62	-0.0200407	0.0310075	-0.646318	0.518073	0.881047	8108.87	-0.108905	0.047839	-2.27648	0.022817	0.200777	5099.93	-0.00687516	0.0371037	-0.185296	0.852997	0.940185	4569.39	0.0662478	0.0460885	1.4374	0.150604	0.544924	5022.05	-0.0010999	0.0397171	-0.0276934	0.977907	0.998235
ENSMUSG00000009995	Taz	1610.36	0.0831426	0.0272228	3.05415	0.00225696	0.0786088	1809.78	0.0587821	0.0502156	1.17059	0.241762	0.589796	1794.27	0.0191504	0.0358084	0.534802	0.592787	0.796944	2170.05	0.00120686	0.0293288	0.0411494	0.967177	0.993045	1696.43	-0.0188512	0.032969	-0.571786	0.567467	0.94637
ENSMUSG00000010021	Kif19a	1109.93	-0.0417341	0.0535407	-0.779484	0.435695	0.844423	3375.01	0.189695	0.0706871	2.68358	0.00728375	0.113391	183.772	0.165898	0.0755103	2.19702	0.028019	0.153004	140.229	0.00661174	0.0896863	0.0737208	0.941233	0.987014	1094.22	-0.0417653	0.10952	-0.381348	0.702945	0.967916
ENSMUSG00000010025	Aldh3a2	4010.02	0.038306	0.0259906	1.47384	0.140525	0.607214	3846.04	0.0328001	0.0230083	1.42558	0.153989	0.483107	2812.98	-0.01682	0.02553	-0.658831	0.510004	0.738682	2033.3	0.0273012	0.0224734	1.21482	0.224434	0.629914	2711.32	0.00787332	0.0264173	0.298036	0.765675	0.976551
ENSMUSG00000010044	Zmynd10	17.9097	0.336058	0.306282	1.09722	0.272547	0.749585	17.6235	-0.0491719	0.354273	-0.138797	0.889611	NA	35.3909	0.0595743	0.224718	0.265107	0.790927	NA	148.05	0.146597	0.122491	1.1968	0.231384	0.638301	81.5936	0.0246364	0.132023	0.186607	0.851969	0.984647
ENSMUSG00000010045	Tmem115	1385.38	0.0483394	0.0378792	1.27614	0.201904	0.679793	1423.73	0.0661191	0.0503228	1.3139	0.18888	0.529993	1016.02	0.112726	0.0419314	2.68835	0.00718059	0.067455	886.635	0.0199424	0.037289	0.534807	0.592783	0.872396	1070.75	0.0259644	0.0332995	0.779723	0.435554	0.916417
ENSMUSG00000010047	Hyal2	588.474	-0.0220335	0.0494056	-0.445972	0.655617	0.931782	600.232	0.0749972	0.0528896	1.418	0.156192	0.486021	393.557	0.110721	0.0516316	2.14445	0.0319968	0.1647	311.904	0.000858852	0.0556246	0.0154401	0.987681	0.997549	426.15	-0.0607001	0.0505673	-1.20038	0.229991	0.851218
ENSMUSG00000010048	Ifrd2	221.3	0.0358906	0.0771831	0.465006	0.641927	0.926135	262.492	0.0809421	0.0744955	1.08654	0.277241	0.623276	201.454	0.00895521	0.0860853	0.104027	0.917148	0.96842	288.986	0.0824998	0.0598653	1.37809	0.168175	0.566137	230.588	-0.0118977	0.0757783	-0.157006	0.87524	0.988726
ENSMUSG00000010051	Hyal1	69.0151	0.260989	0.115193	2.26566	0.0234723	0.29814	119.243	0.202076	0.104242	1.93853	0.0525585	0.293767	165.718	-0.227074	0.105326	-2.15593	0.0310894	0.161954	109.645	0.0157737	0.117965	0.133715	0.893628	0.974748	175.012	0.0445502	0.0993572	0.448384	0.653876	0.959057
ENSMUSG00000010054	Tusc2	5411.03	0.00968365	0.030243	0.320195	0.748821	0.956549	4889.36	-0.0465855	0.0393439	-1.18406	0.236389	0.584197	2652.55	-0.000360727	0.0316881	-0.0113837	0.990917	0.996867	3015.06	0.0519364	0.0307686	1.68797	0.0914178	0.45045	2283.7	0.0184746	0.0297986	0.619982	0.535269	0.939315
ENSMUSG00000010057	Nprl2	1231.22	-0.000395727	0.035064	-0.0112859	0.990995	0.998565	1255.19	-0.0191178	0.03576	-0.534613	0.592917	0.835227	1090.29	-0.0353529	0.0352135	-1.00396	0.315397	0.582052	1218.47	0.0131039	0.032883	0.398501	0.690261	0.908116	928.6	0.0777172	0.0427154	1.81942	0.0688476	0.670865
ENSMUSG00000010064	Slc38a3	89.768	-0.0101389	0.144975	-0.0699356	0.944245	0.994787	500.264	-0.0823419	0.160314	-0.513628	0.607512	0.842416	3659.55	0.0159622	0.0485972	0.328458	0.742565	0.882861	3390.98	-0.0959424	0.0500297	-1.91771	0.055148	0.369418	3808.53	0.0352625	0.0259021	1.36137	0.173395	0.813513
ENSMUSG00000010066	Cacna2d2	5194.88	0.518125	0.21246	2.43869	0.0147405	0.236083	3449.14	0.0892548	0.214478	0.416149	0.677301	0.878036	5412.87	0.0802975	0.0338063	2.37522	0.0175385	0.116852	2150.49	-0.120621	0.0456074	-2.64477	0.0081747	0.156943	4884.06	-0.0132	0.0368087	-0.358612	0.719885	0.97024
ENSMUSG00000010067	Rassf1	686.33	0.0643894	0.0423199	1.52149	0.128137	0.590618	740.144	0.0375547	0.054809	0.685192	0.493222	0.780232	476.45	-0.0685887	0.0506448	-1.35431	0.175638	0.42812	509.423	0.00138789	0.0564245	0.0245973	0.980376	0.995904	524.918	-0.0167069	0.0515144	-0.324316	0.745699	0.975096
ENSMUSG00000010080	Epn3	2682.68	-0.055466	0.0425379	-1.30392	0.192261	0.670333	4739.48	-0.139213	0.0502532	-2.77023	0.00560161	0.0963161	822.61	-0.0522048	0.0773998	-0.674483	0.500004	0.73055	65.8353	-0.272551	0.130508	-2.08838	0.0367632	NA	654.187	-0.0242079	0.0414343	-0.584249	0.559053	0.943425
ENSMUSG00000010086	Rnf112	11035.1	0.078624	0.0559821	1.40445	0.160185	0.630096	5060.54	0.0272789	0.0426599	0.639451	0.522529	0.799091	4222.28	0.110521	0.0431016	2.56421	0.0103411	0.0848719	16388.6	-0.0179382	0.0372356	-0.481749	0.629984	0.886327	3846.32	0.0439114	0.0367487	1.19491	0.232122	0.851998
ENSMUSG00000010095	Slc3a2	5236.37	0.0868446	0.0311927	2.78414	0.00536705	0.130689	5963.4	0.144925	0.0374322	3.87166	0.000108096	0.00855154	4178.39	0.0598179	0.0398698	1.50033	0.133528	0.367542	4169.45	0.0783485	0.0442725	1.76969	0.0767791	0.419013	4755.67	0.02659	0.0392217	0.67794	0.49781	0.928954
ENSMUSG00000010097	Nxf1	3526.01	-0.00329087	0.0276882	-0.118855	0.90539	0.988196	4362.09	0.0542923	0.0572574	0.948215	0.34302	0.678169	4190.28	-0.00897869	0.0344344	-0.260747	0.794287	0.911687	4642.77	-0.0410291	0.0270807	-1.51507	0.129755	0.512906	3878.18	0.00404085	0.0293323	0.137761	0.890429	0.9908
ENSMUSG00000010110	Stx5a	2245.13	0.0750663	0.0281918	2.6627	0.0077516	0.163575	2637.97	0.0117711	0.0361819	0.325332	0.74493	0.909173	2092.13	0.0462896	0.0277727	1.66673	0.0955688	0.30346	2616.68	-0.0172093	0.0262677	-0.655151	0.51237	0.833103	1923.78	-0.0230581	0.0279555	-0.824812	0.409478	0.907919
ENSMUSG00000010122	Slc47a1	447.439	-0.23152	0.164651	-1.40612	0.159688	0.629488	1770.09	0.140394	0.144287	0.973016	0.330545	0.667623	37.4517	-0.444242	0.282616	-1.57189	0.115976	NA	67.2268	-0.212155	0.195604	-1.08461	0.278093	NA	123.266	0.6098	0.431975	1.41165	0.158052	0.800294
ENSMUSG00000010136	Pifo	27.2207	-0.101582	0.17425	-0.582965	0.559917	0.900936	8.98304	-0.555841	0.325256	-1.70893	0.0874635	NA	10.0558	0.221335	0.383674	0.576884	0.564018	NA	12.7892	0.290895	0.24761	1.17481	0.24007	NA	32.752	0.0629316	0.181215	0.347277	0.728383	0.972425
ENSMUSG00000010142	Tnfrsf13b	72.3882	0.196693	0.130523	1.50697	0.131819	0.59596	89.3632	0.203015	0.108308	1.87443	0.0608717	0.31737	44.4592	-0.135457	0.153126	-0.884611	0.376366	NA	52.5019	-0.0750976	0.13099	-0.573306	0.566437	NA	62.6807	0.0495701	0.129067	0.384065	0.700931	0.967786
ENSMUSG00000010154	Spire2	5101.78	-0.0118573	0.027653	-0.428788	0.668078	0.935121	5231.12	0.031686	0.051734	0.612478	0.540221	0.809078	1838.95	0.0541158	0.0368539	1.46839	0.141999	0.381341	625.773	0.0372511	0.0410359	0.90777	0.364	0.744026	1815.39	0.0551896	0.0349583	1.57873	0.114398	0.756781
ENSMUSG00000010175	Prox1	14.5939	-0.0325553	0.225083	-0.144637	0.884998	NA	134.79	-0.391578	0.248656	-1.57478	0.115308	0.426188	1410.57	-0.133396	0.0566795	-2.35351	0.0185973	0.120808	683.887	-0.070445	0.077772	-0.905789	0.365047	0.744895	1573.45	-0.119121	0.0520847	-2.28706	0.0221924	0.532742
ENSMUSG00000010205	Raver1	1968.37	0.0532873	0.0312245	1.70658	0.0878995	0.519056	1793.76	0.131482	0.0473614	2.77614	0.0055008	0.0952797	1322.23	0.151912	0.0338229	4.49139	7.07605e-06	0.000718219	1458.68	-0.019538	0.0339423	-0.575625	0.564869	0.860616	1440.32	-0.0139356	0.0386269	-0.360775	0.718267	0.970088
ENSMUSG00000010277	2610507B11Rik	14968.7	0.0377035	0.0208533	1.80803	0.0706012	0.477256	16594.2	-0.0431182	0.017246	-2.50018	0.0124131	0.149093	15446.5	0.0191708	0.0241948	0.792352	0.428155	0.680773	13374.3	-0.0078618	0.0260512	-0.301782	0.762818	0.932885	14222.6	0.0315045	0.0214677	1.46753	0.142232	0.784889
ENSMUSG00000010290	AI597479	1215.56	0.00832473	0.0313887	0.265215	0.790844	0.967593	1483.14	0.0695699	0.0281716	2.4695	0.01353	0.155473	1468.89	-0.020576	0.0369818	-0.556382	0.57795	0.787673	1458.41	0.00554438	0.0246764	0.224683	0.822226	0.953915	1336.17	-0.0361821	0.0370534	-0.976484	0.328825	0.88933
ENSMUSG00000010307	Tmem86a	936.998	0.0710262	0.0463738	1.5316	0.12562	0.587216	1045.17	0.130366	0.0586381	2.22322	0.0262008	0.212591	485.434	0.053083	0.0518975	1.02284	0.306382	0.572812	523.25	0.0582315	0.0443267	1.31369	0.188951	0.592947	597.267	0.0205366	0.0590106	0.348015	0.727829	0.972425
ENSMUSG00000010311	Optc	NA	NA	NA	NA	NA	NA	NA	NA	NA	NA	NA	NA	35.3299	-0.285261	0.160674	-1.77541	0.0758308	NA	19.3265	0.434316	0.209753	2.07061	0.0383956	NA	34.8569	0.10255	0.190883	0.537241	0.591101	0.951085
ENSMUSG00000010342	Tex14	56.5934	0.623303	0.169183	3.6842	0.000229424	0.0163141	117.971	0.22489	0.116411	1.93186	0.0533771	0.296363	48.001	0.1965	0.162245	1.21113	0.225844	NA	14.3092	0.226482	0.219039	1.03398	0.301146	NA	32.8413	0.393197	0.212575	1.84969	0.0643588	0.662743
ENSMUSG00000010358	Ifi35	769.84	-0.0133933	0.0463746	-0.288808	0.772728	0.964019	1012.06	0.0654768	0.0778389	0.841184	0.400245	0.720204	126.579	-0.021989	0.0931124	-0.236155	0.813312	0.922208	86.4272	0.0307506	0.0993584	0.309491	0.756948	0.931035	168.617	-0.13272	0.0947454	-1.40081	0.161272	0.803769
ENSMUSG00000010362	Rdm1	373.87	0.0270307	0.0610675	0.442636	0.658029	0.931782	695.656	0.0386264	0.0514948	0.750102	0.453193	0.755562	261.921	0.0412239	0.0665281	0.619647	0.53549	0.757193	130.038	-0.048341	0.0821713	-0.588295	0.556335	0.857125	357.774	-0.0164517	0.0552176	-0.297943	0.765747	0.976551
ENSMUSG00000010376	Nedd8	5253.57	-0.0653451	0.0305978	-2.13561	0.0327112	0.342823	5402.22	-0.0787079	0.026328	-2.98951	0.00279427	0.0642174	3031.81	-0.0583417	0.0277576	-2.10183	0.035568	0.175171	2252.75	0.0217543	0.0298963	0.727659	0.466822	0.808679	2656.8	0.0285709	0.0375292	0.761298	0.446479	0.921806
ENSMUSG00000010392	Gosr1	2662.23	0.0319311	0.0277468	1.1508	0.249815	0.727851	2879.74	-0.0015795	0.0210845	-0.074913	0.940284	0.980257	2219.29	-0.0250106	0.0308899	-0.809668	0.418131	0.672488	1897.51	-0.0199692	0.0282902	-0.705871	0.480268	0.814424	2126.47	-0.000980301	0.0284563	-0.0344493	0.972519	0.998022
ENSMUSG00000010406	Mrpl52	899.422	-0.117503	0.0519965	-2.25982	0.0238325	0.298404	1070.64	-0.0448833	0.0449385	-0.998772	0.317905	0.657425	590.747	0.0399831	0.0525252	0.761218	0.446527	0.693482	477.877	0.0704076	0.062214	1.1317	0.25776	0.660105	572.386	0.0226887	0.0546643	0.415055	0.678102	0.963271
ENSMUSG00000010453	Kansl3	5056.33	0.0219538	0.0287457	0.763726	0.445031	0.849207	5587.35	0.0473963	0.0283374	1.67257	0.094412	0.388735	4711.12	0.0226272	0.0275467	0.82141	0.411413	0.665985	3671.77	-0.04308	0.0259444	-1.66048	0.0968182	0.458448	4234	0.0279928	0.0253622	1.10372	0.269714	0.868555
ENSMUSG00000010461	Eya4	17.5475	0.0408359	0.225098	0.181414	0.856043	0.979918	47.6191	-0.218864	0.165677	-1.32103	0.186491	0.526366	96.3947	-0.375568	0.128875	-2.9142	0.00356599	NA	242.754	-0.19756	0.0815733	-2.42187	0.0154409	0.209893	75.8512	-0.359669	0.131882	-2.72721	0.0063873	0.360414
ENSMUSG00000010476	Ebf3	4669.68	0.0263575	0.0268722	0.980847	0.326668	0.789839	3019.65	-0.0615455	0.0512542	-1.20079	0.229833	0.57695	1644.31	0.016479	0.138919	0.118624	0.905574	0.963177	27.5126	0.0828943	0.185177	0.447649	0.654407	NA	3319.75	-0.0996328	0.0356298	-2.79633	0.00516863	0.345131
ENSMUSG00000010492	Uckl1os	35.717	-0.189055	0.153522	-1.23145	0.218155	0.696543	117.346	-0.059513	0.097271	-0.611826	0.540653	0.809283	12.7477	0.277747	0.419251	0.662484	0.507661	NA	5.11529	0.619551	0.372626	1.66266	0.0963795	NA	62.7276	-0.11266	0.138918	-0.810979	0.417378	0.910451
ENSMUSG00000010505	Myt1	3679.77	0.131489	0.040205	3.27046	0.00107374	0.0478415	2581.16	0.0330646	0.0593328	0.557274	0.57734	0.828115	655.833	0.129086	0.0566238	2.27972	0.0226245	0.135705	499.314	0.0340562	0.0560326	0.607793	0.543325	0.850217	650.808	-0.0364671	0.0550734	-0.662155	0.507872	0.932687
ENSMUSG00000010517	Faf1	3175.96	0.0547867	0.0291061	1.88231	0.0597943	0.448189	2872.68	-0.0325192	0.0291711	-1.11478	0.264946	0.612058	1986.77	-0.0104039	0.0356144	-0.292126	0.77019	0.898313	1378.22	0.0668851	0.0324597	2.06056	0.0393451	0.314377	1759.18	0.0389569	0.0310461	1.25481	0.209548	0.841756
ENSMUSG00000010529	Gm266	49.4274	-0.0183996	0.156642	-0.117463	0.906493	0.988196	60.972	0.263933	0.122355	2.15711	0.0309974	0.229908	162.626	-0.260544	0.0996218	-2.61534	0.00891397	0.07731	110.717	-0.175964	0.099703	-1.76488	0.0775838	0.420858	214.456	-0.0734254	0.105358	-0.69691	0.485859	0.92785
ENSMUSG00000010538	Tsacc	27.3679	-0.103204	0.183198	-0.563346	0.573199	0.905445	34.264	-0.0126882	0.161285	-0.0786693	0.937296	0.979624	19.3197	0.0671815	0.22557	0.29783	0.765833	NA	30.4098	0.140285	0.157343	0.891587	0.372615	NA	20.3648	0.146222	0.225218	0.649246	0.516179	0.9361
ENSMUSG00000010554	Mettl16	1455.74	0.0115419	0.029855	0.386598	0.699054	0.945643	1737.65	-0.00785306	0.0419912	-0.187017	0.851648	0.951061	1867.32	0.00912292	0.032931	0.277031	0.781756	0.903432	1327.23	-0.0452151	0.0371351	-1.21758	0.223383	0.629914	1589.74	0.000829685	0.033348	0.0248796	0.980151	0.998511
ENSMUSG00000010592	Dazl	15.8025	-0.0570645	0.235122	-0.242702	0.808236	0.970709	11.4249	0.0599224	0.284393	0.210703	0.833119	NA	20.7811	-0.596354	0.241592	-2.46844	0.0135705	NA	171.226	-0.00373269	0.0707846	-0.052733	0.957945	0.990579	16.663	-0.156281	0.259501	-0.602235	0.547018	0.9415
ENSMUSG00000010601	Apol7a	NA	NA	NA	NA	NA	NA	NA	NA	NA	NA	NA	NA	NA	NA	NA	NA	NA	NA	24.7226	-0.146819	0.177086	-0.829083	0.407058	NA	NA	NA	NA	NA	NA	NA
ENSMUSG00000010607	Pigyl	540.853	-0.0269289	0.0577204	-0.466541	0.640828	0.925693	587.565	0.11045	0.0457807	2.41258	0.01584	0.167095	694.684	0.154879	0.048282	3.20779	0.00133758	0.0232947	465.044	0.0614554	0.0409488	1.50079	0.133411	0.519836	664.001	0.0773561	0.0459696	1.68277	0.0924201	0.712604
ENSMUSG00000010608	Rbm25	3737.27	-0.0206163	0.036465	-0.565372	0.571821	0.904732	4838.68	0.0712905	0.0441742	1.61385	0.10656	0.41262	4431.64	-0.0252174	0.0278563	-0.905266	0.365325	0.630528	7683.86	0.0284973	0.0271036	1.05142	0.293064	0.691246	3814.08	-0.0337997	0.0372416	-0.907581	0.364099	0.90059
ENSMUSG00000010609	Psen2	2460.07	0.0609775	0.0270604	2.25338	0.024235	0.300081	2140.28	0.0230996	0.0290904	0.794061	0.42716	0.738177	789.067	0.0957216	0.0493569	1.93938	0.0524553	0.217384	611.797	-0.0169628	0.0448304	-0.378378	0.70515	0.912039	712.209	0.0273099	0.044032	0.620228	0.535108	0.939315
ENSMUSG00000010651	Acaa1b	21.9518	-0.234058	0.20656	-1.13312	0.257162	0.735697	21.315	0.121092	0.195125	0.620585	0.534872	NA	74.3301	0.0910409	0.114289	0.796581	0.425694	NA	37.4521	-0.100392	0.134784	-0.744832	0.456373	NA	49.0101	0.0277523	0.145391	0.19088	0.848619	0.984412
ENSMUSG00000010660	Plcd1	729.186	0.0560996	0.0480479	1.16758	0.242977	0.721692	850.742	0.055215	0.0674617	0.818465	0.413092	0.728454	587.944	0.146097	0.0518055	2.82011	0.00480076	0.0531076	625.532	-0.0279723	0.0533862	-0.523962	0.600305	0.875185	598.426	-0.0570371	0.0571207	-0.998536	0.31802	0.884458
ENSMUSG00000010663	Fads1	6873.82	-0.0127347	0.0352481	-0.361288	0.717884	0.949201	7170.77	0.0131446	0.0377385	0.348307	0.72761	0.900833	9573.8	0.021835	0.0321424	0.679322	0.496934	0.728523	8864.68	-0.0365184	0.0341431	-1.06957	0.284812	0.684629	11833	-0.0531623	0.0284973	-1.86552	0.0621086	0.655389
ENSMUSG00000010721	Lmbr1	2020.09	0.043073	0.0327318	1.31594	0.188195	0.667254	1909.07	-0.0572727	0.032878	-1.74198	0.081512	0.363589	1487.82	-0.0227139	0.0326683	-0.69529	0.486874	0.721939	1318.68	0.0291715	0.0414474	0.703819	0.481546	0.81476	1248.22	0.01041	0.0359978	0.289183	0.772441	0.977569
ENSMUSG00000010751	Tnfrsf22	155.307	0.00341793	0.0795882	0.0429452	0.965745	0.996591	191.004	-0.0231279	0.10124	-0.228445	0.8193	0.937615	168.827	0.0199606	0.0797865	0.250175	0.802452	0.916201	67.5317	0.0985396	0.113693	0.866719	0.386096	NA	183.744	-0.0719719	0.0910117	-0.790798	0.429062	0.913459
ENSMUSG00000010755	Cars	1346.63	0.131921	0.0450623	2.92751	0.00341684	0.100482	1352.64	0.17145	0.0381716	4.49155	7.07059e-06	0.00109761	1865.45	0.128223	0.0573977	2.23394	0.0254869	0.144597	2002.85	0.132497	0.0624853	2.12045	0.0339685	0.29731	1702.7	0.13267	0.0476149	2.78631	0.00533111	0.345131
ENSMUSG00000010797	Wnt2	11.1727	0.0818438	0.33022	0.247846	0.804254	NA	11.5751	-0.55793	0.376876	-1.48041	0.138764	NA	9.58674	-0.323383	0.352867	-0.916443	0.359435	NA	124.166	-0.0521643	0.0883487	-0.590436	0.554898	0.856256	12.0966	0.500398	0.297734	1.68069	0.0928235	0.712604
ENSMUSG00000010803	Gabra1	3906.39	0.0975075	0.027633	3.52866	0.000417665	0.0253519	7926.26	-0.0885342	0.0605316	-1.46261	0.143574	0.468008	5292	-0.0299516	0.046519	-0.643857	0.519668	0.746108	18387.4	-0.0141933	0.0341518	-0.415593	0.677708	0.902727	1957	0.0902093	0.0372559	2.42135	0.0154632	0.47612
ENSMUSG00000010825	Grid2ip	315.94	-0.106081	0.0782636	-1.35543	0.17528	0.651969	315.453	0.03884	0.101666	0.382034	0.702436	0.889502	464.314	0.127822	0.09173	1.39346	0.163481	0.411857	206.148	-0.230991	0.0868918	-2.65838	0.00785175	0.154704	629.468	0.05071	0.0541291	0.936834	0.348844	0.896181
ENSMUSG00000010830	Kdelr3	325.171	0.00120824	0.0781782	0.0154549	0.987669	0.998257	784.466	0.0388339	0.0697941	0.556407	0.577933	0.828603	23.8928	-0.00615787	0.208279	-0.0295655	0.976414	NA	16.4972	-0.221373	0.205393	-1.0778	0.281122	NA	155.342	-0.0742604	0.0879116	-0.844717	0.398269	0.905614
ENSMUSG00000010911	Apip	661.163	0.0136004	0.0432701	0.314315	0.753282	0.95766	634.093	-0.0334892	0.0481356	-0.695726	0.4866	0.776475	408.018	-0.141875	0.0547367	-2.59195	0.00954327	0.0808254	398.916	-0.0837409	0.0439995	-1.90322	0.0570115	0.374224	368.969	0.00551832	0.0556276	0.099201	0.920979	0.993012
ENSMUSG00000010914	Pdhx	1542.28	0.00711588	0.0270506	0.263059	0.792505	0.967841	1501.25	-0.045406	0.0364482	-1.24577	0.21285	0.558926	1719.98	-0.0119373	0.0296308	-0.402867	0.687046	0.851728	1632.74	0.0584801	0.0319718	1.82911	0.0673827	0.398423	1438.08	0.0643696	0.0311883	2.0639	0.0390268	0.58688
ENSMUSG00000010936	Vac14	1517.03	0.0258719	0.0316272	0.818026	0.413342	0.828737	1384.24	0.0325045	0.0393159	0.826753	0.408377	0.726988	1562.13	0.0152661	0.034931	0.437036	0.662086	0.837234	975.049	-0.0601322	0.0375818	-1.60004	0.109591	0.480815	1597.02	0.0390654	0.0285737	1.36718	0.171568	0.812475
ENSMUSG00000011096	Akt1s1	2503.56	0.0137546	0.0405073	0.33956	0.734188	0.953847	2092.11	0.0460856	0.0471417	0.977598	0.328273	0.665835	1330.09	0.0477654	0.0402091	1.18793	0.234863	0.499757	1623	0.00487775	0.0429472	0.113575	0.909574	0.978319	1543.76	-0.00243019	0.0441328	-0.0550655	0.956086	0.996748
ENSMUSG00000011114	Tbrg1	2695.08	0.012118	0.0320668	0.377898	0.705507	0.947741	2307.12	0.00923152	0.0307606	0.300109	0.764094	0.918292	1094.82	0.0429474	0.037746	1.1378	0.255204	0.522062	1648.65	0.0394515	0.0325861	1.21069	0.226015	0.631683	1130.36	-0.00449033	0.0487859	-0.0920417	0.926665	0.994137
ENSMUSG00000011148	Adssl1	124.16	-0.0920848	0.0839927	-1.09634	0.272929	0.749585	441.968	-0.161073	0.0750983	-2.14483	0.0319667	0.232543	2099.06	-0.0285806	0.0391468	-0.730088	0.465337	0.707842	893.726	-0.0714878	0.0504536	-1.4169	0.156511	0.551468	2129.02	0.0070492	0.0402857	0.17498	0.861095	0.985856
ENSMUSG00000011154	1700026D08Rik	4.82016	-0.440199	0.407018	-1.08152	0.279464	NA	6.05849	-0.178969	0.422673	-0.423422	0.671988	NA	20.149	-0.16997	0.229268	-0.741357	0.458477	NA	16.3834	0.0363456	0.250171	0.145283	0.884487	NA	55.8359	-0.310373	0.144849	-2.14273	0.0321351	0.556789
ENSMUSG00000011158	Brf1	1887.25	0.0496171	0.0280275	1.7703	0.0766765	0.492925	1866.62	0.070108	0.0283871	2.46971	0.0135223	0.155473	1392.48	0.0609611	0.0317715	1.91873	0.0550179	0.223442	1589.91	0.0383239	0.0296956	1.29056	0.196856	0.602786	1500.16	-0.00630858	0.0323736	-0.194868	0.845496	0.983343
ENSMUSG00000011171	Vipr2	58.4143	0.256585	0.145019	1.76932	0.0768407	0.493219	155.399	-0.483781	0.116729	-4.14448	3.40583e-05	0.00383855	189.49	-0.0688803	0.176961	-0.389239	0.697099	0.856897	40.1074	0.0029987	0.187005	0.0160354	0.987206	NA	174.437	0.0322421	0.102147	0.315643	0.752273	0.975098
ENSMUSG00000011179	Odc1	2560.14	0.0319424	0.0420834	0.759026	0.447837	0.850677	4252.83	0.0543036	0.0471548	1.1516	0.249484	0.59814	3624.9	-0.047728	0.0297723	-1.6031	0.108912	0.327923	2080.16	0.0228019	0.0366648	0.621904	0.534005	0.845665	4130.77	-0.0365512	0.0325583	-1.12264	0.261591	0.86641
ENSMUSG00000011254	Thg1l	308.78	-0.0254687	0.0551485	-0.46182	0.64421	0.927098	336.835	-0.068642	0.0516607	-1.32871	0.183944	0.522944	224.239	0.102873	0.0666835	1.5427	0.122904	0.349938	264.715	0.00740791	0.0544591	0.136027	0.8918	0.973839	192.854	0.0847779	0.0698663	1.21343	0.224965	0.851218
ENSMUSG00000011256	Adam19	5147.04	0.0574099	0.0319999	1.79407	0.0728026	0.481889	4209.22	-0.029184	0.0308005	-0.947516	0.343376	0.678709	1859.5	-0.0292443	0.0548496	-0.533173	0.593914	0.797728	1146.36	-0.0540886	0.0594405	-0.909962	0.362843	0.743329	1939.5	0.0257558	0.0495365	0.519937	0.603108	0.953873
ENSMUSG00000011257	Pabpc4	1417.29	0.0506539	0.0299935	1.68883	0.0912523	0.528043	1322.82	0.0535755	0.0413597	1.29535	0.195198	0.538652	1233.5	0.0751811	0.036903	2.03726	0.041624	0.191155	1442.91	0.057421	0.0283903	2.02255	0.0431194	0.329353	1213.05	0.0231222	0.0334973	0.690272	0.490023	0.92785
ENSMUSG00000011263	Exoc3l2	64.22	0.165105	0.115325	1.43165	0.152244	0.624064	78.6815	0.288626	0.160027	1.8036	0.0712934	0.341922	30.8953	0.179449	0.205247	0.874311	0.381949	NA	8.76535	0.131126	0.270035	0.485588	0.62726	NA	34.1607	0.233477	0.177252	1.31721	0.187769	0.826467
ENSMUSG00000011267	Zfp296	48.9493	-0.268635	0.135144	-1.98777	0.0468368	0.397496	29.5401	0.0387504	0.176452	0.219608	0.826176	0.941202	26.4054	-0.114433	0.192969	-0.593014	0.553172	NA	79.6958	0.045548	0.104963	0.433943	0.66433	0.898127	21.7651	-0.159962	0.212389	-0.753157	0.451355	0.922457
ENSMUSG00000011305	Plin5	NA	NA	NA	NA	NA	NA	NA	NA	NA	NA	NA	NA	28.15	0.200863	0.193754	1.03669	0.29988	NA	17.6218	0.027152	0.188954	0.143696	0.88574	NA	34.6015	-0.328787	0.165106	-1.99137	0.0464405	0.617108
ENSMUSG00000011306	Sugp1	1846.45	0.0278591	0.0304748	0.914167	0.360629	0.808158	1745.65	0.0265922	0.0409025	0.650137	0.515604	0.794778	1875.86	0.0614522	0.0324456	1.89401	0.0582238	0.231082	2108.99	0.00977332	0.0323861	0.301775	0.762824	0.932885	1870.87	0.0559734	0.0281984	1.98498	0.0471464	0.620797
ENSMUSG00000011382	Dhdh	752.278	-0.0817453	0.0454545	-1.7984	0.0721136	0.480509	867.671	-0.0642876	0.0366515	-1.75402	0.0794267	0.358663	390.744	-0.0616537	0.0740799	-0.83226	0.405262	0.660872	420.485	-0.0534728	0.0539231	-0.991649	0.321369	0.71633	401.106	-0.135942	0.0476758	-2.85139	0.0043529	0.322353
ENSMUSG00000011427	Zfp790	705.283	0.0523998	0.0437072	1.19888	0.230574	0.709182	843.364	0.0348999	0.0391816	0.890721	0.373079	0.702083	638.798	-0.0313524	0.0432336	-0.725187	0.468337	0.709728	681.118	0.0876615	0.0453726	1.93203	0.0533552	0.365272	606.523	0.0223007	0.0509533	0.43767	0.661626	0.960071
ENSMUSG00000011486	Slc25a41	NA	NA	NA	NA	NA	NA	NA	NA	NA	NA	NA	NA	20.728	0.12454	0.306278	0.406625	0.684284	NA	9.2557	0.0102573	0.483933	0.0211958	0.98309	NA	20.9026	0.386892	0.319892	1.20945	0.226491	0.851218
ENSMUSG00000011589	Fsd1	2998.33	-0.0161831	0.0303934	-0.532456	0.59441	0.912953	2666.73	-0.0409719	0.0378452	-1.08262	0.278978	0.624621	2222.82	0.0716905	0.0341449	2.0996	0.0357642	0.175936	1780.72	-0.0362382	0.0384359	-0.942821	0.345772	0.732264	1927.06	0.0293723	0.0309745	0.948274	0.34299	0.894733
ENSMUSG00000011658	Fuz	574.191	0.0103126	0.0478882	0.215347	0.829497	0.974802	583.927	0.102932	0.0529746	1.94305	0.05201	0.292851	512.541	0.175241	0.0617569	2.83759	0.00454559	0.0513087	461.841	0.104377	0.0524464	1.99016	0.0465734	0.341497	537.254	-0.0794646	0.0562543	-1.4126	0.157774	0.800294
ENSMUSG00000011751	Sptbn4	3289.27	-0.0625965	0.0495122	-1.26426	0.206135	0.68574	3735.36	-0.0779856	0.0428608	-1.81951	0.0688339	0.336731	8058.65	0.144323	0.0457169	3.15689	0.00159462	0.0258374	12048.8	-0.071895	0.0454744	-1.581	0.113878	0.48877	7496.23	0.0343023	0.0513243	0.668344	0.503914	0.930215
ENSMUSG00000011752	Pgam1	8496.78	0.0203836	0.0221644	0.919656	0.357753	0.806552	6817.3	-0.0306872	0.0340459	-0.901347	0.367404	0.69828	8198.69	0.0502427	0.0376543	1.33431	0.182101	0.43724	5951.27	0.0310674	0.0327496	0.948634	0.342807	0.731096	6500.29	0.0412744	0.0240397	1.71692	0.085993	0.704388
ENSMUSG00000011831	Evi5	5452.64	-0.0831976	0.0392208	-2.12127	0.0338995	0.348202	6409.25	-0.0543206	0.0402066	-1.35104	0.176684	0.514606	3380.38	-0.0346483	0.0318146	-1.08907	0.276124	0.543051	4039.93	0.0293462	0.0245724	1.19427	0.232371	0.639179	3377.06	-0.0354445	0.0332308	-1.06662	0.286145	0.872864
ENSMUSG00000011832	Evi5l	6429.76	-0.0923461	0.0454198	-2.03317	0.0420356	0.38273	4498.25	-0.0294701	0.0398182	-0.740115	0.45923	0.758353	5606.66	0.113273	0.0236755	4.7844	1.71503e-06	0.000253201	4871.01	0.017429	0.0305601	0.570317	0.568462	0.861973	5339.8	0.0182231	0.0266358	0.684157	0.493876	0.92862
ENSMUSG00000011837	Snapc2	1200.47	-0.12449	0.0402896	-3.08988	0.0020024	0.0731758	1226.28	-0.00552189	0.0513001	-0.107639	0.914282	0.973759	967.27	-0.0444476	0.0485094	-0.916267	0.359527	0.625214	969.485	0.0162997	0.0448193	0.363677	0.716099	0.916429	985.562	0.000588825	0.0479047	0.0122916	0.990193	0.999013
ENSMUSG00000011877	Git1	4879.05	-0.034438	0.0312722	-1.10123	0.270796	0.748443	5951.02	0.094646	0.0466564	2.02858	0.0425015	0.264914	9490.45	0.0864781	0.0339409	2.5479	0.0108373	0.0871818	16420.9	-6.98044e-05	0.0327544	-0.00213115	0.9983	0.999818	9397.83	0.0109278	0.0295543	0.369754	0.711566	0.970088
ENSMUSG00000011884	Gltp	1083.96	-0.00547835	0.0461896	-0.118606	0.905588	0.988196	1960.13	0.00102197	0.0767596	0.013314	0.989377	0.995488	3737.76	-0.0607021	0.0399563	-1.51921	0.128709	0.359454	1226.2	-0.12164	0.0378077	-3.21732	0.00129393	0.0690853	4408.67	-0.0195603	0.0333991	-0.585654	0.558108	0.942925
ENSMUSG00000011958	Bnip2	1663.46	0.00148719	0.0348156	0.0427161	0.965928	0.996591	1890.98	0.0795882	0.0423665	1.87856	0.0603042	0.316116	1018.92	-0.0572959	0.0396733	-1.44419	0.148685	0.390962	1335.6	0.049037	0.034265	1.43111	0.152399	0.546956	1126.8	-0.0208165	0.0334611	-0.622112	0.533868	0.9393
ENSMUSG00000011960	Ccnt1	1355.78	-0.0586691	0.0347416	-1.68873	0.0912719	0.528043	1747.25	-0.054225	0.0378385	-1.43306	0.151839	0.48024	1649.01	0.0416204	0.0338891	1.22814	0.219396	0.482568	1858.52	0.0625036	0.0256479	2.43698	0.0148103	0.206834	1616.65	-0.00638822	0.033132	-0.192811	0.847107	0.983839
ENSMUSG00000012017	Scarf2	308.047	0.0154999	0.07754	0.199895	0.841563	0.978614	451.71	0.159036	0.0780339	2.03804	0.041546	0.262031	131.922	0.208786	0.111454	1.87328	0.0610291	0.237314	132.072	-0.0400721	0.079111	-0.506531	0.612484	0.879639	307.059	0.0096351	0.0820752	0.117394	0.906548	0.991828
ENSMUSG00000012076	Brms1l	3333.58	0.047828	0.0294291	1.6252	0.10412	0.550088	3542.21	0.00149452	0.0385737	0.0387446	0.969094	0.989708	2692.45	-0.0263849	0.0306316	-0.86136	0.38904	0.648062	2637.95	0.0386035	0.0266179	1.45028	0.14698	0.54164	2388.07	0.0398304	0.0265862	1.49816	0.134091	0.77626
ENSMUSG00000012114	Med15	2819.09	0.0879923	0.0279743	3.14547	0.00165823	0.0640098	2419.37	0.055725	0.0370209	1.50523	0.132265	0.451352	1849.56	0.0378608	0.0390942	0.968451	0.332819	0.600303	2796.54	0.003314	0.0382791	0.0865746	0.93101	0.983254	2004.62	0.00964806	0.0278048	0.346992	0.728597	0.972425
ENSMUSG00000012117	Dhdds	4548.59	-0.0221033	0.0285706	-0.773639	0.439145	0.845884	4945.53	-0.0284067	0.0423252	-0.671152	0.502123	0.786289	3888.67	-0.0323049	0.0366921	-0.880433	0.378625	0.63984	2864.12	-0.011102	0.0289347	-0.383691	0.701208	0.910944	3866.4	0.0494874	0.0371393	1.33248	0.182702	0.822227
ENSMUSG00000012123	Aim1l	NA	NA	NA	NA	NA	NA	5.25672	0.0191032	0.485719	0.0393298	0.968627	NA	24.8793	0.655628	0.253408	2.58724	0.00967478	NA	86.2826	-0.0773476	0.110704	-0.698689	0.484746	0.815716	22.2332	-0.179482	0.250634	-0.716112	0.473922	0.927165
ENSMUSG00000012126	Ubxn11	110.505	-0.0483559	0.103638	-0.466584	0.640797	0.925693	128.105	-0.0204123	0.0954853	-0.213774	0.830723	0.943834	406.712	0.0612112	0.0574633	1.06522	0.286775	0.553401	916.26	0.0186061	0.050533	0.368197	0.712726	0.914238	465.522	0.0156991	0.069596	0.225575	0.821532	0.982574
ENSMUSG00000012296	Tjap1	691.868	0.0295437	0.0482009	0.612928	0.539924	0.890601	918.877	0.134632	0.0654177	2.05804	0.0395861	0.256042	1136.53	0.0665693	0.115812	0.574804	0.565424	0.778424	924.278	-0.0944618	0.0586248	-1.6113	0.107115	0.476915	1110.92	0.132997	0.103247	1.28814	0.197696	0.835081
ENSMUSG00000012405	Rpl15	6537.94	-0.00535309	0.0265623	-0.20153	0.840284	0.978347	6871.16	-0.0365184	0.0379904	-0.961252	0.336426	0.671299	4691.2	0.00943391	0.0297507	0.317099	0.751168	0.887373	4151.7	0.0442059	0.0323095	1.3682	0.171248	0.570237	4885.71	0.00365471	0.0242338	0.150811	0.880125	0.989671
ENSMUSG00000012422	Tmem167	2820.86	-0.0263439	0.0292096	-0.901893	0.367114	0.810142	3239.71	-0.0543088	0.034156	-1.59003	0.111829	0.420168	2097.04	-0.042547	0.0352002	-1.20872	0.226771	0.490349	2122.49	0.0195599	0.0335854	0.582393	0.560302	0.858966	2029.91	-0.00556204	0.0350695	-0.1586	0.873984	0.988308
ENSMUSG00000012428	Steap4	317.194	0.0812805	0.0830941	0.978174	0.327988	0.79062	506.342	0.0133354	0.0956921	0.139358	0.889167	0.966353	16.858	-0.629155	0.291676	-2.15703	0.0310031	NA	14.693	-0.191733	0.22541	-0.850596	0.394994	NA	158.157	-0.22336	0.109489	-2.04002	0.0413485	0.596839
ENSMUSG00000012429	Mplkip	250.274	-0.0140322	0.0684572	-0.204978	0.837589	0.977622	300.082	0.0168765	0.0589275	0.286394	0.774576	0.921242	293.563	-0.0454646	0.0656662	-0.692359	0.488712	0.722584	321.26	0.0760147	0.0533265	1.42546	0.154025	0.548624	292.708	-0.0255234	0.0611186	-0.417604	0.676237	0.963137
ENSMUSG00000012443	Kif11	112.621	-0.0521033	0.0918306	-0.567385	0.570452	0.904623	132.189	0.0203511	0.0883371	0.23038	0.817797	0.93678	64.2828	-0.12179	0.127155	-0.957808	0.33816	NA	80.9195	-0.104496	0.100677	-1.03793	0.299302	0.696755	81.2114	-0.13061	0.124877	-1.04591	0.295603	0.876657
ENSMUSG00000012483	Rpa3	214.561	-0.113919	0.0760105	-1.49873	0.133943	0.599111	266.123	-0.0162159	0.0672064	-0.241285	0.809334	0.933874	182.466	0.003619	0.084948	0.0426025	0.966018	0.988151	184.49	0.00989905	0.0732769	0.135091	0.89254	0.974186	170.313	-0.0653005	0.0872372	-0.748539	0.454135	0.922931
ENSMUSG00000012519	Mlkl	106.594	-0.0702256	0.0891449	-0.78777	0.430831	0.840932	155.79	0.234051	0.0975964	2.39815	0.0164781	0.170933	17.5162	0.244175	0.24011	1.01693	0.309186	NA	14.0532	-0.311156	0.236483	-1.31576	0.188253	NA	23.3676	-0.235215	0.200296	-1.17433	0.240261	0.859627
ENSMUSG00000012535	Tnpo3	3441.44	0.0161813	0.0304006	0.53227	0.594539	0.912953	3518.74	0.0183964	0.0269528	0.682541	0.494897	0.781454	3066.17	0.0562531	0.02761	2.03742	0.041608	0.191155	3293.8	0.052256	0.0303629	1.72105	0.0852421	0.436004	2911.63	0.0355018	0.0250764	1.41574	0.15685	0.800294
ENSMUSG00000012609	Ttll5	2930.51	0.0258176	0.027721	0.931337	0.351679	0.803279	2607.96	-0.0530004	0.0435092	-1.21814	0.223169	0.569872	3328.24	-0.0878364	0.0326113	-2.69344	0.00707195	0.066964	1633.76	-0.0788879	0.0357529	-2.20647	0.0273509	0.270361	3023.82	0.0179609	0.0321609	0.55847	0.576523	0.947513
ENSMUSG00000012640	Zfp715	924.925	-0.0646227	0.0453324	-1.42553	0.154004	0.625084	1135.08	0.0207846	0.0518719	0.400691	0.688647	0.883363	1071.49	-0.0256006	0.0438099	-0.584358	0.55898	0.774305	1290.92	0.0147709	0.036009	0.410201	0.681659	0.904583	961.772	0.0117487	0.0379931	0.309234	0.757144	0.975098
ENSMUSG00000012705	Retn	12.2423	0.486095	0.349586	1.39049	0.16438	NA	NA	NA	NA	NA	NA	NA	NA	NA	NA	NA	NA	NA	18.5079	-0.201147	0.269801	-0.745539	0.455946	NA	NA	NA	NA	NA	NA	NA
ENSMUSG00000012819	Cdh23	24.159	0.185069	0.19334	0.957221	0.338456	0.79581	25.3902	-0.2296	0.218916	-1.0488	0.294268	0.638728	803.275	0.2317	0.0701027	3.30515	0.000949266	0.018743	59.8889	0.0826716	0.127352	0.64916	0.516235	NA	316.607	-0.0566561	0.066462	-0.852459	0.393959	0.905614
ENSMUSG00000012848	Rps5	8260.49	-0.0108927	0.0274499	-0.39682	0.6915	0.943221	9635.92	-0.0190376	0.0356362	-0.53422	0.593189	0.835227	5897.1	0.0345526	0.0256675	1.34616	0.17825	0.431717	4421.34	0.0235615	0.035634	0.661208	0.508479	0.830901	6446.57	-0.0322952	0.0365622	-0.883293	0.377078	0.902673
ENSMUSG00000013033	Adgrl1	7696.48	-0.0120962	0.0366263	-0.330261	0.741203	0.955916	9021.48	-0.0149199	0.0392783	-0.379851	0.704056	0.890438	15579.6	0.144335	0.0315189	4.57931	4.6651e-06	0.000546027	28602.7	-0.0020737	0.0368811	-0.0562265	0.955161	0.98973	15089	-0.00684315	0.0287824	-0.237754	0.812072	0.98228
ENSMUSG00000013076	Amotl1	6772.27	0.0422989	0.0299971	1.4101	0.158511	0.629405	6585.15	-0.00802096	0.0341683	-0.234749	0.814404	0.935509	3244.49	0.0521243	0.044956	1.15945	0.246272	0.511774	1216.8	-0.0694569	0.0362271	-1.91727	0.055204	0.369418	3396.11	-0.0603497	0.0312497	-1.93121	0.0534573	0.64005
ENSMUSG00000013089	Etv5	5267.52	0.00676412	0.0547107	0.123634	0.901605	0.988028	4156.68	-0.0450363	0.0386533	-1.16513	0.243964	0.592446	1989.72	0.00756751	0.0469965	0.161023	0.872075	0.948854	5159.27	0.0192051	0.0561749	0.341881	0.73244	0.922272	2066.68	-0.0615564	0.0542155	-1.1354	0.256207	0.866159
ENSMUSG00000013150	Gfod2	1641.92	-0.0141608	0.0358326	-0.395194	0.6927	0.943823	1338.29	-0.0368647	0.0416713	-0.884654	0.376343	0.704119	1025.77	0.0920262	0.0371182	2.47927	0.013165	0.097737	730.133	-0.0180669	0.0383918	-0.470593	0.637931	0.890263	969.519	0.0290664	0.0349838	0.830853	0.406057	0.907804
ENSMUSG00000013155	Enkd1	119.767	-0.0234515	0.0813499	-0.288279	0.773133	0.964019	137.107	0.191393	0.0918489	2.08378	0.0371801	0.249196	157.708	0.177435	0.0806388	2.20037	0.0277805	0.151968	265.774	0.0353205	0.064225	0.54995	0.582353	0.867165	190.261	-0.0189512	0.082623	-0.229369	0.818582	0.982574
ENSMUSG00000013158	4933405L10Rik	NA	NA	NA	NA	NA	NA	NA	NA	NA	NA	NA	NA	7.07328	0.40796	0.38105	1.07062	0.28434	NA	10.0496	0.0491297	0.26121	0.188085	0.85081	NA	6.24204	0.522905	0.378666	1.38091	0.167306	0.807231
ENSMUSG00000013160	Atp6v0d1	12334.4	0.0133057	0.0246309	0.540203	0.589057	0.911009	10256.3	-0.00327914	0.026066	-0.125802	0.899889	0.96942	8021.74	0.0568823	0.027107	2.09844	0.0358666	0.176107	7758.24	0.0756763	0.0206982	3.65617	0.000256009	0.0267913	7166.85	0.0657338	0.025121	2.61669	0.0088788	0.408798
ENSMUSG00000013236	Ptprs	13826.7	0.00650009	0.0345592	0.188086	0.850809	0.979073	15781.9	0.0282608	0.0350864	0.805464	0.420552	0.732985	13712.3	0.178782	0.035065	5.09859	3.42192e-07	7.93886e-05	23903.7	-0.031158	0.0357508	-0.871532	0.383464	0.757885	14309.6	0.0356799	0.0381968	0.934109	0.350248	0.89687
ENSMUSG00000013275	Slc41a1	1287.74	-0.0244503	0.0391618	-0.624341	0.532404	0.887852	2444.54	0.107599	0.0431258	2.495	0.0125959	0.150018	3842.42	-0.0361548	0.0364745	-0.991235	0.321571	0.588512	2331.41	-0.0758656	0.0445862	-1.70155	0.0888402	0.444812	5056.3	-0.0694891	0.0345552	-2.01096	0.0443302	0.606449
ENSMUSG00000013367	Iglon5	1759.48	-0.0302391	0.0357758	-0.845237	0.397979	0.82262	1835.27	0.0164892	0.0545018	0.302544	0.762237	0.917144	4912.49	-0.0430677	0.0429792	-1.00206	0.316315	0.582943	1821.01	-0.0917929	0.0431662	-2.1265	0.0334618	0.295715	4514.46	0.0471472	0.0275417	1.71185	0.086925	0.704389
ENSMUSG00000013419	Zfp651	2547.34	0.00450283	0.0408173	0.110317	0.912158	0.988683	3716.54	0.0854698	0.0506848	1.6863	0.0917381	0.384697	3223.07	0.0866304	0.0316877	2.73388	0.00625927	0.0626156	4211.01	-0.00645838	0.0345007	-0.187196	0.851507	0.963152	3627.32	-0.00326981	0.0258329	-0.126575	0.899277	0.991367
ENSMUSG00000013465	Nelfb	3834.68	0.0459813	0.0258481	1.7789	0.0752556	0.490326	3692.18	0.0351542	0.0285966	1.22932	0.218953	0.565545	2542.25	0.0359419	0.03258	1.10319	0.269945	0.536537	2035.31	-0.00851046	0.0304377	-0.279603	0.779782	0.938857	2424.77	0.0221647	0.0253504	0.874334	0.381936	0.903758
ENSMUSG00000013483	Card14	467.949	0.430234	0.0655454	6.56391	5.24153e-11	5.48821e-08	422.751	0.190549	0.0631375	3.018	0.00254448	0.0613022	21.4796	-0.230756	0.228497	-1.00989	0.312549	NA	8.00885	-0.0260308	0.363748	-0.0715628	0.94295	NA	51.755	-0.109321	0.161529	-0.676788	0.49854	0.929087
ENSMUSG00000013495	Tmem175	2017.69	0.031927	0.0291513	1.09522	0.273422	0.749585	1952.22	-0.0251414	0.0301256	-0.834553	0.40397	0.723539	1420.77	-0.00687354	0.0331407	-0.207405	0.835694	0.931241	1688.73	0.010325	0.0342728	0.301259	0.763217	0.933038	1304.19	0.0162385	0.0331129	0.490399	0.623852	0.956181
ENSMUSG00000013523	Bcas1	1353.04	0.0111268	0.0457158	0.243391	0.807703	0.970552	6851.29	0.0253738	0.0646538	0.392456	0.694721	0.886723	20451.2	-0.1259	0.0528557	-2.38196	0.0172207	0.115207	5778.14	-0.160208	0.044722	-3.58231	0.000340573	0.0313985	19556	-0.00504592	0.0411528	-0.122614	0.902412	0.991546
ENSMUSG00000013539	Tango2	4956.22	-0.0183285	0.0275746	-0.664689	0.506249	0.87621	4667.03	-0.0411716	0.0267183	-1.54095	0.123328	0.438687	4315.8	0.0200918	0.0264885	0.758511	0.448145	0.694785	3148.18	-0.0539507	0.0299736	-1.79994	0.0718696	0.408849	3586.99	0.0474199	0.0278368	1.7035	0.0884748	0.707797
ENSMUSG00000013584	Aldh1a2	208.054	0.130628	0.241396	0.541136	0.588414	0.910811	791.333	0.0671894	0.180142	0.37298	0.709163	0.891629	211.653	-0.281302	0.224598	-1.25247	0.2104	0.471296	249.616	0.118554	0.104166	1.13812	0.255069	0.65821	903.367	-0.117443	0.14092	-0.833408	0.404615	0.907187
ENSMUSG00000013593	Ndufs2	8575.74	-0.0146716	0.0228157	-0.643051	0.520191	0.882054	9682.31	-0.00341399	0.0202055	-0.168964	0.865825	0.957122	10258.2	0.0130583	0.0201507	0.648031	0.516965	0.744201	6754.42	0.0259292	0.0219583	1.18084	0.237666	0.642305	9133.42	0.037544	0.0252862	1.48476	0.137607	0.780079
ENSMUSG00000013611	Snx31	34.1744	0.640306	0.193566	3.30795	0.000939809	0.0448982	15.5882	0.473417	0.219945	2.15243	0.0313635	NA	NA	NA	NA	NA	NA	NA	6.80693	0.54883	0.330003	1.66311	0.0962914	NA	NA	NA	NA	NA	NA	NA
ENSMUSG00000013622	Atraid	1156.8	-0.0336694	0.106291	-0.316765	0.751422	0.95709	1623.98	0.0280792	0.0628478	0.446781	0.655033	0.867163	1423.89	0.0719428	0.0628558	1.14457	0.252388	0.518587	1370.34	0.0374315	0.0748329	0.500201	0.616933	0.88082	1547.08	0.0222698	0.0628223	0.354489	0.722973	0.971027
ENSMUSG00000013629	Cad	1348.34	0.0352112	0.0512039	0.687667	0.491663	0.87024	1620.29	0.0525181	0.0463638	1.13274	0.257324	0.605415	1253.82	0.085894	0.0348335	2.46584	0.0136691	0.0993784	1068.25	0.0231587	0.05618	0.412223	0.680176	0.903823	1409.17	-0.0246538	0.0366177	-0.673277	0.500771	0.929734
ENSMUSG00000013646	Sh3bp5l	6012.79	0.0394553	0.0277941	1.41956	0.155736	0.628219	6840.38	0.00975893	0.0332947	0.293107	0.76944	0.919977	3082.93	-0.00881927	0.0340778	-0.258798	0.795791	0.912817	1992.13	-0.0134763	0.0342793	-0.393132	0.694222	0.908612	3078.53	0.027327	0.0315317	0.86665	0.386134	0.903758
ENSMUSG00000013662	Atad1	4255.36	-0.00573047	0.0291011	-0.196916	0.843893	0.978738	4819.16	-0.0426633	0.0391014	-1.09109	0.275232	0.621765	4183.49	-0.0559379	0.0336073	-1.66446	0.0960212	0.303899	3804.8	0.0694657	0.0317666	2.18676	0.0287603	0.2753	3637.09	0.014315	0.029576	0.484009	0.62838	0.957901
ENSMUSG00000013663	Pten	7380.33	-0.00831265	0.0307596	-0.270246	0.786971	0.967593	6188.76	-0.0385485	0.0384373	-1.00289	0.315913	0.656108	3677.2	0.0334945	0.0325428	1.02924	0.303365	0.569859	6642.39	-0.0185312	0.0310467	-0.59688	0.550587	0.853787	3852.73	-0.0527109	0.0378153	-1.3939	0.163347	0.806592
ENSMUSG00000013698	Pea15a	24027.4	-0.0361811	0.0240183	-1.5064	0.131966	0.59596	28278.6	-0.0391653	0.0321125	-1.21963	0.222606	0.569543	23327.3	-0.0765762	0.0377021	-2.03108	0.0422467	0.192383	19852.1	-0.0252681	0.0331216	-0.762889	0.445529	0.795205	27030.9	-0.073111	0.033171	-2.20406	0.0275201	0.552913
ENSMUSG00000013701	Timm23	1507.67	-0.0116346	0.0331253	-0.351229	0.725416	0.95069	1670.42	-0.0308533	0.0317492	-0.971781	0.33116	0.668017	1612.9	0.0209096	0.037013	0.564926	0.572124	0.783497	1187.81	0.0236047	0.0392634	0.601189	0.547714	0.851828	1524.51	0.0286424	0.0349206	0.820217	0.412093	0.907919
ENSMUSG00000013707	Tnfaip8l2	27.0679	0.200252	0.188756	1.06091	0.288731	0.763978	72.7712	0.163376	0.109728	1.48892	0.13651	0.457488	38.8397	0.0282899	0.170694	0.165734	0.868366	NA	52.7328	-0.0619871	0.120232	-0.515563	0.60616	NA	55.4375	0.0364993	0.139504	0.261636	0.793602	0.979646
ENSMUSG00000013736	Trnt1	1532.49	-0.00104048	0.0332562	-0.0312868	0.975041	0.996725	1511.25	-0.0109445	0.0422923	-0.258784	0.795802	0.929377	1412.37	-0.0553405	0.0464731	-1.19081	0.233728	0.498861	1185.15	0.0462932	0.0323816	1.42961	0.152829	0.547617	1202.19	0.0310782	0.0331627	0.937143	0.348685	0.896181
ENSMUSG00000013766	Ly6g6e	NA	NA	NA	NA	NA	NA	23.2013	-0.358356	0.226582	-1.58158	0.113746	0.42421	34.9645	-0.129961	0.187207	-0.69421	0.48755	NA	64.0671	-0.133993	0.172816	-0.775348	0.438134	NA	49.6353	-0.166724	0.141709	-1.17653	0.239385	0.858726
ENSMUSG00000013787	Ehmt2	3770.12	-0.014437	0.0374091	-0.385921	0.699555	0.945769	4177.43	0.0652478	0.0420571	1.55141	0.120804	0.43519	5070.88	0.152832	0.0356893	4.28229	1.84976e-05	0.00134162	8459.26	0.0321494	0.0231984	1.38585	0.165794	0.564163	5424.68	-0.0160711	0.0365725	-0.439431	0.66035	0.960071
ENSMUSG00000013822	Elof1	1189.46	-0.05186	0.0401086	-1.29299	0.196015	0.67333	1267.34	-0.0169844	0.0415	-0.409264	0.682346	0.88069	1292.79	0.010059	0.0380276	0.264519	0.79138	0.909716	1078.94	0.0217345	0.0412622	0.526741	0.598373	0.874633	1250.81	-0.0378044	0.0423043	-0.893629	0.37152	0.901216
ENSMUSG00000013833	Med16	2279.45	0.0165096	0.0347115	0.475624	0.634342	0.924311	2077.07	0.115087	0.0458584	2.50961	0.0120864	0.14732	1575.31	0.151493	0.0355886	4.2568	2.07373e-05	0.00144204	2171.26	0.0148329	0.0376286	0.394193	0.693438	0.908188	1784.83	0.0163607	0.0330143	0.495564	0.620202	0.955676
ENSMUSG00000013846	St3gal1	615.999	-0.0154643	0.0501641	-0.308275	0.757873	0.958652	748.292	0.0589861	0.0469018	1.25765	0.208518	0.55591	1483.6	-0.154959	0.0524878	-2.95228	0.00315436	0.0405757	1097.74	-0.00973419	0.050568	-0.192497	0.847353	0.961326	1704.81	-0.0580084	0.0375011	-1.54685	0.1219	0.761277
ENSMUSG00000013858	Tmem259	5019.32	-0.0244816	0.0364019	-0.672536	0.501242	0.873499	4506.12	0.0754415	0.0380189	1.98431	0.0472208	0.279608	3950.61	0.0611201	0.032239	1.89584	0.0579811	0.230845	4251.15	0.00545699	0.026884	0.202983	0.839149	0.958898	3814.67	0.0451741	0.0318467	1.41849	0.156048	0.800294
ENSMUSG00000013878	Rnf170	1220.75	-0.0669932	0.0344529	-1.94449	0.0518367	0.416621	1459.1	-0.0496853	0.0336291	-1.47745	0.139555	0.46177	1521.62	-0.0457274	0.0303295	-1.50769	0.131634	0.364792	1506.76	0.000107427	0.0314443	0.00341641	0.997274	0.999515	1401.4	-0.0346788	0.0326605	-1.0618	0.288328	0.873437
ENSMUSG00000013921	Clip3	24343.8	-0.00480038	0.0222664	-0.215589	0.829308	0.974802	18963.4	-0.0429278	0.0484355	-0.886289	0.375462	0.703744	19860.8	0.0359302	0.0364074	0.986892	0.323696	0.590716	19037.6	0.000398834	0.0307832	0.0129562	0.989663	0.997596	17123.2	0.000921936	0.0221131	0.0416918	0.966744	0.998022
ENSMUSG00000013936	Myl2	8.77847	-0.0655442	0.333814	-0.196349	0.844337	NA	7.8299	0.00533256	0.447405	0.0119189	0.99049	NA	12.247	-0.431615	0.289849	-1.4891	0.13646	NA	9.94057	-0.393724	0.272614	-1.44425	0.148668	NA	13.5798	0.0619376	0.283167	0.218732	0.826859	0.982574
ENSMUSG00000013973	Dedd	1117.85	0.0366262	0.032462	1.12828	0.259203	0.7371	1151.69	0.0373611	0.0373756	0.999612	0.317498	0.657162	995.347	-0.00426361	0.0377879	-0.11283	0.910165	0.965611	1114.83	0.0369786	0.0367742	1.00556	0.314628	0.710714	961.849	0.0547152	0.0352271	1.55322	0.120372	0.759882
ENSMUSG00000013974	Mcemp1	6.51533	0.709179	0.457179	1.55121	0.120852	NA	9.2593	-0.293734	0.359806	-0.816366	0.414291	NA	NA	NA	NA	NA	NA	NA	5.82398	0.0665826	0.413203	0.161138	0.871985	NA	13.7731	0.58791	0.325069	1.80857	0.0705183	0.672416
ENSMUSG00000013997	Nit1	1153.98	-0.0390511	0.034986	-1.11619	0.26434	0.743408	1219.35	0.00541853	0.0381045	0.142202	0.886921	0.965805	1149.51	0.0225813	0.0367358	0.614695	0.538756	0.759317	1383.28	0.0173775	0.0314352	0.552802	0.580399	0.86657	973.824	0.00533244	0.0392044	0.136016	0.891808	0.99104
ENSMUSG00000014030	Pax5	17.6042	-0.203417	0.268899	-0.756482	0.44936	0.852274	28.0886	-0.34907	0.264699	-1.31874	0.187255	0.527391	56.5273	0.216096	0.133928	1.61352	0.106631	NA	8.64444	0.0450357	0.30444	0.147929	0.882398	NA	76.1442	-0.125168	0.105705	-1.18413	0.236362	0.856557
ENSMUSG00000014039	Prdm15	503.059	0.0210105	0.0511435	0.410814	0.681209	0.940357	525.51	0.0342844	0.0512974	0.668345	0.503913	0.787235	572.129	0.0686496	0.0498821	1.37624	0.168748	0.420479	1048.94	-0.0596631	0.0438721	-1.35993	0.173851	0.573929	547.021	-0.0188194	0.0603589	-0.311792	0.755199	0.975098
ENSMUSG00000014074	Rnf168	1808.74	-0.0055538	0.0362276	-0.153303	0.878159	0.983473	1892.23	-0.00940779	0.0372765	-0.252379	0.800748	0.930493	1537.21	-0.0540568	0.0366194	-1.47618	0.139896	0.378808	1475.38	0.0523503	0.0296878	1.76336	0.07784	0.421262	1358.09	-0.0209052	0.0371063	-0.563388	0.573171	0.947513
ENSMUSG00000014075	Tctex1d2	382.73	0.00940492	0.0689305	0.136441	0.891473	0.985795	379.386	-0.0376918	0.0550958	-0.684113	0.493904	0.780635	346.963	0.0184944	0.0634263	0.291588	0.770601	0.898551	380.916	0.079216	0.0593736	1.33419	0.18214	0.585236	291.831	0.0941127	0.0588667	1.59874	0.109878	0.747164
ENSMUSG00000014077	Chp1	15898.1	-0.00436088	0.0194344	-0.224391	0.822453	0.973896	14404.4	-0.044217	0.0285834	-1.54695	0.121876	0.437016	8359.11	-0.0276855	0.0269195	-1.02846	0.303735	0.570151	5539.53	0.0302906	0.0222907	1.35889	0.174182	0.574095	7623.83	0.0700536	0.0192958	3.6305	0.000282873	0.0899807
ENSMUSG00000014158	Trpv4	126.376	0.00521377	0.0997475	0.0522697	0.958314	0.996272	135.304	0.101429	0.0915385	1.10805	0.267842	0.61531	138.448	0.054765	0.206109	0.265709	0.790463	0.908903	100.779	0.00867022	0.160831	0.0539088	0.957008	0.990371	107.942	0.10889	0.104943	1.03761	0.299452	0.877783
ENSMUSG00000014164	Klhl3	328.253	-0.0798145	0.0551871	-1.44625	0.148106	0.618657	492.745	-0.0970263	0.0589411	-1.64616	0.0997315	0.399103	304.43	-0.029512	0.065407	-0.451206	0.651841	0.830442	1217.2	0.0447905	0.067771	0.660909	0.508671	0.830901	355.395	-0.00193633	0.0532427	-0.036368	0.970989	0.998022
ENSMUSG00000014177	Tvp23b	746.3	0.0388097	0.0453791	0.855232	0.392423	0.820237	976.491	-0.0286558	0.0491411	-0.583132	0.559804	0.819139	964.279	-0.0730189	0.0382447	-1.90926	0.056229	0.226705	799.11	0.0192809	0.0425553	0.453078	0.650492	0.894931	872.095	-0.0178879	0.0404898	-0.441788	0.658643	0.960071
ENSMUSG00000014195	Dnajc7	6956.44	-0.00165933	0.0258453	-0.0642024	0.948809	0.994959	7610.56	-0.0276461	0.0340619	-0.811645	0.416996	0.730664	6073.75	-0.0591951	0.0314673	-1.88116	0.0599495	0.234967	6138.99	0.0476706	0.0270804	1.76034	0.078351	0.421673	5487.38	0.020465	0.027294	0.749801	0.453375	0.92286
ENSMUSG00000014198	Zfp385c	19.0425	-0.0163841	0.253618	-0.0646016	0.948491	0.994959	38.4333	0.221929	0.167537	1.32466	0.185284	0.524308	49.9534	-0.0543116	0.174109	-0.311941	0.755085	NA	15.1651	-0.237997	0.258313	-0.921349	0.356868	NA	49.3353	0.0934132	0.175065	0.533593	0.593623	0.951252
ENSMUSG00000014226	Cacybp	4183.81	-0.0559497	0.0318544	-1.75642	0.0790168	0.49755	4258.81	-0.137829	0.0454827	-3.03036	0.00244266	0.0603513	3360.1	-0.104907	0.0450276	-2.32985	0.0198141	0.1252	2227.53	0.0467646	0.0487807	0.95867	0.337725	0.727508	2482.2	-0.0082217	0.0348226	-0.236102	0.813353	0.982326
ENSMUSG00000014232	Cluap1	331.049	0.0563385	0.0551433	1.02168	0.306934	0.777006	383.232	0.0376696	0.0557794	0.675332	0.499465	0.785051	383.66	0.0593565	0.0547404	1.08433	0.27822	0.544619	600.766	0.0392089	0.0391142	1.00242	0.31614	0.712515	381.575	0.0552382	0.0535814	1.03092	0.302578	0.879748
ENSMUSG00000014243	Zswim7	365.995	-0.0434323	0.0533042	-0.814801	0.415186	0.829476	439.176	-0.0866159	0.0613596	-1.41161	0.158064	0.488533	333.562	-0.00502125	0.0596486	-0.0841805	0.932913	0.973996	253.318	-0.00623027	0.0552426	-0.11278	0.910205	0.978319	329.059	0.0606191	0.0563778	1.07523	0.282271	0.872432
ENSMUSG00000014245	Pigl	391.455	0.0318438	0.05411	0.588501	0.556196	0.899662	392.258	0.0385639	0.0650726	0.592629	0.553429	0.815864	343.072	0.10491	0.0549244	1.91008	0.0561227	0.226444	343.02	0.000712225	0.0596258	0.0119449	0.99047	0.997596	336.907	-0.0250276	0.0566387	-0.441882	0.658575	0.960071
ENSMUSG00000014294	Ndufa2	2543.02	-0.0311041	0.0343503	-0.905498	0.365202	0.80983	3023.12	-0.0239208	0.0295306	-0.810036	0.417919	0.73095	2262.17	-0.00470912	0.0346266	-0.135997	0.891824	0.95773	1358.55	0.058761	0.0479112	1.22646	0.220027	0.62737	2112.53	-0.0200632	0.0412032	-0.486933	0.626306	0.95716
ENSMUSG00000014301	Pam16	754.714	0.0136187	0.0445072	0.305989	0.759613	0.959207	897.56	-0.0599828	0.0411139	-1.45894	0.144581	0.469296	750.487	0.0327165	0.0500458	0.653732	0.513284	0.740944	605.444	0.087462	0.0463438	1.88724	0.0591276	0.380314	671.449	0.0610973	0.0510741	1.19625	0.2316	0.851803
ENSMUSG00000014303	Glis2	1093.9	-0.0226737	0.0402345	-0.563539	0.573068	0.905445	1085.16	0.0745304	0.0514979	1.44725	0.147827	0.473105	690.653	0.114959	0.0569991	2.01686	0.04371	0.196498	557.389	-0.0993423	0.0491312	-2.02198	0.0431785	0.329353	833.497	0.0188946	0.0477467	0.395726	0.692308	0.965912
ENSMUSG00000014313	Cox6c	6521.95	0.0117891	0.0296591	0.397486	0.691009	0.943196	8168.03	-0.0678957	0.0369441	-1.8378	0.0660925	0.330316	7634.67	-0.0512382	0.04048	-1.26577	0.205597	0.465432	5593.6	0.0605838	0.0382073	1.58566	0.112816	0.486747	6089.37	0.0480901	0.0359859	1.33636	0.181432	0.821789
ENSMUSG00000014329	Bicc1	545.785	-0.0328445	0.0480678	-0.683296	0.49442	0.870919	1094.88	-0.00485613	0.0526026	-0.0923173	0.926446	0.976852	360.136	-0.109549	0.0617068	-1.77531	0.0758462	0.266078	307.102	-0.00232748	0.0587675	-0.0396049	0.968408	0.993328	685.48	-0.102155	0.0692657	-1.47483	0.140259	0.78165
ENSMUSG00000014349	Ube2z	8154.82	0.00266697	0.0189068	0.141059	0.887823	0.984646	7317.84	0.00496033	0.0232582	0.213272	0.831115	0.943999	4116.69	0.041859	0.0220929	1.89468	0.0581348	0.230975	3592.05	0.0436398	0.0248861	1.75358	0.0795022	0.424813	3597.67	0.0213087	0.027813	0.766142	0.443592	0.919422
ENSMUSG00000014353	Tmem87b	3133	0.0380241	0.0256	1.48532	0.137459	0.604425	3340.05	0.0104765	0.0277282	0.377827	0.705559	0.890721	1869.37	0.0138336	0.030868	0.448152	0.654044	0.832207	1815.78	0.0405594	0.024002	1.68983	0.0910601	0.450104	1794.65	-0.00305354	0.0269971	-0.113106	0.909946	0.991828
ENSMUSG00000014355	Anapc1	4270.43	-0.0267702	0.0293181	-0.913093	0.361194	0.808345	5511.64	-0.0313564	0.032088	-0.977203	0.328469	0.665835	4026.39	0.0382052	0.0335377	1.13917	0.254631	0.521464	4305.16	-0.0136052	0.0338133	-0.402363	0.687417	0.907503	4204.74	-0.0192937	0.0274397	-0.703132	0.481973	0.92785
ENSMUSG00000014361	Mertk	641.543	0.175247	0.0723265	2.423	0.015393	0.241234	981.485	0.252993	0.149184	1.69584	0.0899155	0.380421	748.77	0.0652015	0.136276	0.478451	0.63233	0.819637	1910.08	-0.069699	0.110137	-0.632838	0.526839	0.841714	853.003	0.162794	0.140547	1.15829	0.246746	0.860825
ENSMUSG00000014402	Tsg101	4278.29	-0.0136004	0.0263559	-0.516027	0.605835	0.91656	3940.5	-0.0215389	0.0232619	-0.925932	0.354482	0.687618	2684.43	-0.0619505	0.0310654	-1.9942	0.0461302	0.202269	2264.87	0.0617841	0.0302225	2.04431	0.0409229	0.320857	2429.46	0.0242661	0.029072	0.83469	0.403892	0.906875
ENSMUSG00000014418	Hps5	2200.01	0.0332391	0.0247957	1.34052	0.180076	0.657518	2587.71	-0.0298407	0.0276647	-1.07866	0.280741	0.626953	858.288	0.0568482	0.0439575	1.29325	0.195923	0.452763	871.585	-0.0159449	0.0387931	-0.411024	0.681055	0.904446	922.651	0.0181917	0.0418006	0.435201	0.663416	0.961014
ENSMUSG00000014426	Map3k4	1997.17	-0.00169076	0.0384688	-0.0439516	0.964943	0.996591	2378.42	0.020586	0.0298505	0.689638	0.490422	0.778496	2612.72	0.0378643	0.0308696	1.22659	0.219978	0.482704	2196.94	-0.000450093	0.0379064	-0.0118738	0.990526	0.997596	2616.84	0.0290413	0.0284654	1.02023	0.307619	0.881251
ENSMUSG00000014444	Piezo1	527.78	0.0693902	0.0569204	1.21908	0.222816	0.700505	515.469	0.144695	0.0550435	2.62875	0.00857001	0.121673	348.198	0.0669817	0.0604745	1.1076	0.268034	0.534422	460.671	-0.00389548	0.0757156	-0.0514489	0.958968	0.990949	504.791	0.0326159	0.0506316	0.644181	0.519458	0.936335
ENSMUSG00000014470	Rnf166	673.077	-0.0426526	0.0563587	-0.756805	0.449167	0.852098	785.86	0.0670299	0.0529183	1.26667	0.205274	0.55193	773.817	0.0873164	0.0482147	1.81099	0.0701424	0.254587	1115.93	-0.0281035	0.0417138	-0.673722	0.500488	0.827934	857.219	0.000105158	0.0459035	0.00229085	0.998172	0.999959
ENSMUSG00000014496	Ankrd28	1185.19	-0.0589086	0.0435641	-1.35223	0.176302	0.652727	2267.3	0.0621509	0.0484785	1.28203	0.199832	0.544981	3364.22	-0.0950946	0.0362915	-2.6203	0.00878531	0.0765791	2805.28	0.00449589	0.0347263	0.129467	0.896988	0.975201	3467.21	-0.0796671	0.0363006	-2.19465	0.0281889	0.552913
ENSMUSG00000014498	Ankrd52	9947.51	0.0164461	0.0360811	0.455809	0.648527	0.928936	9824.37	0.0102055	0.0639345	0.159624	0.873177	0.960501	5415.88	0.0714285	0.0400903	1.78169	0.0747996	0.264105	4072.38	-0.0855127	0.0436885	-1.95733	0.0503091	0.355143	4990.47	0.0353584	0.0370646	0.953964	0.340102	0.894648
ENSMUSG00000014503	Pkd2l2	28.8248	-0.101141	0.162863	-0.621019	0.534587	0.888114	42.3374	-0.110669	0.135217	-0.818458	0.413095	0.728454	24.9671	-0.454104	0.205249	-2.21246	0.026935	NA	19.8541	-0.14954	0.201634	-0.74164	0.458305	NA	27.2467	0.0461174	0.177856	0.259296	0.795407	0.979761
ENSMUSG00000014504	Srp19	1551.9	-0.00236455	0.0570207	-0.0414683	0.966923	0.996591	1515.36	-0.0169757	0.0350818	-0.483889	0.628464	0.853746	1145.39	-0.135809	0.046407	-2.92648	0.00342821	0.0427663	1029.73	0.0207429	0.0389812	0.532126	0.594638	0.873142	931.648	0.00557178	0.0419165	0.132926	0.894252	0.991172
ENSMUSG00000014547	Wdfy2	930.744	-0.0787744	0.0513268	-1.53476	0.124842	0.586728	1285.22	0.0206194	0.0484826	0.425295	0.670622	0.875089	582.544	0.00397798	0.0561265	0.0708753	0.943497	0.978348	350.899	-0.13435	0.0671305	-2.00133	0.0453573	0.336712	688.898	-0.0762414	0.0652537	-1.16838	0.242652	0.859918
ENSMUSG00000014550	Rbsn	2518.12	-0.00407056	0.0237028	-0.171734	0.863647	0.980963	2888.32	-0.032461	0.0271607	-1.19514	0.232031	0.579689	2739.3	-0.0026367	0.028104	-0.0938192	0.925253	0.971234	2699.08	0.0124475	0.0303324	0.410371	0.681534	0.904504	2620.73	0.0259408	0.028759	0.902007	0.367053	0.90059
ENSMUSG00000014551	Mrps25	1737.61	0.0137022	0.0296707	0.461807	0.64422	0.927098	1520.6	-0.0377745	0.0352639	-1.07119	0.284082	0.630251	1465.5	-0.0263227	0.0365308	-0.72056	0.47118	0.711977	1172.36	-0.00595504	0.0309719	-0.192272	0.847529	0.961326	1153.96	0.00699332	0.0393308	0.177808	0.858874	0.985856
ENSMUSG00000014554	Dguok	980.347	-0.00620032	0.036251	-0.171039	0.864193	0.980963	1051.91	0.0673041	0.0458834	1.46685	0.142417	0.466084	615.915	0.0172334	0.0437293	0.394093	0.693513	0.855304	585.074	0.0311495	0.0408457	0.762614	0.445694	0.795205	612.017	0.0648792	0.0426222	1.52219	0.127961	0.769982
ENSMUSG00000014592	Camta1	12112	-0.0320339	0.0260273	-1.23078	0.218405	0.696543	12508.7	-0.0561058	0.0502501	-1.11653	0.264195	0.611337	18748.4	0.0550853	0.0279925	1.96786	0.0490845	0.208947	11611	-0.0484166	0.0297293	-1.62858	0.103401	0.469565	17286.8	0.0128543	0.030934	0.415541	0.677746	0.963238
ENSMUSG00000014599	Csf1	826.789	0.0928001	0.0536943	1.72831	0.0839333	0.509654	1085.62	0.0524037	0.0623672	0.840244	0.400772	0.720811	1541.5	-0.0234249	0.0402005	-0.582703	0.560094	0.774987	752.703	-0.0122504	0.0360104	-0.34019	0.733713	0.922844	1834.39	-0.00209733	0.0379796	-0.0552225	0.955961	0.996734
ENSMUSG00000014601	Strip1	2745.69	0.0327048	0.0294451	1.11071	0.266695	0.745603	2690.98	0.0135956	0.0268732	0.505916	0.612915	0.84498	3231.29	0.0264577	0.0236566	1.11841	0.263393	0.530043	3557.57	0.0416263	0.0259503	1.60408	0.108697	0.479143	3054	0.0178791	0.0224956	0.794782	0.42674	0.913119
ENSMUSG00000014602	Kif1a	80566.3	-0.00734492	0.0324322	-0.22647	0.820836	0.973693	67480.9	-0.0650909	0.0363786	-1.78926	0.0735722	0.346786	72663.7	0.0787164	0.0315397	2.49578	0.0125679	0.0952639	65090.3	-0.0604618	0.0436583	-1.38489	0.166087	0.564466	68999.7	0.0118365	0.0271997	0.435168	0.66344	0.961014
ENSMUSG00000014603	Alx3	NA	NA	NA	NA	NA	NA	26.762	0.205436	0.263317	0.780186	0.435281	0.744471	NA	NA	NA	NA	NA	NA	23.3723	0.107343	0.176549	0.608005	0.543184	NA	NA	NA	NA	NA	NA	NA
ENSMUSG00000014606	Slc25a11	4374.35	-0.00441173	0.0266919	-0.165283	0.868721	0.981287	4426.49	0.0321928	0.0247146	1.30258	0.192717	0.535977	4424.5	-4.35709e-05	0.0247848	-0.00175797	0.998597	0.999983	3297.11	0.0693144	0.0246096	2.81655	0.00485417	0.12117	3826.64	0.0485456	0.0266001	1.82502	0.0679983	0.670109
ENSMUSG00000014633	Cmc2	663.605	-0.0502035	0.0425847	-1.17891	0.238434	0.717788	688.058	-0.0847537	0.0403156	-2.10226	0.0355307	0.244023	590.845	-0.124675	0.0460119	-2.70962	0.00673599	0.0651631	398.996	-0.0897216	0.0662039	-1.35523	0.175344	0.574877	482.455	0.0399894	0.0513255	0.779133	0.435901	0.916417
ENSMUSG00000014668	Chfr	1703.84	0.0329264	0.027978	1.17687	0.239249	0.718427	1608.31	-0.00647473	0.0433759	-0.14927	0.88134	0.963385	1539.91	0.000400251	0.0420236	0.00952444	0.992401	0.99757	1978.2	-0.0423861	0.0345727	-1.226	0.220199	0.627473	1326.98	0.0588902	0.0395923	1.48741	0.136906	0.779382
ENSMUSG00000014748	Tex261	4199.26	-0.00847387	0.0294645	-0.287595	0.773656	0.964019	3884.13	0.00725256	0.0273631	0.265049	0.790971	0.927102	1889.58	-0.0169789	0.0321419	-0.528247	0.597328	0.799638	1506.93	-0.00227775	0.0318541	-0.0715056	0.942995	0.987797	2038.24	0.00788829	0.027557	0.286254	0.774684	0.977888
ENSMUSG00000014763	Fam120b	3549.8	-0.0322183	0.0226692	-1.42124	0.155248	0.627587	3751.42	-0.101132	0.0242841	-4.16454	3.11985e-05	0.00360966	4270.62	-0.0342359	0.0252507	-1.35584	0.17515	0.427408	2831.34	-0.0497276	0.0309985	-1.60419	0.108672	0.479143	3929.84	-0.0190045	0.0258244	-0.735913	0.461783	0.923853
ENSMUSG00000014767	Tbp	644.874	-0.00269483	0.0436527	-0.0617333	0.950775	0.99533	839.166	-0.0158209	0.0563878	-0.280573	0.779038	0.923064	1000.56	-0.0410866	0.0440866	-0.931952	0.351361	0.617108	1396.55	-0.0147794	0.027139	-0.544581	0.586042	0.868114	939.461	-0.00802671	0.0431959	-0.185821	0.852585	0.984647
ENSMUSG00000014769	Psmb1	7981.41	-0.0375926	0.0202409	-1.85726	0.063274	0.456015	8177.37	-0.0432136	0.0249494	-1.73205	0.0832646	0.366995	4550.1	-0.0165032	0.0308397	-0.535129	0.592561	0.796869	3264.02	0.0909705	0.0343131	2.65119	0.0080209	0.155569	4025.28	0.0725068	0.0281829	2.57272	0.0100902	0.415297
ENSMUSG00000014771	Pdcd2	717.368	-0.0390245	0.0536543	-0.727333	0.467022	0.859482	650.805	-0.00378111	0.0407804	-0.0927189	0.926127	0.976761	510.642	0.00203054	0.0581521	0.0349177	0.972145	0.989511	292.991	0.0917314	0.0668889	1.3714	0.17025	0.569319	448.38	0.0756813	0.0529483	1.42934	0.152905	0.796023
ENSMUSG00000014773	Dll1	69.5865	0.19534	0.129253	1.5113	0.130713	0.593771	89.2648	0.160966	0.0919698	1.75021	0.0800827	0.359419	310.576	0.104518	0.0686805	1.5218	0.128059	0.358411	164.517	-0.0598991	0.0751951	-0.796582	0.425694	0.78468	279.179	0.110627	0.0585649	1.88896	0.0588967	0.647736
ENSMUSG00000014776	Nol3	7060.27	0.0309703	0.0271237	1.14182	0.253531	0.73145	6092.74	0.0297135	0.0510259	0.582321	0.56035	0.819314	1184.25	-0.0042026	0.0342558	-0.122683	0.902358	0.961808	869.271	-0.0304725	0.033485	-0.910034	0.362804	0.743329	887.479	0.0134991	0.0438391	0.307924	0.75814	0.975098
ENSMUSG00000014778	Fhod1	333.864	0.0723943	0.0659546	1.09764	0.272362	0.749585	439.008	0.181358	0.0906427	2.0008	0.0454141	0.274537	296.003	0.0290273	0.0710034	0.408815	0.682675	0.849916	173.477	-0.0649172	0.0781892	-0.830258	0.406393	0.775066	297.445	0.0578826	0.0658923	0.878443	0.379703	0.903758
ENSMUSG00000014782	Plekhg4	155.351	0.12168	0.109991	1.10627	0.268609	0.747014	189.622	-0.157247	0.113449	-1.38606	0.165728	0.499934	175.325	-0.118571	0.110276	-1.07522	0.282276	0.549084	137.673	-0.103465	0.106372	-0.972669	0.330718	0.722626	146.599	-0.144933	0.112928	-1.28341	0.199348	0.836673
ENSMUSG00000014786	Slc9a5	951.87	0.036005	0.0436274	0.825283	0.409211	0.827361	1028.46	-0.0722221	0.0630448	-1.14557	0.251974	0.601254	1508.74	0.0678147	0.0393517	1.7233	0.0848346	0.283491	1782.69	-0.047477	0.0535596	-0.886434	0.375384	0.752433	1277.11	0.0337999	0.050452	0.669943	0.502894	0.929786
ENSMUSG00000014791	Elmo3	49.7235	-0.01308	0.141852	-0.092209	0.926532	0.990884	99.4438	0.146445	0.186972	0.783247	0.433482	0.742964	75.3392	0.124908	0.118592	1.05326	0.292224	NA	63.1123	-0.00450354	0.113135	-0.0398068	0.968247	NA	91.8441	0.015754	0.0962337	0.163706	0.869963	0.987186
[truncated: 21,005 more rows]
