# Supplementary material for: Transcriptome analysis in a humanized mouse model of familial dysautonomia reveals tissue-specific gene expression disruption in the peripheral nervous system
Source: Sci Rep. 2024 Jan 4;14:570. doi: 10.1038/s41598-023-51137-6 (PMC10766950; doi:10.1038/s41598-023-51137-6)
Supplement: Supplementary file 4 — Supplementary Table S3. [file 41598_2023_51137_MOESM4_ESM.xlsx]

## Sheet: Sheet1
DRG Black	TG Red	MED Blue	Cortex Brown	SC Magenta
ENSMUSG00000000088	ENSMUSG00000000088	ENSMUSG00000000001	ENSMUSG00000000154	ENSMUSG00000000120
ENSMUSG00000000305	ENSMUSG00000000308	ENSMUSG00000000088	ENSMUSG00000000339	ENSMUSG00000000567
ENSMUSG00000000365	ENSMUSG00000000817	ENSMUSG00000000127	ENSMUSG00000000386	ENSMUSG00000000876
ENSMUSG00000000439	ENSMUSG00000000903	ENSMUSG00000000171	ENSMUSG00000000420	ENSMUSG00000001773
ENSMUSG00000000560	ENSMUSG00000000934	ENSMUSG00000000303	ENSMUSG00000000552	ENSMUSG00000002100
ENSMUSG00000000632	ENSMUSG00000001021	ENSMUSG00000000308	ENSMUSG00000000562	ENSMUSG00000002107
ENSMUSG00000001380	ENSMUSG00000001076	ENSMUSG00000000339	ENSMUSG00000000708	ENSMUSG00000003849
ENSMUSG00000001576	ENSMUSG00000001089	ENSMUSG00000000340	ENSMUSG00000001123	ENSMUSG00000004110
ENSMUSG00000003469	ENSMUSG00000001134	ENSMUSG00000000420	ENSMUSG00000001156	ENSMUSG00000005677
ENSMUSG00000003585	ENSMUSG00000001380	ENSMUSG00000000563	ENSMUSG00000001334	ENSMUSG00000005716
ENSMUSG00000003644	ENSMUSG00000001604	ENSMUSG00000000600	ENSMUSG00000001507	ENSMUSG00000009356
ENSMUSG00000004591	ENSMUSG00000001642	ENSMUSG00000000708	ENSMUSG00000001542	ENSMUSG00000011382
ENSMUSG00000004633	ENSMUSG00000001829	ENSMUSG00000000730	ENSMUSG00000001844	ENSMUSG00000014905
ENSMUSG00000004788	ENSMUSG00000001962	ENSMUSG00000000804	ENSMUSG00000001943	ENSMUSG00000016194
ENSMUSG00000004791	ENSMUSG00000002012	ENSMUSG00000000827	ENSMUSG00000001946	ENSMUSG00000016409
ENSMUSG00000006205	ENSMUSG00000002076	ENSMUSG00000001018	ENSMUSG00000002032	ENSMUSG00000019768
ENSMUSG00000006411	ENSMUSG00000002102	ENSMUSG00000001025	ENSMUSG00000002109	ENSMUSG00000019772
ENSMUSG00000006800	ENSMUSG00000002190	ENSMUSG00000001158	ENSMUSG00000002147	ENSMUSG00000020027
ENSMUSG00000007594	ENSMUSG00000002416	ENSMUSG00000001175	ENSMUSG00000002190	ENSMUSG00000020541
ENSMUSG00000007908	ENSMUSG00000002459	ENSMUSG00000001323	ENSMUSG00000002265	ENSMUSG00000020589
ENSMUSG00000008590	ENSMUSG00000002475	ENSMUSG00000001366	ENSMUSG00000002633	ENSMUSG00000020712
ENSMUSG00000008932	ENSMUSG00000002768	ENSMUSG00000001380	ENSMUSG00000002781	ENSMUSG00000021070
ENSMUSG00000009075	ENSMUSG00000002791	ENSMUSG00000001383	ENSMUSG00000002820	ENSMUSG00000021318
ENSMUSG00000009216	ENSMUSG00000003271	ENSMUSG00000001445	ENSMUSG00000002845	ENSMUSG00000021364
ENSMUSG00000009551	ENSMUSG00000003363	ENSMUSG00000001467	ENSMUSG00000002908	ENSMUSG00000021373
ENSMUSG00000011148	ENSMUSG00000003476	ENSMUSG00000001493	ENSMUSG00000002968	ENSMUSG00000021376
ENSMUSG00000011837	ENSMUSG00000003762	ENSMUSG00000001542	ENSMUSG00000003500	ENSMUSG00000021541
ENSMUSG00000013822	ENSMUSG00000004069	ENSMUSG00000001569	ENSMUSG00000003546	ENSMUSG00000021629
ENSMUSG00000014496	ENSMUSG00000004285	ENSMUSG00000001627	ENSMUSG00000004187	ENSMUSG00000022053
ENSMUSG00000015027	ENSMUSG00000004394	ENSMUSG00000001687	ENSMUSG00000004455	ENSMUSG00000022108
ENSMUSG00000015484	ENSMUSG00000004455	ENSMUSG00000001700	ENSMUSG00000004562	ENSMUSG00000022112
ENSMUSG00000015971	ENSMUSG00000004567	ENSMUSG00000001783	ENSMUSG00000004567	ENSMUSG00000022253
ENSMUSG00000015980	ENSMUSG00000004661	ENSMUSG00000001942	ENSMUSG00000004591	ENSMUSG00000022261
ENSMUSG00000016386	ENSMUSG00000004788	ENSMUSG00000001962	ENSMUSG00000004633	ENSMUSG00000022296
ENSMUSG00000017466	ENSMUSG00000004933	ENSMUSG00000002015	ENSMUSG00000004815	ENSMUSG00000022494
ENSMUSG00000017639	ENSMUSG00000005103	ENSMUSG00000002017	ENSMUSG00000004894	ENSMUSG00000022865
ENSMUSG00000018395	ENSMUSG00000005233	ENSMUSG00000002100	ENSMUSG00000004902	ENSMUSG00000022912
ENSMUSG00000018634	ENSMUSG00000005540	ENSMUSG00000002190	ENSMUSG00000005102	ENSMUSG00000023031
ENSMUSG00000018770	ENSMUSG00000005677	ENSMUSG00000002728	ENSMUSG00000005611	ENSMUSG00000023913
ENSMUSG00000018882	ENSMUSG00000005683	ENSMUSG00000002881	ENSMUSG00000005682	ENSMUSG00000023979
ENSMUSG00000019718	ENSMUSG00000005716	ENSMUSG00000002897	ENSMUSG00000005716	ENSMUSG00000024247
ENSMUSG00000019732	ENSMUSG00000006057	ENSMUSG00000003161	ENSMUSG00000005718	ENSMUSG00000024420
ENSMUSG00000019772	ENSMUSG00000006058	ENSMUSG00000003604	ENSMUSG00000005917	ENSMUSG00000024588
ENSMUSG00000019853	ENSMUSG00000006315	ENSMUSG00000003623	ENSMUSG00000006127	ENSMUSG00000024675
ENSMUSG00000019891	ENSMUSG00000006412	ENSMUSG00000003721	ENSMUSG00000006390	ENSMUSG00000024761
ENSMUSG00000020053	ENSMUSG00000006418	ENSMUSG00000003814	ENSMUSG00000006469	ENSMUSG00000025225
ENSMUSG00000020130	ENSMUSG00000006517	ENSMUSG00000003923	ENSMUSG00000006784	ENSMUSG00000025701
ENSMUSG00000020258	ENSMUSG00000006941	ENSMUSG00000004032	ENSMUSG00000007591	ENSMUSG00000025925
ENSMUSG00000020319	ENSMUSG00000007107	ENSMUSG00000004035	ENSMUSG00000008200	ENSMUSG00000025991
ENSMUSG00000020327	ENSMUSG00000007891	ENSMUSG00000004085	ENSMUSG00000008318	ENSMUSG00000026147
ENSMUSG00000020333	ENSMUSG00000008153	ENSMUSG00000004319	ENSMUSG00000008734	ENSMUSG00000026156
ENSMUSG00000020377	ENSMUSG00000008822	ENSMUSG00000004460	ENSMUSG00000009075	ENSMUSG00000026163
ENSMUSG00000020396	ENSMUSG00000009292	ENSMUSG00000004535	ENSMUSG00000009734	ENSMUSG00000026249
ENSMUSG00000020598	ENSMUSG00000009356	ENSMUSG00000004591	ENSMUSG00000010066	ENSMUSG00000026344
ENSMUSG00000020600	ENSMUSG00000009551	ENSMUSG00000004631	ENSMUSG00000010461	ENSMUSG00000026393
ENSMUSG00000020629	ENSMUSG00000010054	ENSMUSG00000004897	ENSMUSG00000010825	ENSMUSG00000026463
ENSMUSG00000020684	ENSMUSG00000010277	ENSMUSG00000005054	ENSMUSG00000010911	ENSMUSG00000026601
ENSMUSG00000020728	ENSMUSG00000010376	ENSMUSG00000005225	ENSMUSG00000011148	ENSMUSG00000026672
ENSMUSG00000020808	ENSMUSG00000010914	ENSMUSG00000005371	ENSMUSG00000012117	ENSMUSG00000026778
ENSMUSG00000020810	ENSMUSG00000011171	ENSMUSG00000005610	ENSMUSG00000012296	ENSMUSG00000026779
ENSMUSG00000020836	ENSMUSG00000014164	ENSMUSG00000005656	ENSMUSG00000013367	ENSMUSG00000027168
ENSMUSG00000020900	ENSMUSG00000015093	ENSMUSG00000005716	ENSMUSG00000013539	ENSMUSG00000027296
ENSMUSG00000020955	ENSMUSG00000015134	ENSMUSG00000006005	ENSMUSG00000014668	ENSMUSG00000027347
ENSMUSG00000021040	ENSMUSG00000015355	ENSMUSG00000006010	ENSMUSG00000014813	ENSMUSG00000027428
ENSMUSG00000021125	ENSMUSG00000015396	ENSMUSG00000006235	ENSMUSG00000015133	ENSMUSG00000027547
ENSMUSG00000021194	ENSMUSG00000015484	ENSMUSG00000006304	ENSMUSG00000015165	ENSMUSG00000027884
ENSMUSG00000021219	ENSMUSG00000015533	ENSMUSG00000006412	ENSMUSG00000015452	ENSMUSG00000028036
ENSMUSG00000021255	ENSMUSG00000015597	ENSMUSG00000006418	ENSMUSG00000015697	ENSMUSG00000028158
ENSMUSG00000021384	ENSMUSG00000015619	ENSMUSG00000006457	ENSMUSG00000015745	ENSMUSG00000028197
ENSMUSG00000021411	ENSMUSG00000015980	ENSMUSG00000006678	ENSMUSG00000015850	ENSMUSG00000028199
ENSMUSG00000021499	ENSMUSG00000016757	ENSMUSG00000006717	ENSMUSG00000015943	ENSMUSG00000028431
ENSMUSG00000021572	ENSMUSG00000016940	ENSMUSG00000006784	ENSMUSG00000016664	ENSMUSG00000028749
ENSMUSG00000021591	ENSMUSG00000017146	ENSMUSG00000006941	ENSMUSG00000017221	ENSMUSG00000028753
ENSMUSG00000021613	ENSMUSG00000017858	ENSMUSG00000007338	ENSMUSG00000017417	ENSMUSG00000028946
ENSMUSG00000021620	ENSMUSG00000018286	ENSMUSG00000007458	ENSMUSG00000017446	ENSMUSG00000029084
ENSMUSG00000021680	ENSMUSG00000018446	ENSMUSG00000007682	ENSMUSG00000018470	ENSMUSG00000029211
ENSMUSG00000021687	ENSMUSG00000018634	ENSMUSG00000007777	ENSMUSG00000019055	ENSMUSG00000029227
ENSMUSG00000021704	ENSMUSG00000018654	ENSMUSG00000007805	ENSMUSG00000019194	ENSMUSG00000029279
ENSMUSG00000021710	ENSMUSG00000018770	ENSMUSG00000007827	ENSMUSG00000019214	ENSMUSG00000029307
ENSMUSG00000021748	ENSMUSG00000019179	ENSMUSG00000007987	ENSMUSG00000019558	ENSMUSG00000029309
ENSMUSG00000021759	ENSMUSG00000019494	ENSMUSG00000008028	ENSMUSG00000019738	ENSMUSG00000029311
ENSMUSG00000021913	ENSMUSG00000019579	ENSMUSG00000008090	ENSMUSG00000019763	ENSMUSG00000029759
ENSMUSG00000022010	ENSMUSG00000019732	ENSMUSG00000008301	ENSMUSG00000019846	ENSMUSG00000030075
ENSMUSG00000022021	ENSMUSG00000019814	ENSMUSG00000008333	ENSMUSG00000019873	ENSMUSG00000030659
ENSMUSG00000022031	ENSMUSG00000019850	ENSMUSG00000008859	ENSMUSG00000019992	ENSMUSG00000030772
ENSMUSG00000022054	ENSMUSG00000019853	ENSMUSG00000009013	ENSMUSG00000020067	ENSMUSG00000031012
ENSMUSG00000022055	ENSMUSG00000019864	ENSMUSG00000009549	ENSMUSG00000020097	ENSMUSG00000031166
ENSMUSG00000022076	ENSMUSG00000019892	ENSMUSG00000009863	ENSMUSG00000020160	ENSMUSG00000031212
ENSMUSG00000022142	ENSMUSG00000020010	ENSMUSG00000009907	ENSMUSG00000020175	ENSMUSG00000031492
ENSMUSG00000022201	ENSMUSG00000020017	ENSMUSG00000010142	ENSMUSG00000020185	ENSMUSG00000031586
ENSMUSG00000022212	ENSMUSG00000020018	ENSMUSG00000010175	ENSMUSG00000020264	ENSMUSG00000032224
ENSMUSG00000022303	ENSMUSG00000020098	ENSMUSG00000010376	ENSMUSG00000020295	ENSMUSG00000032252
ENSMUSG00000022307	ENSMUSG00000020198	ENSMUSG00000010461	ENSMUSG00000020326	ENSMUSG00000032315
ENSMUSG00000022375	ENSMUSG00000020419	ENSMUSG00000010529	ENSMUSG00000020327	ENSMUSG00000032323
ENSMUSG00000022425	ENSMUSG00000020649	ENSMUSG00000010592	ENSMUSG00000020331	ENSMUSG00000032368
ENSMUSG00000022462	ENSMUSG00000020732	ENSMUSG00000010911	ENSMUSG00000020333	ENSMUSG00000032374
ENSMUSG00000022466	ENSMUSG00000020734	ENSMUSG00000012117	ENSMUSG00000020396	ENSMUSG00000032503
ENSMUSG00000022602	ENSMUSG00000020736	ENSMUSG00000012609	ENSMUSG00000020435	ENSMUSG00000032564
ENSMUSG00000022604	ENSMUSG00000020783	ENSMUSG00000013367	ENSMUSG00000020583	ENSMUSG00000033088
ENSMUSG00000022658	ENSMUSG00000020843	ENSMUSG00000013483	ENSMUSG00000020604	ENSMUSG00000033308
ENSMUSG00000022665	ENSMUSG00000020870	ENSMUSG00000013523	ENSMUSG00000020634	ENSMUSG00000033453
ENSMUSG00000022894	ENSMUSG00000020903	ENSMUSG00000013698	ENSMUSG00000020652	ENSMUSG00000033632
ENSMUSG00000022995	ENSMUSG00000020908	ENSMUSG00000014074	ENSMUSG00000020691	ENSMUSG00000033730
ENSMUSG00000023031	ENSMUSG00000020930	ENSMUSG00000014177	ENSMUSG00000020698	ENSMUSG00000033774
ENSMUSG00000023073	ENSMUSG00000021033	ENSMUSG00000014195	ENSMUSG00000020732	ENSMUSG00000034009
ENSMUSG00000023083	ENSMUSG00000021051	ENSMUSG00000014496	ENSMUSG00000020758	ENSMUSG00000034205
ENSMUSG00000023345	ENSMUSG00000021125	ENSMUSG00000014551	ENSMUSG00000020805	ENSMUSG00000034290
ENSMUSG00000023913	ENSMUSG00000021190	ENSMUSG00000014633	ENSMUSG00000020814	ENSMUSG00000034825
ENSMUSG00000024044	ENSMUSG00000021219	ENSMUSG00000015002	ENSMUSG00000020821	ENSMUSG00000035004
ENSMUSG00000024085	ENSMUSG00000021278	ENSMUSG00000015189	ENSMUSG00000020836	ENSMUSG00000035150
ENSMUSG00000024241	ENSMUSG00000021368	ENSMUSG00000015314	ENSMUSG00000020847	ENSMUSG00000035274
ENSMUSG00000024346	ENSMUSG00000021391	ENSMUSG00000015405	ENSMUSG00000020864	ENSMUSG00000035355
ENSMUSG00000024403	ENSMUSG00000021414	ENSMUSG00000015478	ENSMUSG00000020887	ENSMUSG00000035473
ENSMUSG00000024410	ENSMUSG00000021448	ENSMUSG00000015536	ENSMUSG00000020907	ENSMUSG00000035901
ENSMUSG00000024431	ENSMUSG00000021478	ENSMUSG00000015568	ENSMUSG00000020912	ENSMUSG00000035916
ENSMUSG00000024471	ENSMUSG00000021565	ENSMUSG00000015653	ENSMUSG00000020926	ENSMUSG00000035934
ENSMUSG00000024525	ENSMUSG00000021576	ENSMUSG00000015656	ENSMUSG00000021036	ENSMUSG00000035948
ENSMUSG00000024530	ENSMUSG00000021591	ENSMUSG00000015668	ENSMUSG00000021192	ENSMUSG00000036022
ENSMUSG00000024581	ENSMUSG00000021607	ENSMUSG00000015671	ENSMUSG00000021223	ENSMUSG00000036478
ENSMUSG00000024732	ENSMUSG00000021678	ENSMUSG00000015714	ENSMUSG00000021224	ENSMUSG00000036598
ENSMUSG00000024805	ENSMUSG00000021697	ENSMUSG00000015852	ENSMUSG00000021236	ENSMUSG00000036885
ENSMUSG00000024887	ENSMUSG00000021707	ENSMUSG00000015932	ENSMUSG00000021255	ENSMUSG00000036949
ENSMUSG00000024905	ENSMUSG00000021714	ENSMUSG00000015961	ENSMUSG00000021302	ENSMUSG00000036961
ENSMUSG00000024999	ENSMUSG00000021732	ENSMUSG00000015971	ENSMUSG00000021319	ENSMUSG00000037455
ENSMUSG00000025163	ENSMUSG00000021751	ENSMUSG00000015980	ENSMUSG00000021371	ENSMUSG00000037514
ENSMUSG00000025189	ENSMUSG00000021792	ENSMUSG00000015994	ENSMUSG00000021458	ENSMUSG00000037752
ENSMUSG00000025289	ENSMUSG00000021803	ENSMUSG00000016018	ENSMUSG00000021492	ENSMUSG00000037992
ENSMUSG00000025393	ENSMUSG00000021874	ENSMUSG00000016382	ENSMUSG00000021494	ENSMUSG00000038203
ENSMUSG00000025431	ENSMUSG00000021913	ENSMUSG00000016481	ENSMUSG00000021591	ENSMUSG00000038522
ENSMUSG00000025475	ENSMUSG00000022056	ENSMUSG00000016833	ENSMUSG00000021594	ENSMUSG00000039037
ENSMUSG00000025787	ENSMUSG00000022076	ENSMUSG00000017119	ENSMUSG00000021624	ENSMUSG00000039106
ENSMUSG00000025790	ENSMUSG00000022097	ENSMUSG00000017144	ENSMUSG00000021647	ENSMUSG00000039735
ENSMUSG00000025791	ENSMUSG00000022125	ENSMUSG00000017485	ENSMUSG00000021697	ENSMUSG00000040118
ENSMUSG00000025964	ENSMUSG00000022132	ENSMUSG00000017493	ENSMUSG00000021703	ENSMUSG00000040125
ENSMUSG00000026000	ENSMUSG00000022214	ENSMUSG00000017686	ENSMUSG00000021704	ENSMUSG00000040412
ENSMUSG00000026117	ENSMUSG00000022257	ENSMUSG00000017734	ENSMUSG00000021706	ENSMUSG00000040987
ENSMUSG00000026163	ENSMUSG00000022304	ENSMUSG00000017767	ENSMUSG00000021798	ENSMUSG00000041112
ENSMUSG00000026227	ENSMUSG00000022351	ENSMUSG00000017776	ENSMUSG00000021822	ENSMUSG00000041272
ENSMUSG00000026235	ENSMUSG00000022354	ENSMUSG00000017781	ENSMUSG00000021868	ENSMUSG00000041353
ENSMUSG00000026305	ENSMUSG00000022400	ENSMUSG00000017897	ENSMUSG00000021974	ENSMUSG00000041468
ENSMUSG00000026344	ENSMUSG00000022441	ENSMUSG00000018102	ENSMUSG00000022012	ENSMUSG00000041660
ENSMUSG00000026354	ENSMUSG00000022452	ENSMUSG00000018189	ENSMUSG00000022054	ENSMUSG00000041708
ENSMUSG00000026514	ENSMUSG00000022477	ENSMUSG00000018217	ENSMUSG00000022055	ENSMUSG00000042082
ENSMUSG00000026603	ENSMUSG00000022489	ENSMUSG00000018362	ENSMUSG00000022095	ENSMUSG00000042087
ENSMUSG00000026610	ENSMUSG00000022548	ENSMUSG00000018363	ENSMUSG00000022200	ENSMUSG00000042251
ENSMUSG00000026749	ENSMUSG00000022621	ENSMUSG00000018395	ENSMUSG00000022257	ENSMUSG00000042793
ENSMUSG00000026750	ENSMUSG00000022634	ENSMUSG00000018415	ENSMUSG00000022297	ENSMUSG00000043099
ENSMUSG00000026819	ENSMUSG00000022658	ENSMUSG00000018425	ENSMUSG00000022358	ENSMUSG00000043488
ENSMUSG00000026839	ENSMUSG00000022665	ENSMUSG00000018548	ENSMUSG00000022388	ENSMUSG00000043747
ENSMUSG00000026888	ENSMUSG00000022682	ENSMUSG00000018567	ENSMUSG00000022449	ENSMUSG00000043760
ENSMUSG00000026915	ENSMUSG00000022684	ENSMUSG00000018572	ENSMUSG00000022471	ENSMUSG00000043850
ENSMUSG00000026986	ENSMUSG00000022706	ENSMUSG00000019088	ENSMUSG00000022472	ENSMUSG00000044177
ENSMUSG00000027022	ENSMUSG00000022780	ENSMUSG00000019178	ENSMUSG00000022548	ENSMUSG00000044276
ENSMUSG00000027030	ENSMUSG00000022792	ENSMUSG00000019494	ENSMUSG00000022552	ENSMUSG00000044645
ENSMUSG00000027070	ENSMUSG00000022844	ENSMUSG00000019528	ENSMUSG00000022587	ENSMUSG00000044702
ENSMUSG00000027104	ENSMUSG00000022864	ENSMUSG00000019699	ENSMUSG00000022594	ENSMUSG00000044708
ENSMUSG00000027210	ENSMUSG00000022867	ENSMUSG00000019710	ENSMUSG00000022667	ENSMUSG00000044819
ENSMUSG00000027227	ENSMUSG00000022949	ENSMUSG00000019732	ENSMUSG00000022763	ENSMUSG00000044949
ENSMUSG00000027273	ENSMUSG00000022995	ENSMUSG00000019774	ENSMUSG00000022766	ENSMUSG00000045010
ENSMUSG00000027291	ENSMUSG00000023031	ENSMUSG00000019777	ENSMUSG00000022816	ENSMUSG00000045725
ENSMUSG00000027350	ENSMUSG00000023110	ENSMUSG00000019782	ENSMUSG00000023050	ENSMUSG00000046159
ENSMUSG00000027438	ENSMUSG00000023153	ENSMUSG00000019790	ENSMUSG00000023143	ENSMUSG00000047250
ENSMUSG00000027470	ENSMUSG00000023279	ENSMUSG00000019795	ENSMUSG00000023411	ENSMUSG00000047759
ENSMUSG00000027490	ENSMUSG00000023707	ENSMUSG00000019802	ENSMUSG00000023885	ENSMUSG00000047773
ENSMUSG00000027584	ENSMUSG00000023832	ENSMUSG00000019804	ENSMUSG00000023909	ENSMUSG00000047907
ENSMUSG00000027601	ENSMUSG00000023982	ENSMUSG00000019810	ENSMUSG00000023912	ENSMUSG00000048905
ENSMUSG00000027624	ENSMUSG00000023992	ENSMUSG00000019814	ENSMUSG00000023960	ENSMUSG00000049288
ENSMUSG00000027634	ENSMUSG00000024018	ENSMUSG00000019837	ENSMUSG00000023963	ENSMUSG00000049409
ENSMUSG00000027673	ENSMUSG00000024078	ENSMUSG00000019841	ENSMUSG00000024194	ENSMUSG00000050315
ENSMUSG00000027820	ENSMUSG00000024132	ENSMUSG00000019846	ENSMUSG00000024245	ENSMUSG00000050891
ENSMUSG00000027824	ENSMUSG00000024145	ENSMUSG00000019850	ENSMUSG00000024431	ENSMUSG00000051029
ENSMUSG00000027881	ENSMUSG00000024169	ENSMUSG00000019857	ENSMUSG00000024525	ENSMUSG00000051037
ENSMUSG00000027965	ENSMUSG00000024210	ENSMUSG00000019865	ENSMUSG00000024593	ENSMUSG00000051351
ENSMUSG00000028222	ENSMUSG00000024218	ENSMUSG00000019872	ENSMUSG00000024670	ENSMUSG00000051379
ENSMUSG00000028262	ENSMUSG00000024525	ENSMUSG00000019889	ENSMUSG00000024727	ENSMUSG00000051497
ENSMUSG00000028358	ENSMUSG00000024553	ENSMUSG00000019917	ENSMUSG00000024798	ENSMUSG00000052783
ENSMUSG00000028431	ENSMUSG00000024749	ENSMUSG00000019923	ENSMUSG00000024810	ENSMUSG00000053062
ENSMUSG00000028601	ENSMUSG00000024750	ENSMUSG00000019969	ENSMUSG00000024862	ENSMUSG00000053368
ENSMUSG00000028621	ENSMUSG00000024780	ENSMUSG00000019971	ENSMUSG00000024887	ENSMUSG00000053470
ENSMUSG00000028706	ENSMUSG00000024846	ENSMUSG00000019977	ENSMUSG00000024940	ENSMUSG00000054889
ENSMUSG00000028707	ENSMUSG00000024851	ENSMUSG00000019989	ENSMUSG00000024941	ENSMUSG00000055210
ENSMUSG00000028782	ENSMUSG00000025035	ENSMUSG00000019990	ENSMUSG00000024955	ENSMUSG00000055235
ENSMUSG00000028786	ENSMUSG00000025077	ENSMUSG00000020022	ENSMUSG00000024958	ENSMUSG00000055991
ENSMUSG00000028848	ENSMUSG00000025090	ENSMUSG00000020023	ENSMUSG00000024972	ENSMUSG00000056158
ENSMUSG00000028865	ENSMUSG00000025133	ENSMUSG00000020024	ENSMUSG00000025069	ENSMUSG00000056329
ENSMUSG00000028992	ENSMUSG00000025171	ENSMUSG00000020029	ENSMUSG00000025144	ENSMUSG00000056380
ENSMUSG00000029055	ENSMUSG00000025215	ENSMUSG00000020048	ENSMUSG00000025175	ENSMUSG00000057182
ENSMUSG00000029059	ENSMUSG00000025264	ENSMUSG00000020064	ENSMUSG00000025221	ENSMUSG00000057880
ENSMUSG00000029061	ENSMUSG00000025268	ENSMUSG00000020077	ENSMUSG00000025348	ENSMUSG00000058093
ENSMUSG00000029103	ENSMUSG00000025277	ENSMUSG00000020089	ENSMUSG00000025366	ENSMUSG00000058656
ENSMUSG00000029134	ENSMUSG00000025401	ENSMUSG00000020116	ENSMUSG00000025375	ENSMUSG00000058897
ENSMUSG00000029179	ENSMUSG00000025436	ENSMUSG00000020137	ENSMUSG00000025395	ENSMUSG00000059108
ENSMUSG00000029188	ENSMUSG00000025439	ENSMUSG00000020140	ENSMUSG00000025407	ENSMUSG00000059588
ENSMUSG00000029304	ENSMUSG00000025486	ENSMUSG00000020150	ENSMUSG00000025477	ENSMUSG00000060882
ENSMUSG00000029306	ENSMUSG00000025487	ENSMUSG00000020225	ENSMUSG00000025584	ENSMUSG00000061130
ENSMUSG00000029307	ENSMUSG00000025545	ENSMUSG00000020255	ENSMUSG00000025757	ENSMUSG00000061838
ENSMUSG00000029373	ENSMUSG00000025648	ENSMUSG00000020265	ENSMUSG00000025758	ENSMUSG00000062151
ENSMUSG00000029381	ENSMUSG00000025789	ENSMUSG00000020275	ENSMUSG00000025934	ENSMUSG00000062168
ENSMUSG00000029449	ENSMUSG00000025885	ENSMUSG00000020283	ENSMUSG00000025991	ENSMUSG00000062896
ENSMUSG00000029467	ENSMUSG00000025964	ENSMUSG00000020311	ENSMUSG00000026027	ENSMUSG00000063260
ENSMUSG00000029510	ENSMUSG00000026027	ENSMUSG00000020321	ENSMUSG00000026096	ENSMUSG00000063388
ENSMUSG00000029591	ENSMUSG00000026141	ENSMUSG00000020326	ENSMUSG00000026170	ENSMUSG00000063531
ENSMUSG00000029699	ENSMUSG00000026181	ENSMUSG00000020328	ENSMUSG00000026259	ENSMUSG00000063684
ENSMUSG00000029729	ENSMUSG00000026227	ENSMUSG00000020349	ENSMUSG00000026308	ENSMUSG00000064065
ENSMUSG00000029772	ENSMUSG00000026241	ENSMUSG00000020361	ENSMUSG00000026418	ENSMUSG00000064202
ENSMUSG00000030088	ENSMUSG00000026259	ENSMUSG00000020376	ENSMUSG00000026421	ENSMUSG00000065226
ENSMUSG00000030147	ENSMUSG00000026271	ENSMUSG00000020389	ENSMUSG00000026452	ENSMUSG00000066543
ENSMUSG00000030302	ENSMUSG00000026305	ENSMUSG00000020390	ENSMUSG00000026458	ENSMUSG00000067158
ENSMUSG00000030310	ENSMUSG00000026311	ENSMUSG00000020392	ENSMUSG00000026509	ENSMUSG00000067242
ENSMUSG00000030607	ENSMUSG00000026331	ENSMUSG00000020409	ENSMUSG00000026516	ENSMUSG00000069495
ENSMUSG00000030616	ENSMUSG00000026354	ENSMUSG00000020413	ENSMUSG00000026519	ENSMUSG00000069769
ENSMUSG00000030638	ENSMUSG00000026514	ENSMUSG00000020423	ENSMUSG00000026576	ENSMUSG00000069913
ENSMUSG00000030649	ENSMUSG00000026523	ENSMUSG00000020458	ENSMUSG00000026584	ENSMUSG00000069972
ENSMUSG00000030708	ENSMUSG00000026564	ENSMUSG00000020462	ENSMUSG00000026603	ENSMUSG00000070063
ENSMUSG00000030731	ENSMUSG00000026568	ENSMUSG00000020467	ENSMUSG00000026610	ENSMUSG00000070880
ENSMUSG00000030770	ENSMUSG00000026596	ENSMUSG00000020486	ENSMUSG00000026617	ENSMUSG00000071633
ENSMUSG00000030774	ENSMUSG00000026603	ENSMUSG00000020493	ENSMUSG00000026632	ENSMUSG00000072387
ENSMUSG00000030878	ENSMUSG00000026688	ENSMUSG00000020521	ENSMUSG00000026637	ENSMUSG00000072768
ENSMUSG00000030994	ENSMUSG00000026749	ENSMUSG00000020523	ENSMUSG00000026688	ENSMUSG00000073233
ENSMUSG00000031105	ENSMUSG00000026806	ENSMUSG00000020530	ENSMUSG00000026736	ENSMUSG00000073388
ENSMUSG00000031323	ENSMUSG00000026831	ENSMUSG00000020541	ENSMUSG00000026743	ENSMUSG00000073448
ENSMUSG00000031327	ENSMUSG00000026839	ENSMUSG00000020561	ENSMUSG00000026792	ENSMUSG00000074939
ENSMUSG00000031364	ENSMUSG00000026858	ENSMUSG00000020570	ENSMUSG00000026879	ENSMUSG00000075224
ENSMUSG00000031394	ENSMUSG00000026866	ENSMUSG00000020572	ENSMUSG00000026932	ENSMUSG00000077212
ENSMUSG00000031438	ENSMUSG00000026888	ENSMUSG00000020580	ENSMUSG00000027130	ENSMUSG00000077962
ENSMUSG00000031451	ENSMUSG00000027030	ENSMUSG00000020590	ENSMUSG00000027188	ENSMUSG00000078122
ENSMUSG00000031494	ENSMUSG00000027102	ENSMUSG00000020634	ENSMUSG00000027227	ENSMUSG00000078193
ENSMUSG00000031565	ENSMUSG00000027131	ENSMUSG00000020635	ENSMUSG00000027238	ENSMUSG00000078429
ENSMUSG00000031608	ENSMUSG00000027133	ENSMUSG00000020649	ENSMUSG00000027245	ENSMUSG00000078722
ENSMUSG00000031734	ENSMUSG00000027163	ENSMUSG00000020664	ENSMUSG00000027318	ENSMUSG00000078789
ENSMUSG00000031760	ENSMUSG00000027224	ENSMUSG00000020687	ENSMUSG00000027346	ENSMUSG00000078915
ENSMUSG00000031851	ENSMUSG00000027327	ENSMUSG00000020694	ENSMUSG00000027375	ENSMUSG00000081670
ENSMUSG00000031955	ENSMUSG00000027384	ENSMUSG00000020708	ENSMUSG00000027394	ENSMUSG00000081911
ENSMUSG00000032013	ENSMUSG00000027400	ENSMUSG00000020732	ENSMUSG00000027469	ENSMUSG00000082274
ENSMUSG00000032024	ENSMUSG00000027420	ENSMUSG00000020774	ENSMUSG00000027489	ENSMUSG00000082809
ENSMUSG00000032199	ENSMUSG00000027610	ENSMUSG00000020783	ENSMUSG00000027524	ENSMUSG00000082932
ENSMUSG00000032258	ENSMUSG00000027650	ENSMUSG00000020803	ENSMUSG00000027605	ENSMUSG00000082941
ENSMUSG00000032263	ENSMUSG00000027654	ENSMUSG00000020817	ENSMUSG00000027668	ENSMUSG00000083061
ENSMUSG00000032269	ENSMUSG00000027787	ENSMUSG00000020841	ENSMUSG00000027684	ENSMUSG00000083240
ENSMUSG00000032452	ENSMUSG00000027788	ENSMUSG00000020859	ENSMUSG00000027778	ENSMUSG00000083773
ENSMUSG00000032548	ENSMUSG00000027832	ENSMUSG00000020864	ENSMUSG00000027792	ENSMUSG00000084328
ENSMUSG00000032556	ENSMUSG00000027961	ENSMUSG00000020890	ENSMUSG00000027806	ENSMUSG00000084381
ENSMUSG00000032578	ENSMUSG00000028013	ENSMUSG00000020903	ENSMUSG00000027820	ENSMUSG00000084803
ENSMUSG00000032840	ENSMUSG00000028016	ENSMUSG00000020925	ENSMUSG00000027858	ENSMUSG00000085105
ENSMUSG00000033152	ENSMUSG00000028051	ENSMUSG00000020946	ENSMUSG00000027956	ENSMUSG00000085143
ENSMUSG00000033282	ENSMUSG00000028081	ENSMUSG00000020948	ENSMUSG00000027959	ENSMUSG00000085898
ENSMUSG00000033389	ENSMUSG00000028140	ENSMUSG00000020949	ENSMUSG00000027981	ENSMUSG00000086040
ENSMUSG00000033419	ENSMUSG00000028148	ENSMUSG00000020952	ENSMUSG00000028042	ENSMUSG00000086105
ENSMUSG00000033454	ENSMUSG00000028182	ENSMUSG00000020954	ENSMUSG00000028060	ENSMUSG00000086584
ENSMUSG00000033576	ENSMUSG00000028207	ENSMUSG00000020982	ENSMUSG00000028088	ENSMUSG00000086657
ENSMUSG00000033595	ENSMUSG00000028295	ENSMUSG00000020993	ENSMUSG00000028328	ENSMUSG00000086718
ENSMUSG00000033615	ENSMUSG00000028354	ENSMUSG00000020994	ENSMUSG00000028358	ENSMUSG00000086741
ENSMUSG00000033781	ENSMUSG00000028431	ENSMUSG00000021000	ENSMUSG00000028370	ENSMUSG00000087009
ENSMUSG00000033883	ENSMUSG00000028455	ENSMUSG00000021003	ENSMUSG00000028373	ENSMUSG00000087129
ENSMUSG00000034112	ENSMUSG00000028519	ENSMUSG00000021028	ENSMUSG00000028383	ENSMUSG00000087166
ENSMUSG00000034194	ENSMUSG00000028523	ENSMUSG00000021036	ENSMUSG00000028412	ENSMUSG00000087200
ENSMUSG00000034295	ENSMUSG00000028555	ENSMUSG00000021065	ENSMUSG00000028431	ENSMUSG00000087277
ENSMUSG00000034312	ENSMUSG00000028573	ENSMUSG00000021066	ENSMUSG00000028438	ENSMUSG00000087536
ENSMUSG00000034587	ENSMUSG00000028629	ENSMUSG00000021070	ENSMUSG00000028476	ENSMUSG00000088170
ENSMUSG00000034796	ENSMUSG00000028635	ENSMUSG00000021076	ENSMUSG00000028555	ENSMUSG00000090136
ENSMUSG00000034825	ENSMUSG00000028706	ENSMUSG00000021091	ENSMUSG00000028687	ENSMUSG00000090185
ENSMUSG00000035042	ENSMUSG00000028707	ENSMUSG00000021103	ENSMUSG00000028698	ENSMUSG00000090207
ENSMUSG00000035179	ENSMUSG00000028755	ENSMUSG00000021114	ENSMUSG00000028701	ENSMUSG00000090322
ENSMUSG00000035183	ENSMUSG00000028786	ENSMUSG00000021116	ENSMUSG00000028710	ENSMUSG00000092162
ENSMUSG00000035187	ENSMUSG00000028851	ENSMUSG00000021120	ENSMUSG00000028800	ENSMUSG00000092713
ENSMUSG00000035189	ENSMUSG00000029001	ENSMUSG00000021124	ENSMUSG00000028807	ENSMUSG00000093826
ENSMUSG00000035246	ENSMUSG00000029017	ENSMUSG00000021149	ENSMUSG00000028865	ENSMUSG00000094443
ENSMUSG00000035517	ENSMUSG00000029054	ENSMUSG00000021175	ENSMUSG00000028871	ENSMUSG00000094626
ENSMUSG00000035557	ENSMUSG00000029055	ENSMUSG00000021189	ENSMUSG00000028919	ENSMUSG00000094708
ENSMUSG00000035637	ENSMUSG00000029059	ENSMUSG00000021190	ENSMUSG00000028961	ENSMUSG00000095193
ENSMUSG00000035790	ENSMUSG00000029066	ENSMUSG00000021192	ENSMUSG00000028962	ENSMUSG00000095868
ENSMUSG00000036117	ENSMUSG00000029076	ENSMUSG00000021209	ENSMUSG00000028973	ENSMUSG00000096810
ENSMUSG00000036422	ENSMUSG00000029126	ENSMUSG00000021236	ENSMUSG00000029054	ENSMUSG00000097134
ENSMUSG00000036578	ENSMUSG00000029148	ENSMUSG00000021242	ENSMUSG00000029098	ENSMUSG00000097203
ENSMUSG00000036585	ENSMUSG00000029151	ENSMUSG00000021243	ENSMUSG00000029167	ENSMUSG00000097207
ENSMUSG00000036587	ENSMUSG00000029153	ENSMUSG00000021245	ENSMUSG00000029175	ENSMUSG00000097345
ENSMUSG00000036617	ENSMUSG00000029175	ENSMUSG00000021250	ENSMUSG00000029177	ENSMUSG00000097458
ENSMUSG00000036779	ENSMUSG00000029248	ENSMUSG00000021270	ENSMUSG00000029185	ENSMUSG00000097459
ENSMUSG00000037035	ENSMUSG00000029309	ENSMUSG00000021281	ENSMUSG00000029189	ENSMUSG00000097566
ENSMUSG00000037196	ENSMUSG00000029370	ENSMUSG00000021282	ENSMUSG00000029228	ENSMUSG00000097585
ENSMUSG00000037347	ENSMUSG00000029404	ENSMUSG00000021302	ENSMUSG00000029298	ENSMUSG00000097604
ENSMUSG00000037469	ENSMUSG00000029463	ENSMUSG00000021364	ENSMUSG00000029314	ENSMUSG00000097675
ENSMUSG00000037493	ENSMUSG00000029507	ENSMUSG00000021365	ENSMUSG00000029408	ENSMUSG00000097684
ENSMUSG00000037509	ENSMUSG00000029510	ENSMUSG00000021367	ENSMUSG00000029491	ENSMUSG00000097725
ENSMUSG00000037536	ENSMUSG00000029516	ENSMUSG00000021371	ENSMUSG00000029530	ENSMUSG00000097750
ENSMUSG00000037709	ENSMUSG00000029535	ENSMUSG00000021376	ENSMUSG00000029544	ENSMUSG00000097789
ENSMUSG00000037747	ENSMUSG00000029596	ENSMUSG00000021408	ENSMUSG00000029674	ENSMUSG00000098006
ENSMUSG00000037801	ENSMUSG00000029610	ENSMUSG00000021423	ENSMUSG00000029705	ENSMUSG00000098204
ENSMUSG00000038028	ENSMUSG00000029659	ENSMUSG00000021431	ENSMUSG00000029762	ENSMUSG00000098269
ENSMUSG00000038047	ENSMUSG00000029699	ENSMUSG00000021476	ENSMUSG00000029769	ENSMUSG00000098905
ENSMUSG00000038225	ENSMUSG00000029759	ENSMUSG00000021477	ENSMUSG00000030002	ENSMUSG00000099647
ENSMUSG00000038244	ENSMUSG00000029776	ENSMUSG00000021510	ENSMUSG00000030008	ENSMUSG00000099980
ENSMUSG00000038264	ENSMUSG00000029922	ENSMUSG00000021520	ENSMUSG00000030048	ENSMUSG00000100863
ENSMUSG00000038267	ENSMUSG00000030020	ENSMUSG00000021532	ENSMUSG00000030064	ENSMUSG00000101860
ENSMUSG00000038319	ENSMUSG00000030041	ENSMUSG00000021537	ENSMUSG00000030075	ENSMUSG00000101939
ENSMUSG00000038354	ENSMUSG00000030047	ENSMUSG00000021549	ENSMUSG00000030098	ENSMUSG00000101970
ENSMUSG00000038368	ENSMUSG00000030056	ENSMUSG00000021552	ENSMUSG00000030104	ENSMUSG00000102206
ENSMUSG00000038370	ENSMUSG00000030079	ENSMUSG00000021556	ENSMUSG00000030109	ENSMUSG00000102287
ENSMUSG00000038497	ENSMUSG00000030086	ENSMUSG00000021557	ENSMUSG00000030203	ENSMUSG00000102995
ENSMUSG00000038552	ENSMUSG00000030088	ENSMUSG00000021576	ENSMUSG00000030231	ENSMUSG00000103762
ENSMUSG00000038843	ENSMUSG00000030089	ENSMUSG00000021577	ENSMUSG00000030259	ENSMUSG00000103793
ENSMUSG00000038876	ENSMUSG00000030137	ENSMUSG00000021589	ENSMUSG00000030270	ENSMUSG00000104126
ENSMUSG00000038894	ENSMUSG00000030142	ENSMUSG00000021591	ENSMUSG00000030337	ENSMUSG00000104362
ENSMUSG00000039105	ENSMUSG00000030167	ENSMUSG00000021594	ENSMUSG00000030340	ENSMUSG00000104973
ENSMUSG00000039145	ENSMUSG00000030246	ENSMUSG00000021595	ENSMUSG00000030351	ENSMUSG00000105419
ENSMUSG00000039193	ENSMUSG00000030270	ENSMUSG00000021613	ENSMUSG00000030352	ENSMUSG00000105489
ENSMUSG00000039252	ENSMUSG00000030486	ENSMUSG00000021631	ENSMUSG00000030500	ENSMUSG00000106424
ENSMUSG00000039313	ENSMUSG00000030495	ENSMUSG00000021650	ENSMUSG00000030528	ENSMUSG00000107041
ENSMUSG00000039384	ENSMUSG00000030518	ENSMUSG00000021660	ENSMUSG00000030607	ENSMUSG00000107090
ENSMUSG00000039508	ENSMUSG00000030587	ENSMUSG00000021669	ENSMUSG00000030616	ENSMUSG00000107815
ENSMUSG00000039518	ENSMUSG00000030603	ENSMUSG00000021693	ENSMUSG00000030688	ENSMUSG00000108057
ENSMUSG00000039552	ENSMUSG00000030612	ENSMUSG00000021704	ENSMUSG00000030731	ENSMUSG00000108084
ENSMUSG00000039765	ENSMUSG00000030650	ENSMUSG00000021709	ENSMUSG00000030774	ENSMUSG00000108624
ENSMUSG00000039789	ENSMUSG00000030664	ENSMUSG00000021711	ENSMUSG00000030825	ENSMUSG00000108640
ENSMUSG00000039824	ENSMUSG00000030674	ENSMUSG00000021725	ENSMUSG00000030890	ENSMUSG00000108795
ENSMUSG00000039911	ENSMUSG00000030693	ENSMUSG00000021728	ENSMUSG00000031065
ENSMUSG00000039943	ENSMUSG00000030774	ENSMUSG00000021732	ENSMUSG00000031070
ENSMUSG00000040105	ENSMUSG00000030790	ENSMUSG00000021737	ENSMUSG00000031079
ENSMUSG00000040146	ENSMUSG00000030792	ENSMUSG00000021748	ENSMUSG00000031133
ENSMUSG00000040373	ENSMUSG00000030824	ENSMUSG00000021764	ENSMUSG00000031139
ENSMUSG00000040521	ENSMUSG00000030870	ENSMUSG00000021772	ENSMUSG00000031169
ENSMUSG00000040536	ENSMUSG00000030878	ENSMUSG00000021785	ENSMUSG00000031214
ENSMUSG00000040666	ENSMUSG00000031016	ENSMUSG00000021786	ENSMUSG00000031253
ENSMUSG00000040694	ENSMUSG00000031138	ENSMUSG00000021799	ENSMUSG00000031258
ENSMUSG00000040714	ENSMUSG00000031161	ENSMUSG00000021822	ENSMUSG00000031283
ENSMUSG00000040822	ENSMUSG00000031394	ENSMUSG00000021824	ENSMUSG00000031285
ENSMUSG00000040877	ENSMUSG00000031409	ENSMUSG00000021830	ENSMUSG00000031309
ENSMUSG00000040957	ENSMUSG00000031429	ENSMUSG00000021843	ENSMUSG00000031358
ENSMUSG00000041020	ENSMUSG00000031438	ENSMUSG00000021870	ENSMUSG00000031385
ENSMUSG00000041112	ENSMUSG00000031497	ENSMUSG00000021871	ENSMUSG00000031447
ENSMUSG00000041278	ENSMUSG00000031554	ENSMUSG00000021884	ENSMUSG00000031448
ENSMUSG00000041417	ENSMUSG00000031647	ENSMUSG00000021893	ENSMUSG00000031451
ENSMUSG00000041471	ENSMUSG00000031669	ENSMUSG00000021929	ENSMUSG00000031543
ENSMUSG00000041594	ENSMUSG00000031672	ENSMUSG00000021932	ENSMUSG00000031555
ENSMUSG00000041673	ENSMUSG00000031698	ENSMUSG00000021936	ENSMUSG00000031600
ENSMUSG00000041688	ENSMUSG00000031729	ENSMUSG00000021973	ENSMUSG00000031603
ENSMUSG00000042064	ENSMUSG00000031736	ENSMUSG00000021974	ENSMUSG00000031636
ENSMUSG00000042129	ENSMUSG00000031760	ENSMUSG00000021982	ENSMUSG00000031780
ENSMUSG00000042817	ENSMUSG00000031782	ENSMUSG00000021987	ENSMUSG00000031782
ENSMUSG00000042942	ENSMUSG00000031816	ENSMUSG00000021993	ENSMUSG00000031792
ENSMUSG00000043067	ENSMUSG00000031818	ENSMUSG00000022013	ENSMUSG00000031816
ENSMUSG00000043088	ENSMUSG00000031841	ENSMUSG00000022021	ENSMUSG00000031880
ENSMUSG00000043461	ENSMUSG00000031843	ENSMUSG00000022023	ENSMUSG00000031937
ENSMUSG00000043557	ENSMUSG00000031879	ENSMUSG00000022026	ENSMUSG00000031967
ENSMUSG00000043850	ENSMUSG00000031932	ENSMUSG00000022035	ENSMUSG00000031979
ENSMUSG00000044006	ENSMUSG00000031969	ENSMUSG00000022041	ENSMUSG00000031994
ENSMUSG00000044024	ENSMUSG00000032033	ENSMUSG00000022044	ENSMUSG00000032091
ENSMUSG00000044252	ENSMUSG00000032068	ENSMUSG00000022064	ENSMUSG00000032128
ENSMUSG00000044367	ENSMUSG00000032091	ENSMUSG00000022090	ENSMUSG00000032220
ENSMUSG00000044556	ENSMUSG00000032171	ENSMUSG00000022110	ENSMUSG00000032228
ENSMUSG00000044719	ENSMUSG00000032179	ENSMUSG00000022112	ENSMUSG00000032267
ENSMUSG00000044854	ENSMUSG00000032207	ENSMUSG00000022132	ENSMUSG00000032323
ENSMUSG00000044976	ENSMUSG00000032263	ENSMUSG00000022136	ENSMUSG00000032349
ENSMUSG00000045031	ENSMUSG00000032294	ENSMUSG00000022139	ENSMUSG00000032396
ENSMUSG00000045034	ENSMUSG00000032309	ENSMUSG00000022141	ENSMUSG00000032411
ENSMUSG00000045094	ENSMUSG00000032336	ENSMUSG00000022148	ENSMUSG00000032477
ENSMUSG00000045246	ENSMUSG00000032388	ENSMUSG00000022159	ENSMUSG00000032479
ENSMUSG00000045294	ENSMUSG00000032396	ENSMUSG00000022186	ENSMUSG00000032517
ENSMUSG00000045314	ENSMUSG00000032443	ENSMUSG00000022200	ENSMUSG00000032558
ENSMUSG00000045333	ENSMUSG00000032452	ENSMUSG00000022219	ENSMUSG00000032578
ENSMUSG00000045414	ENSMUSG00000032514	ENSMUSG00000022221	ENSMUSG00000032652
ENSMUSG00000045613	ENSMUSG00000032532	ENSMUSG00000022235	ENSMUSG00000032724
ENSMUSG00000045648	ENSMUSG00000032555	ENSMUSG00000022244	ENSMUSG00000032815
ENSMUSG00000045886	ENSMUSG00000032718	ENSMUSG00000022247	ENSMUSG00000032842
ENSMUSG00000046101	ENSMUSG00000032840	ENSMUSG00000022255	ENSMUSG00000032845
ENSMUSG00000046314	ENSMUSG00000032845	ENSMUSG00000022257	ENSMUSG00000032908
ENSMUSG00000046321	ENSMUSG00000032846	ENSMUSG00000022270	ENSMUSG00000033032
ENSMUSG00000046324	ENSMUSG00000032889	ENSMUSG00000022283	ENSMUSG00000033075
ENSMUSG00000046442	ENSMUSG00000033014	ENSMUSG00000022304	ENSMUSG00000033107
ENSMUSG00000046480	ENSMUSG00000033083	ENSMUSG00000022323	ENSMUSG00000033287
ENSMUSG00000046808	ENSMUSG00000033222	ENSMUSG00000022337	ENSMUSG00000033355
ENSMUSG00000046854	ENSMUSG00000033233	ENSMUSG00000022358	ENSMUSG00000033420
ENSMUSG00000047466	ENSMUSG00000033268	ENSMUSG00000022361	ENSMUSG00000033453
ENSMUSG00000047606	ENSMUSG00000033416	ENSMUSG00000022370	ENSMUSG00000033590
ENSMUSG00000047648	ENSMUSG00000033501	ENSMUSG00000022431	ENSMUSG00000033595
ENSMUSG00000047766	ENSMUSG00000033569	ENSMUSG00000022442	ENSMUSG00000033615
ENSMUSG00000047976	ENSMUSG00000033595	ENSMUSG00000022450	ENSMUSG00000033684
ENSMUSG00000048647	ENSMUSG00000033610	ENSMUSG00000022451	ENSMUSG00000033722
ENSMUSG00000048852	ENSMUSG00000033644	ENSMUSG00000022471	ENSMUSG00000033726
ENSMUSG00000048899	ENSMUSG00000033684	ENSMUSG00000022500	ENSMUSG00000033740
ENSMUSG00000048988	ENSMUSG00000033688	ENSMUSG00000022510	ENSMUSG00000033781
ENSMUSG00000049409	ENSMUSG00000033722	ENSMUSG00000022514	ENSMUSG00000033904
ENSMUSG00000049530	ENSMUSG00000033769	ENSMUSG00000022525	ENSMUSG00000033985
ENSMUSG00000049588	ENSMUSG00000033781	ENSMUSG00000022548	ENSMUSG00000033998
ENSMUSG00000049612	ENSMUSG00000033860	ENSMUSG00000022658	ENSMUSG00000034063
ENSMUSG00000049709	ENSMUSG00000033918	ENSMUSG00000022663	ENSMUSG00000034117
ENSMUSG00000049866	ENSMUSG00000034127	ENSMUSG00000022664	ENSMUSG00000034212
ENSMUSG00000050323	ENSMUSG00000034156	ENSMUSG00000022665	ENSMUSG00000034248
ENSMUSG00000050473	ENSMUSG00000034189	ENSMUSG00000022680	ENSMUSG00000034255
ENSMUSG00000050619	ENSMUSG00000034226	ENSMUSG00000022681	ENSMUSG00000034327
ENSMUSG00000050623	ENSMUSG00000034282	ENSMUSG00000022701	ENSMUSG00000034353
ENSMUSG00000050714	ENSMUSG00000034285	ENSMUSG00000022754	ENSMUSG00000034427
ENSMUSG00000050751	ENSMUSG00000034295	ENSMUSG00000022757	ENSMUSG00000034449
ENSMUSG00000050910	ENSMUSG00000034324	ENSMUSG00000022762	ENSMUSG00000034460
ENSMUSG00000050947	ENSMUSG00000034377	ENSMUSG00000022765	ENSMUSG00000034570
ENSMUSG00000051054	ENSMUSG00000034424	ENSMUSG00000022766	ENSMUSG00000034574
ENSMUSG00000051067	ENSMUSG00000034432	ENSMUSG00000022770	ENSMUSG00000034634
ENSMUSG00000051113	ENSMUSG00000034768	ENSMUSG00000022774	ENSMUSG00000034684
ENSMUSG00000051251	ENSMUSG00000034795	ENSMUSG00000022789	ENSMUSG00000034714
ENSMUSG00000051343	ENSMUSG00000034867	ENSMUSG00000022814	ENSMUSG00000034730
ENSMUSG00000051427	ENSMUSG00000034918	ENSMUSG00000022820	ENSMUSG00000034825
ENSMUSG00000051674	ENSMUSG00000035042	ENSMUSG00000022855	ENSMUSG00000034845
ENSMUSG00000051851	ENSMUSG00000035183	ENSMUSG00000022856	ENSMUSG00000034872
ENSMUSG00000052125	ENSMUSG00000035187	ENSMUSG00000022867	ENSMUSG00000034891
ENSMUSG00000052403	ENSMUSG00000035189	ENSMUSG00000022884	ENSMUSG00000034930
ENSMUSG00000052429	ENSMUSG00000035329	ENSMUSG00000022885	ENSMUSG00000035158
ENSMUSG00000052534	ENSMUSG00000035540	ENSMUSG00000022889	ENSMUSG00000035206
ENSMUSG00000052949	ENSMUSG00000035769	ENSMUSG00000022890	ENSMUSG00000035314
ENSMUSG00000053395	ENSMUSG00000035849	ENSMUSG00000022893	ENSMUSG00000035370
ENSMUSG00000053414	ENSMUSG00000035958	ENSMUSG00000022898	ENSMUSG00000035435
ENSMUSG00000053519	ENSMUSG00000036002	ENSMUSG00000022901	ENSMUSG00000035441
ENSMUSG00000053522	ENSMUSG00000036091	ENSMUSG00000022940	ENSMUSG00000035469
ENSMUSG00000053626	ENSMUSG00000036095	ENSMUSG00000022956	ENSMUSG00000035757
ENSMUSG00000053706	ENSMUSG00000036151	ENSMUSG00000022982	ENSMUSG00000035773
ENSMUSG00000053714	ENSMUSG00000036264	ENSMUSG00000023031	ENSMUSG00000035885
ENSMUSG00000053914	ENSMUSG00000036330	ENSMUSG00000023068	ENSMUSG00000035891
ENSMUSG00000054459	ENSMUSG00000036377	ENSMUSG00000023075	ENSMUSG00000035934
ENSMUSG00000054556	ENSMUSG00000036526	ENSMUSG00000023106	ENSMUSG00000035953
ENSMUSG00000055435	ENSMUSG00000036537	ENSMUSG00000023150	ENSMUSG00000035967
ENSMUSG00000055652	ENSMUSG00000036641	ENSMUSG00000023156	ENSMUSG00000036067
ENSMUSG00000055675	ENSMUSG00000036764	ENSMUSG00000023249	ENSMUSG00000036098
ENSMUSG00000056091	ENSMUSG00000036854	ENSMUSG00000023456	ENSMUSG00000036192
ENSMUSG00000056648	ENSMUSG00000036872	ENSMUSG00000023460	ENSMUSG00000036362
ENSMUSG00000056687	ENSMUSG00000036873	ENSMUSG00000023505	ENSMUSG00000036372
ENSMUSG00000057378	ENSMUSG00000037035	ENSMUSG00000023723	ENSMUSG00000036403
ENSMUSG00000057604	ENSMUSG00000037071	ENSMUSG00000023845	ENSMUSG00000036504
ENSMUSG00000057606	ENSMUSG00000037085	ENSMUSG00000023852	ENSMUSG00000036528
ENSMUSG00000057766	ENSMUSG00000037086	ENSMUSG00000023861	ENSMUSG00000036564
ENSMUSG00000057778	ENSMUSG00000037101	ENSMUSG00000023905	ENSMUSG00000036585
ENSMUSG00000057914	ENSMUSG00000037110	ENSMUSG00000023913	ENSMUSG00000036745
ENSMUSG00000058503	ENSMUSG00000037257	ENSMUSG00000023921	ENSMUSG00000036777
ENSMUSG00000058624	ENSMUSG00000037361	ENSMUSG00000023960	ENSMUSG00000036916
ENSMUSG00000058897	ENSMUSG00000037487	ENSMUSG00000023961	ENSMUSG00000036932
ENSMUSG00000058966	ENSMUSG00000037537	ENSMUSG00000023964	ENSMUSG00000036949
ENSMUSG00000058975	ENSMUSG00000037548	ENSMUSG00000023967	ENSMUSG00000037010
ENSMUSG00000059248	ENSMUSG00000037578	ENSMUSG00000024044	ENSMUSG00000037185
ENSMUSG00000059857	ENSMUSG00000037681	ENSMUSG00000024048	ENSMUSG00000037278
ENSMUSG00000059956	ENSMUSG00000037747	ENSMUSG00000024067	ENSMUSG00000037321
ENSMUSG00000059974	ENSMUSG00000037852	ENSMUSG00000024068	ENSMUSG00000037355
ENSMUSG00000060257	ENSMUSG00000037944	ENSMUSG00000024069	ENSMUSG00000037363
ENSMUSG00000060371	ENSMUSG00000037977	ENSMUSG00000024070	ENSMUSG00000037568
ENSMUSG00000060377	ENSMUSG00000038020	ENSMUSG00000024072	ENSMUSG00000037593
ENSMUSG00000060530	ENSMUSG00000038026	ENSMUSG00000024079	ENSMUSG00000037625
ENSMUSG00000060579	ENSMUSG00000038046	ENSMUSG00000024083	ENSMUSG00000037628
ENSMUSG00000061904	ENSMUSG00000038242	ENSMUSG00000024099	ENSMUSG00000037679
ENSMUSG00000061969	ENSMUSG00000038379	ENSMUSG00000024135	ENSMUSG00000037761
ENSMUSG00000062074	ENSMUSG00000038523	ENSMUSG00000024143	ENSMUSG00000037771
ENSMUSG00000062257	ENSMUSG00000038708	ENSMUSG00000024151	ENSMUSG00000037815
ENSMUSG00000062284	ENSMUSG00000038990	ENSMUSG00000024165	ENSMUSG00000037846
ENSMUSG00000062609	ENSMUSG00000039063	ENSMUSG00000024210	ENSMUSG00000037887
ENSMUSG00000062785	ENSMUSG00000039103	ENSMUSG00000024231	ENSMUSG00000037904
ENSMUSG00000063383	ENSMUSG00000039154	ENSMUSG00000024269	ENSMUSG00000037946
ENSMUSG00000063410	ENSMUSG00000039155	ENSMUSG00000024271	ENSMUSG00000037999
ENSMUSG00000064307	ENSMUSG00000039257	ENSMUSG00000024277	ENSMUSG00000038026
ENSMUSG00000065546	ENSMUSG00000039270	ENSMUSG00000024283	ENSMUSG00000038055
ENSMUSG00000066057	ENSMUSG00000039345	ENSMUSG00000024286	ENSMUSG00000038058
ENSMUSG00000066129	ENSMUSG00000039382	ENSMUSG00000024290	ENSMUSG00000038064
ENSMUSG00000066944	ENSMUSG00000039461	ENSMUSG00000024404	ENSMUSG00000038068
ENSMUSG00000067231	ENSMUSG00000039508	ENSMUSG00000024431	ENSMUSG00000038086
ENSMUSG00000068036	ENSMUSG00000039629	ENSMUSG00000024472	ENSMUSG00000038173
ENSMUSG00000068122	ENSMUSG00000039768	ENSMUSG00000024486	ENSMUSG00000038260
ENSMUSG00000068196	ENSMUSG00000039771	ENSMUSG00000024487	ENSMUSG00000038271
ENSMUSG00000068220	ENSMUSG00000039824	ENSMUSG00000024516	ENSMUSG00000038305
ENSMUSG00000069135	ENSMUSG00000039842	ENSMUSG00000024524	ENSMUSG00000038319
ENSMUSG00000069456	ENSMUSG00000039899	ENSMUSG00000024539	ENSMUSG00000038368
ENSMUSG00000069633	ENSMUSG00000039994	ENSMUSG00000024588	ENSMUSG00000038370
ENSMUSG00000069911	ENSMUSG00000040136	ENSMUSG00000024592	ENSMUSG00000038375
ENSMUSG00000070570	ENSMUSG00000040174	ENSMUSG00000024593	ENSMUSG00000038495
ENSMUSG00000071014	ENSMUSG00000040269	ENSMUSG00000024597	ENSMUSG00000038496
ENSMUSG00000071103	ENSMUSG00000040370	ENSMUSG00000024639	ENSMUSG00000038587
ENSMUSG00000071234	ENSMUSG00000040373	ENSMUSG00000024661	ENSMUSG00000038618
ENSMUSG00000071533	ENSMUSG00000040383	ENSMUSG00000024725	ENSMUSG00000038763
ENSMUSG00000072492	ENSMUSG00000040666	ENSMUSG00000024726	ENSMUSG00000038816
ENSMUSG00000073867	ENSMUSG00000040703	ENSMUSG00000024759	ENSMUSG00000038844
ENSMUSG00000074006	ENSMUSG00000041112	ENSMUSG00000024781	ENSMUSG00000038860
ENSMUSG00000074235	ENSMUSG00000041202	ENSMUSG00000024791	ENSMUSG00000038990
ENSMUSG00000074264	ENSMUSG00000041343	ENSMUSG00000024798	ENSMUSG00000039031
ENSMUSG00000074274	ENSMUSG00000041380	ENSMUSG00000024810	ENSMUSG00000039055
ENSMUSG00000074385	ENSMUSG00000041417	ENSMUSG00000024887	ENSMUSG00000039070
ENSMUSG00000074529	ENSMUSG00000041538	ENSMUSG00000024943	ENSMUSG00000039079
ENSMUSG00000074575	ENSMUSG00000041565	ENSMUSG00000024974	ENSMUSG00000039087
ENSMUSG00000074892	ENSMUSG00000041596	ENSMUSG00000024982	ENSMUSG00000039096
ENSMUSG00000074981	ENSMUSG00000041708	ENSMUSG00000024991	ENSMUSG00000039106
ENSMUSG00000075502	ENSMUSG00000041977	ENSMUSG00000024997	ENSMUSG00000039137
ENSMUSG00000075514	ENSMUSG00000042029	ENSMUSG00000024999	ENSMUSG00000039159
ENSMUSG00000078247	ENSMUSG00000042064	ENSMUSG00000025001	ENSMUSG00000039218
ENSMUSG00000078307	ENSMUSG00000042097	ENSMUSG00000025037	ENSMUSG00000039252
ENSMUSG00000078591	ENSMUSG00000042115	ENSMUSG00000025049	ENSMUSG00000039298
ENSMUSG00000078867	ENSMUSG00000042118	ENSMUSG00000025092	ENSMUSG00000039463
ENSMUSG00000078931	ENSMUSG00000042129	ENSMUSG00000025103	ENSMUSG00000039529
ENSMUSG00000079022	ENSMUSG00000042472	ENSMUSG00000025130	ENSMUSG00000039599
ENSMUSG00000079426	ENSMUSG00000042510	ENSMUSG00000025173	ENSMUSG00000039601
ENSMUSG00000080717	ENSMUSG00000042684	ENSMUSG00000025184	ENSMUSG00000039765
ENSMUSG00000080823	ENSMUSG00000042717	ENSMUSG00000025204	ENSMUSG00000039830
ENSMUSG00000080895	ENSMUSG00000042747	ENSMUSG00000025237	ENSMUSG00000039831
ENSMUSG00000081272	ENSMUSG00000042757	ENSMUSG00000025240	ENSMUSG00000039910
ENSMUSG00000081845	ENSMUSG00000042808	ENSMUSG00000025245	ENSMUSG00000039942
ENSMUSG00000082195	ENSMUSG00000043140	ENSMUSG00000025283	ENSMUSG00000040054
ENSMUSG00000082674	ENSMUSG00000043488	ENSMUSG00000025289	ENSMUSG00000040136
ENSMUSG00000082848	ENSMUSG00000043633	ENSMUSG00000025337	ENSMUSG00000040187
ENSMUSG00000082962	ENSMUSG00000043998	ENSMUSG00000025352	ENSMUSG00000040250
ENSMUSG00000083064	ENSMUSG00000043999	ENSMUSG00000025393	ENSMUSG00000040265
ENSMUSG00000083483	ENSMUSG00000044017	ENSMUSG00000025421	ENSMUSG00000040268
ENSMUSG00000083539	ENSMUSG00000044072	ENSMUSG00000025437	ENSMUSG00000040272
ENSMUSG00000084433	ENSMUSG00000044224	ENSMUSG00000025465	ENSMUSG00000040312
ENSMUSG00000084866	ENSMUSG00000044252	ENSMUSG00000025477	ENSMUSG00000040365
ENSMUSG00000084883	ENSMUSG00000044309	ENSMUSG00000025486	ENSMUSG00000040428
ENSMUSG00000084967	ENSMUSG00000044566	ENSMUSG00000025525	ENSMUSG00000040430
ENSMUSG00000084973	ENSMUSG00000044636	ENSMUSG00000025531	ENSMUSG00000040434
ENSMUSG00000085213	ENSMUSG00000044783	ENSMUSG00000025584	ENSMUSG00000040463
ENSMUSG00000085730	ENSMUSG00000044816	ENSMUSG00000025588	ENSMUSG00000040483
ENSMUSG00000085929	ENSMUSG00000045031	ENSMUSG00000025597	ENSMUSG00000040606
ENSMUSG00000085953	ENSMUSG00000045094	ENSMUSG00000025613	ENSMUSG00000040648
ENSMUSG00000086171	ENSMUSG00000045326	ENSMUSG00000025616	ENSMUSG00000040666
ENSMUSG00000086555	ENSMUSG00000045327	ENSMUSG00000025630	ENSMUSG00000040690
ENSMUSG00000086600	ENSMUSG00000045349	ENSMUSG00000025702	ENSMUSG00000040703
ENSMUSG00000086606	ENSMUSG00000045613	ENSMUSG00000025716	ENSMUSG00000041062
ENSMUSG00000086762	ENSMUSG00000045746	ENSMUSG00000025733	ENSMUSG00000041112
ENSMUSG00000086877	ENSMUSG00000045875	ENSMUSG00000025742	ENSMUSG00000041205
ENSMUSG00000086892	ENSMUSG00000045912	ENSMUSG00000025757	ENSMUSG00000041219
ENSMUSG00000087013	ENSMUSG00000046168	ENSMUSG00000025758	ENSMUSG00000041231
ENSMUSG00000087221	ENSMUSG00000046192	ENSMUSG00000025759	ENSMUSG00000041261
ENSMUSG00000087366	ENSMUSG00000046318	ENSMUSG00000025762	ENSMUSG00000041343
ENSMUSG00000087519	ENSMUSG00000046324	ENSMUSG00000025777	ENSMUSG00000041488
ENSMUSG00000087601	ENSMUSG00000046378	ENSMUSG00000025780	ENSMUSG00000041608
ENSMUSG00000087670	ENSMUSG00000046671	ENSMUSG00000025781	ENSMUSG00000041684
ENSMUSG00000089092	ENSMUSG00000046719	ENSMUSG00000025786	ENSMUSG00000041895
ENSMUSG00000089785	ENSMUSG00000046959	ENSMUSG00000025795	ENSMUSG00000041920
ENSMUSG00000090110	ENSMUSG00000047022	ENSMUSG00000025812	ENSMUSG00000041926
ENSMUSG00000090114	ENSMUSG00000047034	ENSMUSG00000025817	ENSMUSG00000042050
ENSMUSG00000090122	ENSMUSG00000047187	ENSMUSG00000025862	ENSMUSG00000042104
ENSMUSG00000090272	ENSMUSG00000047746	ENSMUSG00000025878	ENSMUSG00000042129
ENSMUSG00000090585	ENSMUSG00000047821	ENSMUSG00000025887	ENSMUSG00000042182
ENSMUSG00000091177	ENSMUSG00000047935	ENSMUSG00000025888	ENSMUSG00000042429
ENSMUSG00000091277	ENSMUSG00000048188	ENSMUSG00000025892	ENSMUSG00000042524
ENSMUSG00000091709	ENSMUSG00000048376	ENSMUSG00000025893	ENSMUSG00000042641
ENSMUSG00000091996	ENSMUSG00000048581	ENSMUSG00000025898	ENSMUSG00000042677
ENSMUSG00000092569	ENSMUSG00000048686	ENSMUSG00000025907	ENSMUSG00000042763
ENSMUSG00000093536	ENSMUSG00000048701	ENSMUSG00000025917	ENSMUSG00000042807
ENSMUSG00000094786	ENSMUSG00000048728	ENSMUSG00000025920	ENSMUSG00000042817
ENSMUSG00000095654	ENSMUSG00000048833	ENSMUSG00000025937	ENSMUSG00000042997
ENSMUSG00000095709	ENSMUSG00000049109	ENSMUSG00000025959	ENSMUSG00000043461
ENSMUSG00000095956	ENSMUSG00000049112	ENSMUSG00000025962	ENSMUSG00000043639
ENSMUSG00000096140	ENSMUSG00000049382	ENSMUSG00000025964	ENSMUSG00000043670
ENSMUSG00000096199	ENSMUSG00000049387	ENSMUSG00000025967	ENSMUSG00000043673
ENSMUSG00000096446	ENSMUSG00000049409	ENSMUSG00000025968	ENSMUSG00000043822
ENSMUSG00000096988	ENSMUSG00000049489	ENSMUSG00000025980	ENSMUSG00000043923
ENSMUSG00000097156	ENSMUSG00000049630	ENSMUSG00000026003	ENSMUSG00000043993
ENSMUSG00000097165	ENSMUSG00000049760	ENSMUSG00000026019	ENSMUSG00000044024
ENSMUSG00000097441	ENSMUSG00000049960	ENSMUSG00000026028	ENSMUSG00000044037
ENSMUSG00000097596	ENSMUSG00000050164	ENSMUSG00000026035	ENSMUSG00000044042
ENSMUSG00000097619	ENSMUSG00000050345	ENSMUSG00000026036	ENSMUSG00000044060
ENSMUSG00000097726	ENSMUSG00000050447	ENSMUSG00000026039	ENSMUSG00000044068
ENSMUSG00000097789	ENSMUSG00000050473	ENSMUSG00000026087	ENSMUSG00000044081
ENSMUSG00000097834	ENSMUSG00000050625	ENSMUSG00000026094	ENSMUSG00000044165
ENSMUSG00000097838	ENSMUSG00000050856	ENSMUSG00000026096	ENSMUSG00000044320
ENSMUSG00000097900	ENSMUSG00000050957	ENSMUSG00000026103	ENSMUSG00000044367
ENSMUSG00000097960	ENSMUSG00000051617	ENSMUSG00000026109	ENSMUSG00000044393
ENSMUSG00000097974	ENSMUSG00000051682	ENSMUSG00000026112	ENSMUSG00000044447
ENSMUSG00000098243	ENSMUSG00000052013	ENSMUSG00000026155	ENSMUSG00000044471
ENSMUSG00000098247	ENSMUSG00000052125	ENSMUSG00000026158	ENSMUSG00000044628
ENSMUSG00000099127	ENSMUSG00000052133	ENSMUSG00000026173	ENSMUSG00000044708
ENSMUSG00000099631	ENSMUSG00000052139	ENSMUSG00000026175	ENSMUSG00000044716
ENSMUSG00000100291	ENSMUSG00000052192	ENSMUSG00000026187	ENSMUSG00000044783
ENSMUSG00000100426	ENSMUSG00000052301	ENSMUSG00000026229	ENSMUSG00000044788
ENSMUSG00000100546	ENSMUSG00000052316	ENSMUSG00000026239	ENSMUSG00000044835
ENSMUSG00000101316	ENSMUSG00000052406	ENSMUSG00000026260	ENSMUSG00000045094
ENSMUSG00000101693	ENSMUSG00000052435	ENSMUSG00000026312	ENSMUSG00000045102
ENSMUSG00000102055	ENSMUSG00000052673	ENSMUSG00000026353	ENSMUSG00000045205
ENSMUSG00000102336	ENSMUSG00000052794	ENSMUSG00000026356	ENSMUSG00000045246
ENSMUSG00000102615	ENSMUSG00000052861	ENSMUSG00000026377	ENSMUSG00000045268
ENSMUSG00000102630	ENSMUSG00000053007	ENSMUSG00000026385	ENSMUSG00000045350
ENSMUSG00000102692	ENSMUSG00000053101	ENSMUSG00000026393	ENSMUSG00000045613
ENSMUSG00000102780	ENSMUSG00000053111	ENSMUSG00000026399	ENSMUSG00000045625
ENSMUSG00000103255	ENSMUSG00000053166	ENSMUSG00000026421	ENSMUSG00000045636
ENSMUSG00000103507	ENSMUSG00000053214	ENSMUSG00000026426	ENSMUSG00000045639
ENSMUSG00000103630	ENSMUSG00000053216	ENSMUSG00000026482	ENSMUSG00000045868
ENSMUSG00000103839	ENSMUSG00000053395	ENSMUSG00000026504	ENSMUSG00000045975
ENSMUSG00000104166	ENSMUSG00000053441	ENSMUSG00000026576	ENSMUSG00000046275
ENSMUSG00000104360	ENSMUSG00000053522	ENSMUSG00000026585	ENSMUSG00000046480
ENSMUSG00000104974	ENSMUSG00000054065	ENSMUSG00000026626	ENSMUSG00000046761
ENSMUSG00000106139	ENSMUSG00000054169	ENSMUSG00000026655	ENSMUSG00000046961
ENSMUSG00000106391	ENSMUSG00000054321	ENSMUSG00000026664	ENSMUSG00000047109
ENSMUSG00000106662	ENSMUSG00000054405	ENSMUSG00000026723	ENSMUSG00000047228
ENSMUSG00000106874	ENSMUSG00000054598	ENSMUSG00000026727	ENSMUSG00000047492
ENSMUSG00000106926	ENSMUSG00000055137	ENSMUSG00000026737	ENSMUSG00000047746
ENSMUSG00000107090	ENSMUSG00000055188	ENSMUSG00000026748	ENSMUSG00000047766
ENSMUSG00000107134	ENSMUSG00000055271	ENSMUSG00000026750	ENSMUSG00000047996
ENSMUSG00000107331	ENSMUSG00000055312	ENSMUSG00000026765	ENSMUSG00000048022
ENSMUSG00000107531	ENSMUSG00000055334	ENSMUSG00000026773	ENSMUSG00000048142
ENSMUSG00000107596	ENSMUSG00000055368	ENSMUSG00000026830	ENSMUSG00000048261
ENSMUSG00000107881	ENSMUSG00000055555	ENSMUSG00000026839	ENSMUSG00000048385
ENSMUSG00000107892	ENSMUSG00000055639	ENSMUSG00000026851	ENSMUSG00000048752
ENSMUSG00000108042	ENSMUSG00000055775	ENSMUSG00000026872	ENSMUSG00000048776
ENSMUSG00000108079	ENSMUSG00000055795	ENSMUSG00000026873	ENSMUSG00000048899
ENSMUSG00000108381	ENSMUSG00000055937	ENSMUSG00000026888	ENSMUSG00000048978
	ENSMUSG00000055976	ENSMUSG00000026893	ENSMUSG00000049047
	ENSMUSG00000055991	ENSMUSG00000026926	ENSMUSG00000049090
	ENSMUSG00000056055	ENSMUSG00000026960	ENSMUSG00000049092
	ENSMUSG00000056091	ENSMUSG00000026991	ENSMUSG00000049502
	ENSMUSG00000056209	ENSMUSG00000027001	ENSMUSG00000050010
	ENSMUSG00000057228	ENSMUSG00000027002	ENSMUSG00000050063
	ENSMUSG00000057246	ENSMUSG00000027012	ENSMUSG00000050079
	ENSMUSG00000057363	ENSMUSG00000027018	ENSMUSG00000050138
	ENSMUSG00000057594	ENSMUSG00000027030	ENSMUSG00000050192
	ENSMUSG00000057606	ENSMUSG00000027088	ENSMUSG00000050619
	ENSMUSG00000058704	ENSMUSG00000027091	ENSMUSG00000050730
	ENSMUSG00000058743	ENSMUSG00000027099	ENSMUSG00000050830
	ENSMUSG00000059003	ENSMUSG00000027108	ENSMUSG00000050910
	ENSMUSG00000059149	ENSMUSG00000027109	ENSMUSG00000051041
	ENSMUSG00000059554	ENSMUSG00000027131	ENSMUSG00000051146
	ENSMUSG00000059689	ENSMUSG00000027165	ENSMUSG00000051224
	ENSMUSG00000059854	ENSMUSG00000027166	ENSMUSG00000051262
	ENSMUSG00000059974	ENSMUSG00000027170	ENSMUSG00000051934
	ENSMUSG00000060038	ENSMUSG00000027173	ENSMUSG00000052248
	ENSMUSG00000060044	ENSMUSG00000027180	ENSMUSG00000052373
	ENSMUSG00000060098	ENSMUSG00000027195	ENSMUSG00000052609
	ENSMUSG00000060152	ENSMUSG00000027209	ENSMUSG00000052707
	ENSMUSG00000060332	ENSMUSG00000027233	ENSMUSG00000052926
	ENSMUSG00000060371	ENSMUSG00000027238	ENSMUSG00000053024
	ENSMUSG00000060579	ENSMUSG00000027248	ENSMUSG00000053175
	ENSMUSG00000061013	ENSMUSG00000027257	ENSMUSG00000053182
	ENSMUSG00000061046	ENSMUSG00000027270	ENSMUSG00000053279
	ENSMUSG00000061086	ENSMUSG00000027273	ENSMUSG00000053291
	ENSMUSG00000061517	ENSMUSG00000027281	ENSMUSG00000053297
	ENSMUSG00000062073	ENSMUSG00000027303	ENSMUSG00000053414
	ENSMUSG00000062300	ENSMUSG00000027305	ENSMUSG00000053889
	ENSMUSG00000062694	ENSMUSG00000027346	ENSMUSG00000054196
	ENSMUSG00000062937	ENSMUSG00000027360	ENSMUSG00000054426
	ENSMUSG00000063275	ENSMUSG00000027363	ENSMUSG00000054484
	ENSMUSG00000063434	ENSMUSG00000027375	ENSMUSG00000054702
	ENSMUSG00000063455	ENSMUSG00000027394	ENSMUSG00000054763
	ENSMUSG00000063535	ENSMUSG00000027397	ENSMUSG00000055138
	ENSMUSG00000064280	ENSMUSG00000027423	ENSMUSG00000055435
	ENSMUSG00000064307	ENSMUSG00000027438	ENSMUSG00000055436
	ENSMUSG00000066279	ENSMUSG00000027454	ENSMUSG00000055632
	ENSMUSG00000066442	ENSMUSG00000027469	ENSMUSG00000055720
	ENSMUSG00000066553	ENSMUSG00000027500	ENSMUSG00000055737
	ENSMUSG00000067081	ENSMUSG00000027519	ENSMUSG00000055923
	ENSMUSG00000067144	ENSMUSG00000027533	ENSMUSG00000055978
	ENSMUSG00000067276	ENSMUSG00000027550	ENSMUSG00000056050
	ENSMUSG00000068099	ENSMUSG00000027555	ENSMUSG00000056211
	ENSMUSG00000068101	ENSMUSG00000027560	ENSMUSG00000056763
	ENSMUSG00000068220	ENSMUSG00000027562	ENSMUSG00000057093
	ENSMUSG00000068522	ENSMUSG00000027598	ENSMUSG00000057177
	ENSMUSG00000068566	ENSMUSG00000027601	ENSMUSG00000057246
	ENSMUSG00000068859	ENSMUSG00000027634	ENSMUSG00000058174
	ENSMUSG00000069300	ENSMUSG00000027637	ENSMUSG00000058454
	ENSMUSG00000069805	ENSMUSG00000027680	ENSMUSG00000058498
	ENSMUSG00000069899	ENSMUSG00000027695	ENSMUSG00000058740
	ENSMUSG00000069911	ENSMUSG00000027708	ENSMUSG00000059674
	ENSMUSG00000070044	ENSMUSG00000027712	ENSMUSG00000059810
	ENSMUSG00000070997	ENSMUSG00000027713	ENSMUSG00000059890
	ENSMUSG00000071424	ENSMUSG00000027715	ENSMUSG00000059939
	ENSMUSG00000071537	ENSMUSG00000027775	ENSMUSG00000060152
	ENSMUSG00000071648	ENSMUSG00000027804	ENSMUSG00000060240
	ENSMUSG00000071655	ENSMUSG00000027806	ENSMUSG00000060257
	ENSMUSG00000071671	ENSMUSG00000027809	ENSMUSG00000060260
	ENSMUSG00000072419	ENSMUSG00000027810	ENSMUSG00000060572
	ENSMUSG00000073154	ENSMUSG00000027827	ENSMUSG00000060601
	ENSMUSG00000073207	ENSMUSG00000027828	ENSMUSG00000060671
	ENSMUSG00000073405	ENSMUSG00000027835	ENSMUSG00000060703
	ENSMUSG00000073538	ENSMUSG00000027879	ENSMUSG00000060715
	ENSMUSG00000073594	ENSMUSG00000027893	ENSMUSG00000060985
	ENSMUSG00000073737	ENSMUSG00000027944	ENSMUSG00000061322
	ENSMUSG00000073752	ENSMUSG00000027956	ENSMUSG00000062082
	ENSMUSG00000073805	ENSMUSG00000027962	ENSMUSG00000062785
	ENSMUSG00000074001	ENSMUSG00000027971	ENSMUSG00000063239
	ENSMUSG00000074006	ENSMUSG00000027984	ENSMUSG00000063558
	ENSMUSG00000074071	ENSMUSG00000027993	ENSMUSG00000063796
	ENSMUSG00000074217	ENSMUSG00000027994	ENSMUSG00000063972
	ENSMUSG00000074235	ENSMUSG00000028007	ENSMUSG00000064179
	ENSMUSG00000074385	ENSMUSG00000028013	ENSMUSG00000064201
	ENSMUSG00000074527	ENSMUSG00000028016	ENSMUSG00000064254
	ENSMUSG00000074653	ENSMUSG00000028035	ENSMUSG00000064329
	ENSMUSG00000074704	ENSMUSG00000028037	ENSMUSG00000064356
	ENSMUSG00000074758	ENSMUSG00000028086	ENSMUSG00000065118
	ENSMUSG00000075224	ENSMUSG00000028088	ENSMUSG00000066113
	ENSMUSG00000075408	ENSMUSG00000028098	ENSMUSG00000066438
	ENSMUSG00000075605	ENSMUSG00000028099	ENSMUSG00000067276
	ENSMUSG00000078161	ENSMUSG00000028111	ENSMUSG00000067369
	ENSMUSG00000078546	ENSMUSG00000028145	ENSMUSG00000067567
	ENSMUSG00000078566	ENSMUSG00000028158	ENSMUSG00000068117
	ENSMUSG00000078672	ENSMUSG00000028187	ENSMUSG00000068615
	ENSMUSG00000078719	ENSMUSG00000028188	ENSMUSG00000068744
	ENSMUSG00000078779	ENSMUSG00000028218	ENSMUSG00000069053
	ENSMUSG00000078932	ENSMUSG00000028223	ENSMUSG00000069085
	ENSMUSG00000079055	ENSMUSG00000028224	ENSMUSG00000069236
	ENSMUSG00000079330	ENSMUSG00000028247	ENSMUSG00000069539
	ENSMUSG00000079445	ENSMUSG00000028251	ENSMUSG00000069805
	ENSMUSG00000080800	ENSMUSG00000028256	ENSMUSG00000069806
	ENSMUSG00000080895	ENSMUSG00000028261	ENSMUSG00000069830
	ENSMUSG00000080921	ENSMUSG00000028268	ENSMUSG00000070336
	ENSMUSG00000081123	ENSMUSG00000028271	ENSMUSG00000070564
	ENSMUSG00000081223	ENSMUSG00000028282	ENSMUSG00000070720
	ENSMUSG00000081431	ENSMUSG00000028291	ENSMUSG00000070880
	ENSMUSG00000081451	ENSMUSG00000028295	ENSMUSG00000071040
	ENSMUSG00000081491	ENSMUSG00000028300	ENSMUSG00000071517
	ENSMUSG00000081604	ENSMUSG00000028309	ENSMUSG00000071540
	ENSMUSG00000081929	ENSMUSG00000028312	ENSMUSG00000071604
	ENSMUSG00000082390	ENSMUSG00000028333	ENSMUSG00000071647
	ENSMUSG00000082662	ENSMUSG00000028364	ENSMUSG00000071648
	ENSMUSG00000082740	ENSMUSG00000028381	ENSMUSG00000072066
	ENSMUSG00000082762	ENSMUSG00000028397	ENSMUSG00000072487
	ENSMUSG00000082768	ENSMUSG00000028398	ENSMUSG00000072769
	ENSMUSG00000083179	ENSMUSG00000028409	ENSMUSG00000072847
	ENSMUSG00000083240	ENSMUSG00000028412	ENSMUSG00000073406
	ENSMUSG00000084822	ENSMUSG00000028416	ENSMUSG00000073538
	ENSMUSG00000084843	ENSMUSG00000028417	ENSMUSG00000074024
	ENSMUSG00000084850	ENSMUSG00000028419	ENSMUSG00000074039
	ENSMUSG00000085051	ENSMUSG00000028431	ENSMUSG00000074235
	ENSMUSG00000085067	ENSMUSG00000028437	ENSMUSG00000074342
	ENSMUSG00000085169	ENSMUSG00000028443	ENSMUSG00000074489
	ENSMUSG00000085175	ENSMUSG00000028464	ENSMUSG00000074517
	ENSMUSG00000085209	ENSMUSG00000028555	ENSMUSG00000074629
	ENSMUSG00000085213	ENSMUSG00000028559	ENSMUSG00000074652
	ENSMUSG00000085227	ENSMUSG00000028567	ENSMUSG00000074794
	ENSMUSG00000085271	ENSMUSG00000028573	ENSMUSG00000075033
	ENSMUSG00000085323	ENSMUSG00000028576	ENSMUSG00000075289
	ENSMUSG00000085331	ENSMUSG00000028577	ENSMUSG00000075410
	ENSMUSG00000085386	ENSMUSG00000028587	ENSMUSG00000075555
	ENSMUSG00000085400	ENSMUSG00000028609	ENSMUSG00000075569
	ENSMUSG00000085526	ENSMUSG00000028617	ENSMUSG00000075581
	ENSMUSG00000085527	ENSMUSG00000028618	ENSMUSG00000075705
	ENSMUSG00000085558	ENSMUSG00000028630	ENSMUSG00000076439
	ENSMUSG00000085564	ENSMUSG00000028639	ENSMUSG00000077148
	ENSMUSG00000085583	ENSMUSG00000028646	ENSMUSG00000077212
	ENSMUSG00000085589	ENSMUSG00000028647	ENSMUSG00000077787
	ENSMUSG00000085614	ENSMUSG00000028691	ENSMUSG00000078495
	ENSMUSG00000085627	ENSMUSG00000028698	ENSMUSG00000078502
	ENSMUSG00000085642	ENSMUSG00000028706	ENSMUSG00000078554
	ENSMUSG00000085782	ENSMUSG00000028710	ENSMUSG00000078627
	ENSMUSG00000085873	ENSMUSG00000028821	ENSMUSG00000078963
	ENSMUSG00000085891	ENSMUSG00000028865	ENSMUSG00000079104
	ENSMUSG00000085915	ENSMUSG00000028886	ENSMUSG00000079157
	ENSMUSG00000085953	ENSMUSG00000028899	ENSMUSG00000079297
	ENSMUSG00000086316	ENSMUSG00000028907	ENSMUSG00000079363
	ENSMUSG00000086534	ENSMUSG00000028945	ENSMUSG00000079414
	ENSMUSG00000086555	ENSMUSG00000028946	ENSMUSG00000079467
	ENSMUSG00000086606	ENSMUSG00000028955	ENSMUSG00000079557
	ENSMUSG00000086607	ENSMUSG00000028974	ENSMUSG00000079598
	ENSMUSG00000086631	ENSMUSG00000029012	ENSMUSG00000080806
	ENSMUSG00000086693	ENSMUSG00000029014	ENSMUSG00000081810
	ENSMUSG00000086756	ENSMUSG00000029017	ENSMUSG00000082286
	ENSMUSG00000086770	ENSMUSG00000029030	ENSMUSG00000082292
	ENSMUSG00000086804	ENSMUSG00000029048	ENSMUSG00000082313
	ENSMUSG00000087013	ENSMUSG00000029082	ENSMUSG00000082765
	ENSMUSG00000087028	ENSMUSG00000029088	ENSMUSG00000082766
	ENSMUSG00000087088	ENSMUSG00000029125	ENSMUSG00000083064
	ENSMUSG00000087138	ENSMUSG00000029130	ENSMUSG00000083219
	ENSMUSG00000087150	ENSMUSG00000029131	ENSMUSG00000083282
	ENSMUSG00000087200	ENSMUSG00000029148	ENSMUSG00000083669
	ENSMUSG00000087278	ENSMUSG00000029156	ENSMUSG00000084328
	ENSMUSG00000087289	ENSMUSG00000029169	ENSMUSG00000084345
	ENSMUSG00000087411	ENSMUSG00000029176	ENSMUSG00000084375
	ENSMUSG00000087456	ENSMUSG00000029185	ENSMUSG00000084544
	ENSMUSG00000087470	ENSMUSG00000029191	ENSMUSG00000084828
	ENSMUSG00000087496	ENSMUSG00000029192	ENSMUSG00000084843
	ENSMUSG00000089791	ENSMUSG00000029198	ENSMUSG00000084890
	ENSMUSG00000089798	ENSMUSG00000029199	ENSMUSG00000084964
	ENSMUSG00000089812	ENSMUSG00000029227	ENSMUSG00000085272
	ENSMUSG00000090066	ENSMUSG00000029238	ENSMUSG00000085667
	ENSMUSG00000090122	ENSMUSG00000029250	ENSMUSG00000085741
	ENSMUSG00000090691	ENSMUSG00000029253	ENSMUSG00000085813
	ENSMUSG00000090693	ENSMUSG00000029276	ENSMUSG00000085873
	ENSMUSG00000090990	ENSMUSG00000029304	ENSMUSG00000085881
	ENSMUSG00000091154	ENSMUSG00000029309	ENSMUSG00000085887
	ENSMUSG00000091387	ENSMUSG00000029311	ENSMUSG00000085922
	ENSMUSG00000091514	ENSMUSG00000029334	ENSMUSG00000085967
	ENSMUSG00000091694	ENSMUSG00000029370	ENSMUSG00000086098
	ENSMUSG00000091831	ENSMUSG00000029390	ENSMUSG00000086171
	ENSMUSG00000091996	ENSMUSG00000029392	ENSMUSG00000086236
	ENSMUSG00000092375	ENSMUSG00000029403	ENSMUSG00000086291
	ENSMUSG00000092483	ENSMUSG00000029404	ENSMUSG00000086321
	ENSMUSG00000092607	ENSMUSG00000029407	ENSMUSG00000086363
	ENSMUSG00000093351	ENSMUSG00000029447	ENSMUSG00000086604
	ENSMUSG00000093536	ENSMUSG00000029462	ENSMUSG00000086762
	ENSMUSG00000093880	ENSMUSG00000029463	ENSMUSG00000087141
	ENSMUSG00000094083	ENSMUSG00000029465	ENSMUSG00000087231
	ENSMUSG00000094151	ENSMUSG00000029484	ENSMUSG00000087298
	ENSMUSG00000094388	ENSMUSG00000029521	ENSMUSG00000087301
	ENSMUSG00000094500	ENSMUSG00000029561	ENSMUSG00000087396
	ENSMUSG00000094796	ENSMUSG00000029605	ENSMUSG00000087518
	ENSMUSG00000095730	ENSMUSG00000029613	ENSMUSG00000087635
	ENSMUSG00000096257	ENSMUSG00000029632	ENSMUSG00000087639
	ENSMUSG00000096351	ENSMUSG00000029649	ENSMUSG00000087694
	ENSMUSG00000096446	ENSMUSG00000029685	ENSMUSG00000087785
	ENSMUSG00000096718	ENSMUSG00000029686	ENSMUSG00000089812
	ENSMUSG00000096726	ENSMUSG00000029695	ENSMUSG00000090039
	ENSMUSG00000096789	ENSMUSG00000029757	ENSMUSG00000090100
	ENSMUSG00000097178	ENSMUSG00000029759	ENSMUSG00000090173
	ENSMUSG00000097247	ENSMUSG00000029761	ENSMUSG00000090667
	ENSMUSG00000097250	ENSMUSG00000029767	ENSMUSG00000090671
	ENSMUSG00000097303	ENSMUSG00000029776	ENSMUSG00000090891
	ENSMUSG00000097305	ENSMUSG00000029780	ENSMUSG00000091275
	ENSMUSG00000097381	ENSMUSG00000029787	ENSMUSG00000091387
	ENSMUSG00000097401	ENSMUSG00000029811	ENSMUSG00000091530
	ENSMUSG00000097435	ENSMUSG00000029815	ENSMUSG00000091604
	ENSMUSG00000097453	ENSMUSG00000029832	ENSMUSG00000091636
	ENSMUSG00000097523	ENSMUSG00000029910	ENSMUSG00000091680
	ENSMUSG00000097525	ENSMUSG00000029911	ENSMUSG00000091712
	ENSMUSG00000097577	ENSMUSG00000029915	ENSMUSG00000091985
	ENSMUSG00000097665	ENSMUSG00000029917	ENSMUSG00000092085
	ENSMUSG00000097694	ENSMUSG00000029918	ENSMUSG00000092118
	ENSMUSG00000097717	ENSMUSG00000029919	ENSMUSG00000093629
	ENSMUSG00000097734	ENSMUSG00000029924	ENSMUSG00000093656
	ENSMUSG00000097790	ENSMUSG00000029925	ENSMUSG00000093880
	ENSMUSG00000097842	ENSMUSG00000029999	ENSMUSG00000094707
	ENSMUSG00000097874	ENSMUSG00000030008	ENSMUSG00000095041
	ENSMUSG00000097893	ENSMUSG00000030016	ENSMUSG00000095139
	ENSMUSG00000097899	ENSMUSG00000030031	ENSMUSG00000095512
	ENSMUSG00000097974	ENSMUSG00000030042	ENSMUSG00000096146
	ENSMUSG00000097994	ENSMUSG00000030061	ENSMUSG00000096780
	ENSMUSG00000098008	ENSMUSG00000030064	ENSMUSG00000096793
	ENSMUSG00000098047	ENSMUSG00000030079	ENSMUSG00000096936
	ENSMUSG00000098075	ENSMUSG00000030105	ENSMUSG00000097039
	ENSMUSG00000099528	ENSMUSG00000030203	ENSMUSG00000097129
	ENSMUSG00000099952	ENSMUSG00000030243	ENSMUSG00000097146
	ENSMUSG00000099964	ENSMUSG00000030246	ENSMUSG00000097236
	ENSMUSG00000100199	ENSMUSG00000030247	ENSMUSG00000097237
	ENSMUSG00000100261	ENSMUSG00000030264	ENSMUSG00000097397
	ENSMUSG00000100303	ENSMUSG00000030282	ENSMUSG00000097440
	ENSMUSG00000100426	ENSMUSG00000030286	ENSMUSG00000097533
	ENSMUSG00000100455	ENSMUSG00000030304	ENSMUSG00000097590
	ENSMUSG00000100551	ENSMUSG00000030335	ENSMUSG00000097596
	ENSMUSG00000100596	ENSMUSG00000030337	ENSMUSG00000097604
	ENSMUSG00000101316	ENSMUSG00000030417	ENSMUSG00000097729
	ENSMUSG00000101693	ENSMUSG00000030491	ENSMUSG00000097767
	ENSMUSG00000101903	ENSMUSG00000030498	ENSMUSG00000097912
	ENSMUSG00000102014	ENSMUSG00000030513	ENSMUSG00000097928
	ENSMUSG00000102018	ENSMUSG00000030522	ENSMUSG00000097960
	ENSMUSG00000102158	ENSMUSG00000030556	ENSMUSG00000098027
	ENSMUSG00000102319	ENSMUSG00000030613	ENSMUSG00000098383
	ENSMUSG00000102457	ENSMUSG00000030616	ENSMUSG00000098404
	ENSMUSG00000102722	ENSMUSG00000030619	ENSMUSG00000098431
	ENSMUSG00000103441	ENSMUSG00000030654	ENSMUSG00000098882
	ENSMUSG00000103486	ENSMUSG00000030701	ENSMUSG00000099488
	ENSMUSG00000103529	ENSMUSG00000030706	ENSMUSG00000099715
	ENSMUSG00000103567	ENSMUSG00000030751	ENSMUSG00000099760
	ENSMUSG00000103585	ENSMUSG00000030753	ENSMUSG00000099891
	ENSMUSG00000103659	ENSMUSG00000030754	ENSMUSG00000099964
	ENSMUSG00000103921	ENSMUSG00000030770	ENSMUSG00000100053
	ENSMUSG00000103961	ENSMUSG00000030774	ENSMUSG00000100153
	ENSMUSG00000104011	ENSMUSG00000030788	ENSMUSG00000100303
	ENSMUSG00000104117	ENSMUSG00000030790	ENSMUSG00000100618
	ENSMUSG00000104213	ENSMUSG00000030849	ENSMUSG00000100812
	ENSMUSG00000105003	ENSMUSG00000030861	ENSMUSG00000100862
	ENSMUSG00000105035	ENSMUSG00000030865	ENSMUSG00000101172
	ENSMUSG00000105078	ENSMUSG00000030868	ENSMUSG00000101716
	ENSMUSG00000105466	ENSMUSG00000030869	ENSMUSG00000102145
	ENSMUSG00000105912	ENSMUSG00000030878	ENSMUSG00000102225
	ENSMUSG00000106424	ENSMUSG00000030879	ENSMUSG00000102246
	ENSMUSG00000106430	ENSMUSG00000030884	ENSMUSG00000102516
	ENSMUSG00000106554	ENSMUSG00000030921	ENSMUSG00000102559
	ENSMUSG00000106707	ENSMUSG00000030922	ENSMUSG00000102813
	ENSMUSG00000107061	ENSMUSG00000030960	ENSMUSG00000102973
	ENSMUSG00000107126	ENSMUSG00000030980	ENSMUSG00000103009
	ENSMUSG00000107134	ENSMUSG00000030982	ENSMUSG00000103082
	ENSMUSG00000107198	ENSMUSG00000030983	ENSMUSG00000103419
	ENSMUSG00000107272	ENSMUSG00000031021	ENSMUSG00000103662
	ENSMUSG00000107276	ENSMUSG00000031068	ENSMUSG00000103779
	ENSMUSG00000107317	ENSMUSG00000031072	ENSMUSG00000103857
	ENSMUSG00000107487	ENSMUSG00000031105	ENSMUSG00000103867
	ENSMUSG00000107666	ENSMUSG00000031148	ENSMUSG00000103926
	ENSMUSG00000107689	ENSMUSG00000031201	ENSMUSG00000104164
	ENSMUSG00000107736	ENSMUSG00000031221	ENSMUSG00000104195
	ENSMUSG00000107879	ENSMUSG00000031226	ENSMUSG00000104284
	ENSMUSG00000107891	ENSMUSG00000031231	ENSMUSG00000104369
	ENSMUSG00000108129	ENSMUSG00000031232	ENSMUSG00000104391
	ENSMUSG00000108176	ENSMUSG00000031239	ENSMUSG00000104503
	ENSMUSG00000108325	ENSMUSG00000031245	ENSMUSG00000104950
	ENSMUSG00000108351	ENSMUSG00000031250	ENSMUSG00000105677
	ENSMUSG00000108368	ENSMUSG00000031253	ENSMUSG00000105692
	ENSMUSG00000108372	ENSMUSG00000031309	ENSMUSG00000105758
	ENSMUSG00000108591	ENSMUSG00000031314	ENSMUSG00000106135
		ENSMUSG00000031347	ENSMUSG00000106498
		ENSMUSG00000031349	ENSMUSG00000106499
		ENSMUSG00000031402	ENSMUSG00000106574
		ENSMUSG00000031425	ENSMUSG00000106683
		ENSMUSG00000031429	ENSMUSG00000106743
		ENSMUSG00000031432	ENSMUSG00000106826
		ENSMUSG00000031447	ENSMUSG00000106837
		ENSMUSG00000031479	ENSMUSG00000106951
		ENSMUSG00000031527	ENSMUSG00000106978
		ENSMUSG00000031536	ENSMUSG00000106980
		ENSMUSG00000031585	ENSMUSG00000107045
		ENSMUSG00000031590	ENSMUSG00000107106
		ENSMUSG00000031591	ENSMUSG00000107134
		ENSMUSG00000031592	ENSMUSG00000107178
		ENSMUSG00000031604	ENSMUSG00000107583
		ENSMUSG00000031605	ENSMUSG00000107742
		ENSMUSG00000031617	ENSMUSG00000107859
		ENSMUSG00000031627	ENSMUSG00000108049
		ENSMUSG00000031631	ENSMUSG00000108101
		ENSMUSG00000031633	ENSMUSG00000108111
		ENSMUSG00000031634	ENSMUSG00000108297
		ENSMUSG00000031639	ENSMUSG00000108372
		ENSMUSG00000031647	ENSMUSG00000108434
		ENSMUSG00000031660	ENSMUSG00000108435
		ENSMUSG00000031665	ENSMUSG00000108555
		ENSMUSG00000031666	ENSMUSG00000108670
		ENSMUSG00000031667
		ENSMUSG00000031668
		ENSMUSG00000031669
		ENSMUSG00000031684
		ENSMUSG00000031696
		ENSMUSG00000031703
		ENSMUSG00000031712
		ENSMUSG00000031723
		ENSMUSG00000031740
		ENSMUSG00000031776
		ENSMUSG00000031799
		ENSMUSG00000031844
		ENSMUSG00000031913
		ENSMUSG00000031917
		ENSMUSG00000031921
		ENSMUSG00000031938
		ENSMUSG00000031953
		ENSMUSG00000031984
		ENSMUSG00000031990
		ENSMUSG00000032002
		ENSMUSG00000032018
		ENSMUSG00000032026
		ENSMUSG00000032047
		ENSMUSG00000032060
		ENSMUSG00000032067
		ENSMUSG00000032096
		ENSMUSG00000032101
		ENSMUSG00000032113
		ENSMUSG00000032118
		ENSMUSG00000032184
		ENSMUSG00000032212
		ENSMUSG00000032220
		ENSMUSG00000032228
		ENSMUSG00000032232
		ENSMUSG00000032261
		ENSMUSG00000032268
		ENSMUSG00000032269
		ENSMUSG00000032279
		ENSMUSG00000032285
		ENSMUSG00000032301
		ENSMUSG00000032309
		ENSMUSG00000032322
		ENSMUSG00000032336
		ENSMUSG00000032349
		ENSMUSG00000032350
		ENSMUSG00000032355
		ENSMUSG00000032359
		ENSMUSG00000032366
		ENSMUSG00000032374
		ENSMUSG00000032375
		ENSMUSG00000032382
		ENSMUSG00000032386
		ENSMUSG00000032401
		ENSMUSG00000032412
		ENSMUSG00000032418
		ENSMUSG00000032422
		ENSMUSG00000032425
		ENSMUSG00000032435
		ENSMUSG00000032436
		ENSMUSG00000032440
		ENSMUSG00000032458
		ENSMUSG00000032459
		ENSMUSG00000032463
		ENSMUSG00000032475
		ENSMUSG00000032504
		ENSMUSG00000032508
		ENSMUSG00000032526
		ENSMUSG00000032540
		ENSMUSG00000032561
		ENSMUSG00000032570
		ENSMUSG00000032740
		ENSMUSG00000032766
		ENSMUSG00000032802
		ENSMUSG00000032803
		ENSMUSG00000032854
		ENSMUSG00000032883
		ENSMUSG00000033096
		ENSMUSG00000033111
		ENSMUSG00000033166
		ENSMUSG00000033208
		ENSMUSG00000033282
		ENSMUSG00000033352
		ENSMUSG00000033429
		ENSMUSG00000033450
		ENSMUSG00000033454
		ENSMUSG00000033460
		ENSMUSG00000033470
		ENSMUSG00000033554
		ENSMUSG00000033557
		ENSMUSG00000033576
		ENSMUSG00000033577
		ENSMUSG00000033610
		ENSMUSG00000033623
		ENSMUSG00000033628
		ENSMUSG00000033740
		ENSMUSG00000033790
		ENSMUSG00000033799
		ENSMUSG00000033849
		ENSMUSG00000033883
		ENSMUSG00000033900
		ENSMUSG00000033917
		ENSMUSG00000033949
		ENSMUSG00000033972
		ENSMUSG00000033991
		ENSMUSG00000034024
		ENSMUSG00000034071
		ENSMUSG00000034083
		ENSMUSG00000034115
		ENSMUSG00000034118
		ENSMUSG00000034152
		ENSMUSG00000034210
		ENSMUSG00000034252
		ENSMUSG00000034266
		ENSMUSG00000034311
		ENSMUSG00000034327
		ENSMUSG00000034333
		ENSMUSG00000034334
		ENSMUSG00000034349
		ENSMUSG00000034422
		ENSMUSG00000034424
		ENSMUSG00000034432
		ENSMUSG00000034460
		ENSMUSG00000034480
		ENSMUSG00000034493
		ENSMUSG00000034557
		ENSMUSG00000034566
		ENSMUSG00000034595
		ENSMUSG00000034620
		ENSMUSG00000034648
		ENSMUSG00000034709
		ENSMUSG00000034825
		ENSMUSG00000034842
		ENSMUSG00000034912
		ENSMUSG00000034959
		ENSMUSG00000034981
		ENSMUSG00000035086
		ENSMUSG00000035105
		ENSMUSG00000035109
		ENSMUSG00000035133
		ENSMUSG00000035150
		ENSMUSG00000035161
		ENSMUSG00000035171
		ENSMUSG00000035173
		ENSMUSG00000035212
		ENSMUSG00000035235
		ENSMUSG00000035246
		ENSMUSG00000035311
		ENSMUSG00000035329
		ENSMUSG00000035437
		ENSMUSG00000035469
		ENSMUSG00000035476
		ENSMUSG00000035498
		ENSMUSG00000035529
		ENSMUSG00000035572
		ENSMUSG00000035578
		ENSMUSG00000035623
		ENSMUSG00000035642
		ENSMUSG00000035683
		ENSMUSG00000035686
		ENSMUSG00000035692
		ENSMUSG00000035759
		ENSMUSG00000035770
		ENSMUSG00000035898
		ENSMUSG00000035901
		ENSMUSG00000035949
		ENSMUSG00000035958
		ENSMUSG00000036053
		ENSMUSG00000036197
		ENSMUSG00000036214
		ENSMUSG00000036241
		ENSMUSG00000036242
		ENSMUSG00000036249
		ENSMUSG00000036251
		ENSMUSG00000036257
		ENSMUSG00000036275
		ENSMUSG00000036291
		ENSMUSG00000036309
		ENSMUSG00000036402
		ENSMUSG00000036461
		ENSMUSG00000036528
		ENSMUSG00000036585
		ENSMUSG00000036641
		ENSMUSG00000036667
		ENSMUSG00000036712
		ENSMUSG00000036745
		ENSMUSG00000036751
		ENSMUSG00000036777
		ENSMUSG00000036835
		ENSMUSG00000036898
		ENSMUSG00000036949
		ENSMUSG00000036977
		ENSMUSG00000037029
		ENSMUSG00000037058
		ENSMUSG00000037062
		ENSMUSG00000037072
		ENSMUSG00000037134
		ENSMUSG00000037149
		ENSMUSG00000037159
		ENSMUSG00000037171
		ENSMUSG00000037211
		ENSMUSG00000037225
		ENSMUSG00000037262
		ENSMUSG00000037361
		ENSMUSG00000037370
		ENSMUSG00000037376
		ENSMUSG00000037416
		ENSMUSG00000037437
		ENSMUSG00000037531
		ENSMUSG00000037573
		ENSMUSG00000037617
		ENSMUSG00000037669
		ENSMUSG00000037681
		ENSMUSG00000037709
		ENSMUSG00000037747
		ENSMUSG00000037815
		ENSMUSG00000037957
		ENSMUSG00000037971
		ENSMUSG00000037972
		ENSMUSG00000038039
		ENSMUSG00000038065
		ENSMUSG00000038074
		ENSMUSG00000038094
		ENSMUSG00000038121
		ENSMUSG00000038151
		ENSMUSG00000038187
		ENSMUSG00000038280
		ENSMUSG00000038352
		ENSMUSG00000038365
		ENSMUSG00000038370
		ENSMUSG00000038388
		ENSMUSG00000038416
		ENSMUSG00000038425
		ENSMUSG00000038495
		ENSMUSG00000038497
		ENSMUSG00000038522
		ENSMUSG00000038526
		ENSMUSG00000038530
		ENSMUSG00000038544
		ENSMUSG00000038546
		ENSMUSG00000038587
		ENSMUSG00000038608
		ENSMUSG00000038619
		ENSMUSG00000038633
		ENSMUSG00000038642
		ENSMUSG00000038668
		ENSMUSG00000038696
		ENSMUSG00000038708
		ENSMUSG00000038717
		ENSMUSG00000038718
		ENSMUSG00000038722
		ENSMUSG00000038784
		ENSMUSG00000038816
		ENSMUSG00000038840
		ENSMUSG00000038843
		ENSMUSG00000038879
		ENSMUSG00000038936
		ENSMUSG00000038982
		ENSMUSG00000038987
		ENSMUSG00000038990
		ENSMUSG00000039016
		ENSMUSG00000039067
		ENSMUSG00000039068
		ENSMUSG00000039103
		ENSMUSG00000039114
		ENSMUSG00000039116
		ENSMUSG00000039131
		ENSMUSG00000039178
		ENSMUSG00000039187
		ENSMUSG00000039208
		ENSMUSG00000039217
		ENSMUSG00000039253
		ENSMUSG00000039298
		ENSMUSG00000039304
		ENSMUSG00000039349
		ENSMUSG00000039428
		ENSMUSG00000039449
		ENSMUSG00000039578
		ENSMUSG00000039599
		ENSMUSG00000039634
		ENSMUSG00000039670
		ENSMUSG00000039682
		ENSMUSG00000039684
		ENSMUSG00000039693
		ENSMUSG00000039697
		ENSMUSG00000039704
		ENSMUSG00000039728
		ENSMUSG00000039756
		ENSMUSG00000039763
		ENSMUSG00000039770
		ENSMUSG00000039782
		ENSMUSG00000039831
		ENSMUSG00000039913
		ENSMUSG00000040006
		ENSMUSG00000040040
		ENSMUSG00000040147
		ENSMUSG00000040229
		ENSMUSG00000040321
		ENSMUSG00000040322
		ENSMUSG00000040331
		ENSMUSG00000040359
		ENSMUSG00000040374
		ENSMUSG00000040389
		ENSMUSG00000040452
		ENSMUSG00000040455
		ENSMUSG00000040483
		ENSMUSG00000040549
		ENSMUSG00000040550
		ENSMUSG00000040599
		ENSMUSG00000040605
		ENSMUSG00000040624
		ENSMUSG00000040648
		ENSMUSG00000040706
		ENSMUSG00000040713
		ENSMUSG00000040728
		ENSMUSG00000040729
		ENSMUSG00000040782
		ENSMUSG00000040852
		ENSMUSG00000040918
		ENSMUSG00000040990
		ENSMUSG00000040997
		ENSMUSG00000041020
		ENSMUSG00000041028
		ENSMUSG00000041058
		ENSMUSG00000041064
		ENSMUSG00000041084
		ENSMUSG00000041112
		ENSMUSG00000041126
		ENSMUSG00000041153
		ENSMUSG00000041205
		ENSMUSG00000041216
		ENSMUSG00000041220
		ENSMUSG00000041225
		ENSMUSG00000041231
		ENSMUSG00000041236
		ENSMUSG00000041272
		ENSMUSG00000041278
		ENSMUSG00000041303
		ENSMUSG00000041396
		ENSMUSG00000041408
		ENSMUSG00000041460
		ENSMUSG00000041479
		ENSMUSG00000041607
		ENSMUSG00000041608
		ENSMUSG00000041624
		ENSMUSG00000041633
		ENSMUSG00000041684
		ENSMUSG00000041695
		ENSMUSG00000041707
		ENSMUSG00000041777
		ENSMUSG00000041912
		ENSMUSG00000041915
		ENSMUSG00000041959
		ENSMUSG00000041997
		ENSMUSG00000042043
		ENSMUSG00000042050
		ENSMUSG00000042063
		ENSMUSG00000042097
		ENSMUSG00000042129
		ENSMUSG00000042167
		ENSMUSG00000042182
		ENSMUSG00000042215
		ENSMUSG00000042289
		ENSMUSG00000042312
		ENSMUSG00000042323
		ENSMUSG00000042331
		ENSMUSG00000042410
		ENSMUSG00000042447
		ENSMUSG00000042451
		ENSMUSG00000042473
		ENSMUSG00000042508
		ENSMUSG00000042541
		ENSMUSG00000042572
		ENSMUSG00000042599
		ENSMUSG00000042659
		ENSMUSG00000042660
		ENSMUSG00000042684
		ENSMUSG00000042688
		ENSMUSG00000042699
		ENSMUSG00000042705
		ENSMUSG00000042808
		ENSMUSG00000043008
		ENSMUSG00000043067
		ENSMUSG00000043154
		ENSMUSG00000043162
		ENSMUSG00000043241
		ENSMUSG00000043298
		ENSMUSG00000043483
		ENSMUSG00000043629
		ENSMUSG00000043673
		ENSMUSG00000043705
		ENSMUSG00000043716
		ENSMUSG00000043770
		ENSMUSG00000043866
		ENSMUSG00000043872
		ENSMUSG00000043953
		ENSMUSG00000044042
		ENSMUSG00000044056
		ENSMUSG00000044068
		ENSMUSG00000044080
		ENSMUSG00000044117
		ENSMUSG00000044148
		ENSMUSG00000044149
		ENSMUSG00000044221
		ENSMUSG00000044224
		ENSMUSG00000044252
		ENSMUSG00000044447
		ENSMUSG00000044583
		ENSMUSG00000044676
		ENSMUSG00000044694
		ENSMUSG00000044708
		ENSMUSG00000044734
		ENSMUSG00000044749
		ENSMUSG00000044816
		ENSMUSG00000044827
		ENSMUSG00000044906
		ENSMUSG00000044921
		ENSMUSG00000045031
		ENSMUSG00000045092
		ENSMUSG00000045094
		ENSMUSG00000045102
		ENSMUSG00000045136
		ENSMUSG00000045160
		ENSMUSG00000045237
		ENSMUSG00000045312
		ENSMUSG00000045410
		ENSMUSG00000045608
		ENSMUSG00000045624
		ENSMUSG00000045827
		ENSMUSG00000046324
		ENSMUSG00000046364
		ENSMUSG00000046463
		ENSMUSG00000046491
		ENSMUSG00000046500
		ENSMUSG00000046580
		ENSMUSG00000046610
		ENSMUSG00000046688
		ENSMUSG00000046709
		ENSMUSG00000046718
		ENSMUSG00000046873
		ENSMUSG00000046958
		ENSMUSG00000047109
		ENSMUSG00000047146
		ENSMUSG00000047228
		ENSMUSG00000047454
		ENSMUSG00000047466
		ENSMUSG00000047554
		ENSMUSG00000047606
		ENSMUSG00000047635
		ENSMUSG00000047746
		ENSMUSG00000047766
		ENSMUSG00000047797
		ENSMUSG00000047821
		ENSMUSG00000047866
		ENSMUSG00000047881
		ENSMUSG00000047989
		ENSMUSG00000048058
		ENSMUSG00000048100
		ENSMUSG00000048279
		ENSMUSG00000048388
		ENSMUSG00000048399
		ENSMUSG00000048458
		ENSMUSG00000048495
		ENSMUSG00000048550
		ENSMUSG00000048572
		ENSMUSG00000048578
		ENSMUSG00000048647
		ENSMUSG00000048720
		ENSMUSG00000048865
		ENSMUSG00000048960
		ENSMUSG00000048970
		ENSMUSG00000048978
		ENSMUSG00000049038
		ENSMUSG00000049047
		ENSMUSG00000049164
		ENSMUSG00000049225
		ENSMUSG00000049421
		ENSMUSG00000049439
		ENSMUSG00000049493
		ENSMUSG00000049502
		ENSMUSG00000049511
		ENSMUSG00000049526
		ENSMUSG00000049606
		ENSMUSG00000049612
		ENSMUSG00000049659
		ENSMUSG00000049960
		ENSMUSG00000049969
		ENSMUSG00000050043
		ENSMUSG00000050052
		ENSMUSG00000050063
		ENSMUSG00000050088
		ENSMUSG00000050108
		ENSMUSG00000050213
		ENSMUSG00000050379
		ENSMUSG00000050592
		ENSMUSG00000050619
		ENSMUSG00000050668
		ENSMUSG00000050840
		ENSMUSG00000050945
		ENSMUSG00000050957
		ENSMUSG00000051041
		ENSMUSG00000051234
		ENSMUSG00000051236
		ENSMUSG00000051285
		ENSMUSG00000051316
		ENSMUSG00000051444
		ENSMUSG00000051497
		ENSMUSG00000051627
		ENSMUSG00000051674
		ENSMUSG00000051951
		ENSMUSG00000051977
		ENSMUSG00000051989
		ENSMUSG00000052013
		ENSMUSG00000052031
		ENSMUSG00000052117
		ENSMUSG00000052125
		ENSMUSG00000052214
		ENSMUSG00000052337
		ENSMUSG00000052419
		ENSMUSG00000052428
		ENSMUSG00000052593
		ENSMUSG00000052783
		ENSMUSG00000052854
		ENSMUSG00000052906
		ENSMUSG00000052914
		ENSMUSG00000053062
		ENSMUSG00000053111
		ENSMUSG00000053119
		ENSMUSG00000053214
		ENSMUSG00000053279
		ENSMUSG00000053453
		ENSMUSG00000053470
		ENSMUSG00000053641
		ENSMUSG00000053768
		ENSMUSG00000053799
		ENSMUSG00000053870
		ENSMUSG00000053931
		ENSMUSG00000054115
		ENSMUSG00000054196
		ENSMUSG00000054237
		ENSMUSG00000054405
		ENSMUSG00000054428
		ENSMUSG00000054519
		ENSMUSG00000054648
		ENSMUSG00000054693
		ENSMUSG00000054733
		ENSMUSG00000054737
		ENSMUSG00000054942
		ENSMUSG00000055027
		ENSMUSG00000055150
		ENSMUSG00000055239
		ENSMUSG00000055240
		ENSMUSG00000055305
		ENSMUSG00000055334
		ENSMUSG00000055370
		ENSMUSG00000055371
		ENSMUSG00000055415
		ENSMUSG00000055541
		ENSMUSG00000055555
		ENSMUSG00000055660
		ENSMUSG00000055818
		ENSMUSG00000055850
		ENSMUSG00000055900
		ENSMUSG00000055917
		ENSMUSG00000056121
		ENSMUSG00000056201
		ENSMUSG00000056220
		ENSMUSG00000056234
		ENSMUSG00000056305
		ENSMUSG00000056383
		ENSMUSG00000056429
		ENSMUSG00000056486
		ENSMUSG00000056671
		ENSMUSG00000056770
		ENSMUSG00000056999
		ENSMUSG00000057058
		ENSMUSG00000057113
		ENSMUSG00000057156
		ENSMUSG00000057181
		ENSMUSG00000057335
		ENSMUSG00000057367
		ENSMUSG00000057396
		ENSMUSG00000057531
		ENSMUSG00000057606
		ENSMUSG00000057696
		ENSMUSG00000057716
		ENSMUSG00000057722
		ENSMUSG00000057766
		ENSMUSG00000057842
		ENSMUSG00000057880
		ENSMUSG00000057886
		ENSMUSG00000057924
		ENSMUSG00000057969
		ENSMUSG00000058070
		ENSMUSG00000058260
		ENSMUSG00000058291
		ENSMUSG00000058325
		ENSMUSG00000058355
		ENSMUSG00000058388
		ENSMUSG00000058546
		ENSMUSG00000058638
		ENSMUSG00000058690
		ENSMUSG00000058706
		ENSMUSG00000058748
		ENSMUSG00000058816
		ENSMUSG00000058873
		ENSMUSG00000059060
		ENSMUSG00000059119
		ENSMUSG00000059208
		ENSMUSG00000059482
		ENSMUSG00000059511
		ENSMUSG00000059534
		ENSMUSG00000059554
		ENSMUSG00000059555
		ENSMUSG00000059811
		ENSMUSG00000060073
		ENSMUSG00000060126
		ENSMUSG00000060149
		ENSMUSG00000060475
		ENSMUSG00000060530
		ENSMUSG00000060675
		ENSMUSG00000060703
		ENSMUSG00000060727
		ENSMUSG00000060802
		ENSMUSG00000060843
		ENSMUSG00000060904
		ENSMUSG00000060923
		ENSMUSG00000060938
		ENSMUSG00000061288
		ENSMUSG00000061315
		ENSMUSG00000061755
		ENSMUSG00000061758
		ENSMUSG00000061778
		ENSMUSG00000061787
		ENSMUSG00000061859
		ENSMUSG00000062070
		ENSMUSG00000062081
		ENSMUSG00000062127
		ENSMUSG00000062169
		ENSMUSG00000062203
		ENSMUSG00000062248
		ENSMUSG00000062270
		ENSMUSG00000062794
		ENSMUSG00000062866
		ENSMUSG00000062931
		ENSMUSG00000062937
		ENSMUSG00000062981
		ENSMUSG00000062995
		ENSMUSG00000062997
		ENSMUSG00000063047
		ENSMUSG00000063049
		ENSMUSG00000063260
		ENSMUSG00000063275
		ENSMUSG00000063296
		ENSMUSG00000063383
		ENSMUSG00000063410
		ENSMUSG00000063535
		ENSMUSG00000063558
		ENSMUSG00000063600
		ENSMUSG00000063684
		ENSMUSG00000063727
		ENSMUSG00000063882
		ENSMUSG00000064061
		ENSMUSG00000064138
		ENSMUSG00000064147
		ENSMUSG00000064358
		ENSMUSG00000064647
		ENSMUSG00000064797
		ENSMUSG00000065979
		ENSMUSG00000066057
		ENSMUSG00000066175
		ENSMUSG00000066232
		ENSMUSG00000066442
		ENSMUSG00000066861
		ENSMUSG00000067144
		ENSMUSG00000067242
		ENSMUSG00000067297
		ENSMUSG00000067365
		ENSMUSG00000067369
		ENSMUSG00000067567
		ENSMUSG00000067713
		ENSMUSG00000067736
		ENSMUSG00000067851
		ENSMUSG00000067873
		ENSMUSG00000067879
		ENSMUSG00000067929
		ENSMUSG00000067995
		ENSMUSG00000068122
		ENSMUSG00000068130
		ENSMUSG00000068134
		ENSMUSG00000068184
		ENSMUSG00000068245
		ENSMUSG00000068396
		ENSMUSG00000068479
		ENSMUSG00000068794
		ENSMUSG00000068882
		ENSMUSG00000069135
		ENSMUSG00000069184
		ENSMUSG00000069206
		ENSMUSG00000069208
		ENSMUSG00000069743
		ENSMUSG00000069763
		ENSMUSG00000069892
		ENSMUSG00000069911
		ENSMUSG00000069939
		ENSMUSG00000069972
		ENSMUSG00000070080
		ENSMUSG00000070368
		ENSMUSG00000070372
		ENSMUSG00000070423
		ENSMUSG00000070532
		ENSMUSG00000070544
		ENSMUSG00000070583
		ENSMUSG00000070866
		ENSMUSG00000070871
		ENSMUSG00000071035
		ENSMUSG00000071037
		ENSMUSG00000071042
		ENSMUSG00000071068
		ENSMUSG00000071266
		ENSMUSG00000071267
		ENSMUSG00000071415
		ENSMUSG00000071456
		ENSMUSG00000071532
		ENSMUSG00000071553
		ENSMUSG00000071662
		ENSMUSG00000071753
		ENSMUSG00000071866
		ENSMUSG00000072258
		ENSMUSG00000072582
		ENSMUSG00000072621
		ENSMUSG00000072972
		ENSMUSG00000072980
		ENSMUSG00000073000
		ENSMUSG00000073139
		ENSMUSG00000073154
		ENSMUSG00000073198
		ENSMUSG00000073413
		ENSMUSG00000073448
		ENSMUSG00000073542
		ENSMUSG00000073565
		ENSMUSG00000073599
		ENSMUSG00000073607
		ENSMUSG00000073616
		ENSMUSG00000073702
		ENSMUSG00000073910
		ENSMUSG00000073987
		ENSMUSG00000073988
		ENSMUSG00000074166
		ENSMUSG00000074280
		ENSMUSG00000074412
		ENSMUSG00000074457
		ENSMUSG00000074506
		ENSMUSG00000074517
		ENSMUSG00000074519
		ENSMUSG00000074656
		ENSMUSG00000074698
		ENSMUSG00000074746
		ENSMUSG00000074749
		ENSMUSG00000074826
		ENSMUSG00000074847
		ENSMUSG00000074867
		ENSMUSG00000074925
		ENSMUSG00000075010
		ENSMUSG00000075054
		ENSMUSG00000075270
		ENSMUSG00000075272
		ENSMUSG00000075284
		ENSMUSG00000075486
		ENSMUSG00000077394
		ENSMUSG00000078180
		ENSMUSG00000078302
		ENSMUSG00000078307
		ENSMUSG00000078427
		ENSMUSG00000078768
		ENSMUSG00000078771
		ENSMUSG00000078838
		ENSMUSG00000078862
		ENSMUSG00000078866
		ENSMUSG00000078867
		ENSMUSG00000078877
		ENSMUSG00000078897
		ENSMUSG00000078922
		ENSMUSG00000078963
		ENSMUSG00000079017
		ENSMUSG00000079022
		ENSMUSG00000079045
		ENSMUSG00000079057
		ENSMUSG00000079065
		ENSMUSG00000079104
		ENSMUSG00000079184
		ENSMUSG00000079215
		ENSMUSG00000079317
		ENSMUSG00000079388
		ENSMUSG00000079396
		ENSMUSG00000079427
		ENSMUSG00000079435
		ENSMUSG00000079480
		ENSMUSG00000079495
		ENSMUSG00000079559
		ENSMUSG00000079641
		ENSMUSG00000080002
		ENSMUSG00000080530
		ENSMUSG00000080712
		ENSMUSG00000080717
		ENSMUSG00000080823
		ENSMUSG00000080832
		ENSMUSG00000080848
		ENSMUSG00000080895
		ENSMUSG00000080904
		ENSMUSG00000080974
		ENSMUSG00000080989
		ENSMUSG00000081049
		ENSMUSG00000081225
		ENSMUSG00000081242
		ENSMUSG00000081344
		ENSMUSG00000081350
		ENSMUSG00000081394
		ENSMUSG00000081534
		ENSMUSG00000081603
		ENSMUSG00000081614
		ENSMUSG00000081620
		ENSMUSG00000081738
		ENSMUSG00000081805
		ENSMUSG00000081895
		ENSMUSG00000082241
		ENSMUSG00000082283
		ENSMUSG00000082321
		ENSMUSG00000082361
		ENSMUSG00000082588
		ENSMUSG00000082691
		ENSMUSG00000083179
		ENSMUSG00000083287
		ENSMUSG00000083367
		ENSMUSG00000083454
		ENSMUSG00000083477
		ENSMUSG00000083596
		ENSMUSG00000083773
		ENSMUSG00000083836
		ENSMUSG00000083854
		ENSMUSG00000083899
		ENSMUSG00000083914
		ENSMUSG00000084104
		ENSMUSG00000084116
		ENSMUSG00000084168
		ENSMUSG00000084260
		ENSMUSG00000084319
		ENSMUSG00000084375
		ENSMUSG00000084384
		ENSMUSG00000084828
		ENSMUSG00000084843
		ENSMUSG00000084957
		ENSMUSG00000085035
		ENSMUSG00000085039
		ENSMUSG00000085049
		ENSMUSG00000085169
		ENSMUSG00000085184
		ENSMUSG00000085208
		ENSMUSG00000085213
		ENSMUSG00000085331
		ENSMUSG00000085379
		ENSMUSG00000085397
		ENSMUSG00000085457
		ENSMUSG00000085500
		ENSMUSG00000085622
		ENSMUSG00000085658
		ENSMUSG00000085669
		ENSMUSG00000085749
		ENSMUSG00000085763
		ENSMUSG00000085793
		ENSMUSG00000085887
		ENSMUSG00000085929
		ENSMUSG00000085967
		ENSMUSG00000085996
		ENSMUSG00000086006
		ENSMUSG00000086050
		ENSMUSG00000086216
		ENSMUSG00000086555
		ENSMUSG00000086582
		ENSMUSG00000086638
		ENSMUSG00000086716
		ENSMUSG00000086943
		ENSMUSG00000086968
		ENSMUSG00000087083
		ENSMUSG00000087119
		ENSMUSG00000087120
		ENSMUSG00000087129
		ENSMUSG00000087150
		ENSMUSG00000087165
		ENSMUSG00000087174
		ENSMUSG00000087176
		ENSMUSG00000087249
		ENSMUSG00000087260
		ENSMUSG00000087406
		ENSMUSG00000087466
		ENSMUSG00000087519
		ENSMUSG00000087575
		ENSMUSG00000087598
		ENSMUSG00000087620
		ENSMUSG00000087622
		ENSMUSG00000088793
		ENSMUSG00000089682
		ENSMUSG00000089774
		ENSMUSG00000089987
		ENSMUSG00000090093
		ENSMUSG00000090150
		ENSMUSG00000090176
		ENSMUSG00000090222
		ENSMUSG00000090257
		ENSMUSG00000090266
		ENSMUSG00000090440
		ENSMUSG00000090553
		ENSMUSG00000090659
		ENSMUSG00000090667
		ENSMUSG00000090691
		ENSMUSG00000090698
		ENSMUSG00000090812
		ENSMUSG00000090841
		ENSMUSG00000091402
		ENSMUSG00000091534
		ENSMUSG00000091639
		ENSMUSG00000091744
		ENSMUSG00000092009
		ENSMUSG00000092021
		ENSMUSG00000092178
		ENSMUSG00000093405
		ENSMUSG00000093606
		ENSMUSG00000093760
		ENSMUSG00000093921
		ENSMUSG00000094786
		ENSMUSG00000094832
		ENSMUSG00000094870
		ENSMUSG00000095265
		ENSMUSG00000095362
		ENSMUSG00000095403
		ENSMUSG00000095419
		ENSMUSG00000095432
		ENSMUSG00000096199
		ENSMUSG00000096446
		ENSMUSG00000096887
		ENSMUSG00000096968
		ENSMUSG00000096988
		ENSMUSG00000097040
		ENSMUSG00000097083
		ENSMUSG00000097177
		ENSMUSG00000097194
		ENSMUSG00000097250
		ENSMUSG00000097284
		ENSMUSG00000097441
		ENSMUSG00000097453
		ENSMUSG00000097486
		ENSMUSG00000097612
		ENSMUSG00000097616
		ENSMUSG00000097626
		ENSMUSG00000097668
		ENSMUSG00000097743
		ENSMUSG00000097775
		ENSMUSG00000097789
		ENSMUSG00000097823
		ENSMUSG00000097923
		ENSMUSG00000097924
		ENSMUSG00000098076
		ENSMUSG00000098404
		ENSMUSG00000098905
		ENSMUSG00000098912
		ENSMUSG00000099375
		ENSMUSG00000099681
		ENSMUSG00000099803
		ENSMUSG00000099964
		ENSMUSG00000099980
		ENSMUSG00000099998
		ENSMUSG00000100400
		ENSMUSG00000100594
		ENSMUSG00000100671
		ENSMUSG00000100701
		ENSMUSG00000100706
		ENSMUSG00000100755
		ENSMUSG00000100826
		ENSMUSG00000100837
		ENSMUSG00000100863
		ENSMUSG00000101337
		ENSMUSG00000102014
		ENSMUSG00000102160
		ENSMUSG00000102185
		ENSMUSG00000102374
		ENSMUSG00000102408
		ENSMUSG00000102550
		ENSMUSG00000102600
		ENSMUSG00000102758
		ENSMUSG00000102780
		ENSMUSG00000103520
		ENSMUSG00000103548
		ENSMUSG00000103867
		ENSMUSG00000104117
		ENSMUSG00000104164
		ENSMUSG00000104190
		ENSMUSG00000104324
		ENSMUSG00000104453
		ENSMUSG00000104699
		ENSMUSG00000104724
		ENSMUSG00000104727
		ENSMUSG00000104765
		ENSMUSG00000104860
		ENSMUSG00000105015
		ENSMUSG00000105031
		ENSMUSG00000105265
		ENSMUSG00000105395
		ENSMUSG00000105406
		ENSMUSG00000105429
		ENSMUSG00000105461
		ENSMUSG00000105561
		ENSMUSG00000105643
		ENSMUSG00000105695
		ENSMUSG00000105891
		ENSMUSG00000105965
		ENSMUSG00000105983
		ENSMUSG00000106032
		ENSMUSG00000106037
		ENSMUSG00000106239
		ENSMUSG00000106275
		ENSMUSG00000106720
		ENSMUSG00000106808
		ENSMUSG00000106831
		ENSMUSG00000106847
		ENSMUSG00000107092
		ENSMUSG00000107176
		ENSMUSG00000107198
		ENSMUSG00000107411
		ENSMUSG00000107779
		ENSMUSG00000107879
		ENSMUSG00000108037
		ENSMUSG00000108146
		ENSMUSG00000108314
		ENSMUSG00000108506
		ENSMUSG00000108702
		ENSMUSG00000108804
